# Supplementary material for: Identifying key genes related to inflammasome in severe COVID-19 patients based on a joint model with random forest and artificial neural network
Source: Front Cell Infect Microbiol. 2023 Apr 11;13:1139998. doi: 10.3389/fcimb.2023.1139998 (PMC10126306; doi:10.3389/fcimb.2023.1139998)
Supplement: Supplementary file 2 [file Table_1.xls]

## Sheet: Supplementary Table S1
Supplementary Table S1. 143 co-expressed DEGs related to COVID-19
EntrezID	Name	GSE151764_FC	GSE183533_FC	GSE151764_Pval	GSE183533_Pval	CombinedTstat	CombinedPval
911	CD1C	-1003.2	-648.2	2.0199e-06	1.8395e-09	-8.6797	4.7109e-12
4069	LYZ	-139460	-102780	1.0873e-05	5.6834e-07	-7.5071	9.4218e-12
3480	IGF1R	-8951.3	-10231	1.0873e-05	3.7354e-06	-7.1887	5.1023e-11
6194	RPS6	-124800	-65971	1.646e-05	1.8273e-06	-7.2005	5.1023e-11
120425	JAML	-938.24	-1266.3	1.2853e-05	9.0381e-06	-6.9956	1.4275e-10
3702	ITK	-1137.4	-1122.8	2.0199e-06	0.0002123	-6.9732	1.4275e-10
3115	HLA-DPB1	-16599	-36599	0.0052018	2.7042e-10	-6.9685	1.4275e-10
56253	CRTAM	-356.8	-399.97	1.6664e-05	1.8168e-05	-6.8336	3.2291e-10
969	CD69	-6156.5	-5202.1	0.00034263	3.9021e-07	-6.7635	4.6705e-10
1233	CCR4	-583.19	-527.26	8.0061e-06	0.00018348	-6.6716	7.8922e-10
9402	GRAP2	-2314.2	-1313.3	0.00027873	1.6948e-06	-6.6018	1.1524e-09
558	AXL	-1390.9	-2229.4	0.00016585	4.827e-06	-6.5763	1.2543e-09
3133	HLA-E	-129140	-137560	0.00023658	3.3345e-06	-6.5433	1.4443e-09
6361	CCL17	-1130.3	-315.33	1.1791e-05	0.00023699	-6.481	2.0312e-09
2526	FUT4	-809.96	-698.49	6.3718e-06	0.00088011	-6.4592	2.1891e-09
762	CA4	-5785.1	-6572.3	0.0034682	1.2534e-07	-6.3228	5.0086e-09
3123	HLA-DRB1	-74524	-123950	0.023226	1.2041e-08	-6.0967	1.9873e-08
117289	TAGAP	-891.29	-1787.9	0.0095908	9.3882e-08	-6.0769	2.1237e-08
10219	KLRG1	-649.97	-265.2	2.0199e-06	0.017935	-5.9924	3.3949e-08
3682	ITGAE	-277.44	-756.3	0.026597	3.8059e-08	-5.8906	5.4563e-08
916	CD3E	-4443.3	-1510.3	0.00066195	3.7856e-05	-5.8968	5.4563e-08
8935	SKAP2	-5940.6	-5223.1	0.00022539	0.00021139	-5.8909	5.4563e-08
3122	HLA-DRA	-67781	-136440	0.025678	7.3507e-08	-5.8086	8.545e-08
3820	KLRB1	-10112	-377.33	3.9946e-05	0.0024632	-5.7616	1.0834e-07
5290	PIK3CA	-4487.7	-2928.8	1.0873e-05	0.01271	-5.7172	1.3515e-07
7852	CXCR4	-36633	-11879	5.6959e-05	0.0026556	-5.6695	1.7186e-07
201633	TIGIT	-320.01	-335.47	0.00031799	0.00043211	-5.6394	1.9721e-07
3113	HLA-DPA1	-91328	-76206	0.0068612	4.5937e-06	-5.5859	2.5907e-07
10365	KLF2	-4029.4	-6354.1	0.0024467	4.0265e-05	-5.553	3.0209e-07
5175	PECAM1	-925.72	-5403.9	0.010055	3.0873e-06	-5.5427	3.0978e-07
6932	TCF7	-917.67	-393.85	7.3004e-06	0.039975	-5.5335	3.1584e-07
596	BCL2	-691.42	-926.76	0.00086434	0.0003564	-5.4355	5.3278e-07
5788	PTPRC	-3207.1	-3481.9	0.00013201	0.0042216	-5.4091	5.8694e-07
925	CD8A	-4910.9	-1444.9	0.00034263	0.0012161	-5.4074	5.8694e-07
4068	SH2D1A	-747.5	-373.52	0.00012725	0.0067986	-5.3224	9.1296e-07
3604	TNFRSF9	-490.5	-441.54	0.00030758	0.0028036	-5.2722	1.1683e-06
919	CD247	-1137.1	-887.79	0.0011564	0.00066659	-5.241	1.3471e-06
7037	TFRC	-7569.9	-11227	0.0020777	0.00034693	-5.2254	1.4265e-06
22914	KLRK1	-2445.7	-144.87	3.5212e-05	0.032697	-5.192	1.6227e-06
3117	HLA-DQA1	-3682.7	-9132	0.026227	4.017e-06	-5.1967	1.6227e-06
923	CD6	-658.13	-939.01	0.009671	4.1724e-05	-5.1406	2.0838e-06
926	CD8B	-525.59	-393.56	0.0037127	0.00023699	-5.1148	2.3331e-06
4000	LMNA	-2102.8	-28056	0.64739	2.7042e-10	-5.0716	2.8627e-06
4772	NFATC1	-218.1	-712.69	0.052896	2.3072e-06	-5.0521	3.0987e-06
9308	CD83	-1725.3	-3047.2	0.0082788	0.00011379	-5.0111	3.7529e-06
3111	HLA-DOA	-428.16	-2317.4	0.27278	3.8059e-08	-4.9847	4.2083e-06
10320	IKZF1	-6516.2	-3533.4	0.00017908	0.024414	-4.928	5.4367e-06
7940	LST1	-518.59	-1445.1	0.083293	1.8273e-06	-4.9267	5.4367e-06
7040	TGFB1	-7434.9	-5996.5	0.0040763	0.00088984	-4.8363	8.4245e-06
30009	TBX21	-372.93	-359.75	0.0021566	0.0030821	-4.7664	1.1702e-05
1959	EGR2	-513.74	-1801.8	0.1422	1.5629e-06	-4.7593	1.1883e-05
22807	IKZF2	-218.75	-330.88	0.0042299	0.001512	-4.7165	1.4394e-05
199	AIF1	-1168.7	-4346.6	0.44388	3.8059e-08	-4.7053	1.4924e-05
6935	ZEB1	-8287.9	-4227.6	0.00027222	0.03975	-4.6755	1.694e-05
22806	IKZF3	-780.27	-1129.6	0.0051772	0.0019222	-4.61	2.2841e-05
5552	SRGN	-39874	-37491	0.020638	0.00026227	-4.5869	2.5068e-05
10666	CD226	-2266.4	-896.39	0.00024353	0.067626	-4.5407	3.0162e-05
915	CD3D	-2195.8	-451.33	0.0055096	0.0023946	-4.5414	3.0162e-05
940	CD28	-841.7	-492.49	0.001285	0.018372	-4.4895	3.776e-05
3683	ITGAL	-1274.4	-1986.2	0.0095908	0.0015271	-4.4802	3.8781e-05
5781	PTPN11	-9013.3	-5132.4	0.00031799	0.065922	-4.4738	3.9303e-05
5728	PTEN	-18601	-6319.3	0.00012306	0.15195	-4.4513	4.2949e-05
3003	GZMK	-831.74	-650.9	0.026227	0.00040921	-4.4244	4.7187e-05
3575	IL7R	-16236	-15630	0.0095908	0.002001	-4.4242	4.7187e-05
51744	CD244	-715.8	-201.76	0.00016585	0.1427	-4.3999	5.1985e-05
639	PRDM1	-2024.3	-2381.8	0.0050898	0.0056337	-4.3866	5.4433e-05
7293	TNFRSF4	-172.27	-262.17	0.025657	0.00064996	-4.3468	6.4329e-05
3579	CXCR2	-5772.7	-4067.4	0.010536	0.0025991	-4.3337	6.7273e-05
951	CD37	-2577.3	-1866.1	0.0042279	0.011419	-4.2805	8.432e-05
3112	HLA-DOB	-1237.3	-190.83	0.0024528	0.025858	-4.2338	0.00010242
8320	EOMES	-322.38	-214.17	0.0021566	0.032396	-4.2182	0.00010822
953	ENTPD1	-2179.6	-1708.5	0.0011115	0.060802	-4.2001	0.00011564
135	ADORA2A	-846.86	-340.71	0.0006836	0.093244	-4.1715	0.00012935
972	CD74	-2241.6	-24933	0.53278	1.2321e-06	-4.0851	0.00018577
6776	STAT5A	-1045	-1097.6	0.0042279	0.025209	-4.079	0.00018816
6999	TDO2	2390.5	2444.6	0.0034132	0.034348	4.0606	0.0002009
23308	ICOSLG	-254.12	-283.07	0.065897	0.00061249	-4.0334	0.00022278
10663	CXCR6	-487.15	-991.66	0.16726	9.3879e-05	-4.0265	0.00022406
976	ADGRE5	-1194.4	-10366	0.59043	1.1774e-06	-4.026	0.00022406
9833	MELK	982.05	277.34	0.00024353	0.29828	3.9931	0.0002543
5743	PTGS2	-5664.5	-6808.9	0.0081949	0.017652	-3.9881	0.00025652
4261	CIITA	-2364.3	-3328	0.01442	0.0093829	-3.9587	0.00028673
3399	ID3	-289.82	-2164.1	0.53651	5.2418e-06	-3.8332	0.00047547
4854	NOTCH3	-3541.7	-2727.5	0.0027665	0.096143	-3.8029	0.0005312
6352	CCL5	-4149.7	-3997.6	0.27229	9.3879e-05	-3.7987	0.00053398
973	CD79A	-2639.7	-761.35	0.013436	0.023264	-3.7583	0.00062074
868	CBLB	-1882	-255.78	7.5506e-05	0.73988	-3.7313	0.00068309
25939	SAMHD1	-310.67	-12874	0.90746	5.6834e-07	-3.7268	0.00068757
3108	HLA-DMA	-2009.1	-7359.2	0.32585	8.4807e-05	-3.7204	0.00069734
1236	CCR7	-469.34	-207.84	0.0017677	0.19686	-3.6722	0.00083377
939	CD27	-364.05	-570.88	0.31546	0.00012403	-3.6681	0.00083793
4353	MPO	-2981.6	-332.32	0.00018419	0.63792	-3.6436	0.00091192
3106	HLA-B	-4489.6	-38765	0.59669	1.4105e-05	-3.6204	0.00098665
3667	IRS1	-7022.4	46.119	3.5212e-05	0.98728	-3.5974	0.0010572
967	CD63	-5795.9	-47004	0.72423	5.0846e-06	-3.597	0.0010572
1235	CCR6	-363.65	-55.082	0.0023472	0.2083	-3.5797	0.0011178
959	CD40LG	-506.49	-191.29	0.040624	0.01307	-3.5542	0.0012194
83999	KREMEN1	-823.03	-645.95	0.0052102	0.12288	-3.5286	0.00133
4360	MRC1	-22.036	-26308	0.9991	1.1774e-06	-3.5123	0.0014003
445347	TARP	-1688.3	-120.73	0.0011135	0.37797	-3.4993	0.0014555
2215	FCGR3B	-10836	-4197.9	0.015902	0.050905	-3.4773	0.0015644
8829	NRP1	-8712.7	-11188	0.047038	0.017834	-3.4299	0.0018471
10261	IGSF6	-92.198	-2431.2	0.86984	5.1543e-06	-3.4166	0.0019205
917	CD3G	-1413.8	-742.8	0.42661	0.00020162	-3.4107	0.0019436
7153	TOP2A	3571.6	1073.2	0.0010301	0.4881	3.3819	0.0021391
5777	PTPN6	-970.83	-4311.2	0.40465	0.0002819	-3.3786	0.0021446
962	CD48	-1448	-1604.7	0.10632	0.0075908	-3.3368	0.0024707
6367	CCL22	-404.03	-119.98	0.0015059	0.45858	-3.3247	0.0025355
2305	FOXM1	773.8	318.74	0.0024467	0.35749	3.3245	0.0025355
3105	HLA-A	-7281.5	-76166	0.73772	3.723e-05	-3.2791	0.0029542
4288	MKI67	1598.9	1123.5	0.0065362	0.21002	3.2677	0.0030477
5293	PIK3CD	-327.38	-167.53	0.003003	0.36869	-3.2466	0.0032532
10964	IFI44L	9454.1	161.42	0.00023658	0.98184	3.2432	0.0032631
1088	CEACAM8	-1575.4	75.791	3.5212e-05	0.60448	-3.2215	0.0034286
10018	BCL2L11	-721.68	240.36	1.0873e-05	0.39594	-3.221	0.0034286
29851	ICOS	-75.055	-261.16	0.35539	0.00092059	-3.2191	0.0034286
963	CD53	-294.96	-657.09	0.052896	0.032967	-3.2227	0.0034286
6376	CX3CL1	-2832.7	-3428.2	0.041632	0.047878	-3.1954	0.0036924
6279	S100A8	-128810	-5118.5	0.0080376	0.22861	-3.1744	0.0039363
4609	MYC	-305.14	-3215.7	0.68641	9.3976e-05	-3.1698	0.0039665
634	CEACAM1	233.51	2514.5	0.70956	9.1719e-05	3.1575	0.0041037
1033	CDKN3	1339.1	119.23	0.0032646	0.43296	3.1384	0.0043442
7805	LAPTM5	-4878.9	-20923	0.44388	0.00073706	-3.132	0.0044035
3512	JCHAIN	-29672	-75178	0.55573	0.00040921	-3.0851	0.0051199
699	BUB1	1250.8	384.74	0.0038798	0.43296	3.0826	0.0051225
1493	CTLA4	-74.292	-245.44	0.35205	0.0019846	-3.0719	0.0052672
4283	CXCL9	14717	2934.3	0.0027603	0.52514	3.0668	0.0053161
2625	GATA3	-229.86	-295.97	0.03981	0.078503	-3.0552	0.0053981
4684	NCAM1	-284.24	-367.4	0.06315	0.04734	-3.058	0.0053981
3695	ITGB7	-0.19403	-859.61	0.9991	2.0247e-05	-3.0568	0.0053981
6366	CCL21	-913.66	-8010.7	0.86029	6.4525e-05	-3.0438	0.0055643
1960	EGR3	-470.56	-490.57	0.033085	0.098844	-3.0384	0.0056213
983	CDK1	2465.1	4.4063	0.00047288	0.99681	3.0337	0.0056661
3824	KLRD1	-713.04	-761.84	0.041429	0.080582	-3.0298	0.0056985
2214	FCGR3A	-3312	-9491.1	0.40202	0.0017668	-3.0259	0.0057289
6402	SELL	-374.37	-1205.3	0.31546	0.0037096	-3.0051	0.0060911
914	CD2	-2465.4	-877.4	0.17861	0.013414	-2.9943	0.0062644
2308	FOXO1	-10819	-43.924	0.00061012	0.99227	-2.9819	0.0064309
51348	KLRF1	-155.53	-134.29	0.052003	0.075215	-2.983	0.0064309
9133	CCNB2	1667.4	68.869	0.0012481	0.82609	2.9725	0.0065825
23	ABCF1	-674.32	-3358.1	0.50577	0.0011054	-2.9618	0.0067687
7305	TYROBP	-5558.9	-12624	0.63356	0.00050548	-2.9507	0.0069656
1043	CD52	-3888.2	-11229	0.63437	0.00055079	-2.9229	0.0075674
90480	GADD45GIP1	2339.1	-4311.1	0.3381	2.4707e-07	-2.8539	0.0093562
5430	POLR2A	-4100.7	-6574.2	0.13714	0.039975	-2.8218	0.010275
6591	SNAI2	2014.5	916.45	0.020432	0.28781	2.7922	0.011186
1520	CTSS	1938.7	-15593	0.54223	2.9185e-06	-2.7897	0.011197
4938	OAS1	12787	-692.91	0.00062157	0.83769	2.7832	0.011348
2999	GZMH	79.477	-664.91	0.86029	4.4436e-05	-2.7447	0.012682
4035	LRP1	-7281.4	-5537.6	0.020638	0.33069	-2.7285	0.013061
920	CD4	-209.75	-3592.2	0.83805	0.00041955	-2.7313	0.013061
3688	ITGB1	-20534	-21139	0.14182	0.050905	-2.7287	0.013061
27240	SIT1	-152.27	-148.58	0.27278	0.018372	-2.7102	0.013711
151888	BTLA	-230.6	-127.53	0.089546	0.097667	-2.6917	0.014404
4318	MMP9	-5557.6	-1465	0.015902	0.41568	-2.6805	0.014798
4085	MAD2L1	832.39	-10.431	0.0018401	0.98458	2.6584	0.015705
942	CD86	134.86	-1338.3	0.67591	2.1301e-05	-2.6523	0.015887
7422	VEGFA	-5475.6	-12.244	0.0023737	0.99926	-2.6237	0.017176
6772	STAT1	16650	-2872.5	0.00061447	0.66629	2.6208	0.017215
4940	OAS3	4980.1	-1240.8	0.00043541	0.5676	2.6008	0.018135
3560	IL2RB	-579.03	-218.13	0.015148	0.50075	-2.5875	0.018734
8519	IFITM1	52081	1829.3	0.015902	0.51421	2.5546	0.020475
1439	CSF2RB	-1719.8	-2760.3	0.21524	0.050905	-2.5524	0.020477
51311	TLR8	-169.77	-989.51	0.62765	0.0039063	-2.5383	0.021191
3561	IL2RG	-1798	-404.24	0.084834	0.172	-2.5118	0.022715
3687	ITGAX	-1217.3	-1189.6	0.051825	0.28453	-2.4975	0.023506
3002	GZMB	5280.2	-349.03	0.00064141	0.53229	2.4659	0.025382
4939	OAS2	6782.7	-1832.9	0.0005472	0.49987	2.4673	0.025382
4074	M6PR	-152.66	-6024.6	0.95448	0.00092953	-2.4283	0.028003
3672	ITGA1	-16727	3804.1	0.00069534	0.51846	-2.4202	0.028471
2213	FCGR2B	-112.63	-209.63	0.22348	0.075619	-2.4121	0.028929
10563	CXCL13	4067.2	865.43	0.11618	0.16766	2.4101	0.028929
961	CD47	369.49	-15070	0.94551	0.00054032	-2.4073	0.02898
6097	RORC	-632.45	295.61	0.00023658	0.28559	-2.3867	0.03048
3109	HLA-DMB	-53.538	-1258.5	0.87944	0.001789	-2.3842	0.030514
5594	MAPK1	-3004.8	-879.85	0.020638	0.61435	-2.3612	0.032294
25816	TNFAIP8	1025.5	487.65	0.039097	0.46126	2.3466	0.033394
3592	IL12A	-1122.3	-28.497	0.014086	0.74699	-2.3434	0.033497
2633	GBP1	28348	-256.95	0.0055375	0.98551	2.3331	0.03424
207	AKT1	-833.3	-2445.8	0.39206	0.037809	-2.3234	0.034939
3620	IDO1	5288.9	-122.55	0.0055096	0.97124	2.3155	0.035489
4818	NKG7	-4178.1	-346.81	0.040571	0.4881	-2.294	0.03736
356	FASLG	-135.79	-113.21	0.29894	0.075215	-2.2676	0.03982
5925	RB1	-1291.8	-2787.4	0.42678	0.040436	-2.2443	0.042077
4599	MX1	14070	-3529.4	0.0016127	0.53142	2.2344	0.042927
931	MS4A1	-311.63	79.595	0.0034417	0.72707	-2.2239	0.043871
3684	ITGAM	-147.58	-3247	0.88822	0.0037096	-2.2174	0.044368
3627	CXCL10	23776	1251.4	0.026211	0.69224	2.2128	0.044665
3916	LAMP1	-45.226	-3474.1	0.96571	0.0026172	-2.1971	0.046239
64135	IFIH1	2818.7	-787.64	0.0015059	0.481	2.1799	0.048053
3107	HLA-C	17219	-89997	0.47378	7.2887e-05	-2.1767	0.048187
6774	STAT3	-10762	1.5473	0.010974	0.99976	-2.162	0.049755
