# Supplementary material for: Identifying key genes related to inflammasome in severe COVID-19 patients based on a joint model with random forest and artificial neural network
Source: Front Cell Infect Microbiol. 2023 Apr 11;13:1139998. doi: 10.3389/fcimb.2023.1139998 (PMC10126306; doi:10.3389/fcimb.2023.1139998)
Supplement: Supplementary file 4 [file Table_3.xls]

## Sheet: Supplementary Table S3
Supplementary Table S3. The GO enrichment results of 192 DEGs
ONTOLOGY	ID	Description	GeneRatio	BgRatio	pvalue	p.adjust	qvalue	geneID	Count
BP	GO:0042110	T cell activation	68/188	487/18723	1.55539e-59	5.63829e-56	3.41531e-56	CD1C/RPS6/JAML/ITK/HLA-DPB1/CRTAM/HLA-E/HLA-DRB1/CD3E/HLA-DRA/PIK3CA/TIGIT/HLA-DPA1/TCF7/BCL2/PTPRC/CD8A/TFRC/KLRK1/HLA-DQA1/CD6/CD8B/CD83/HLA-DOA/TBX21/AIF1/CD3D/CD28/ITGAL/PTPN11/IL7R/PRDM1/TNFRSF4/HLA-DOB/EOMES/ADORA2A/CD74/ICOSLG/CCL5/CBLB/HLA-DMA/CCR7/CD27/CCR6/CD40LG/CD3G/PTPN6/CD48/HLA-A/PIK3CD/ICOS/CEACAM1/LAPTM5/CTLA4/GATA3/CCL21/EGR3/CD2/CD4/SIT1/CD86/FCGR2B/CD47/RORC/HLA-DMB/IL12A/AKT1…	68
BP	GO:0007159	leukocyte cell-cell adhesion	54/188	371/18723	1.24603e-47	2.25844e-44	1.36801e-44	HLA-DPB1/CRTAM/HLA-E/FUT4/HLA-DRB1/CD3E/HLA-DRA/PIK3CA/TIGIT/HLA-DPA1/PECAM1/PTPRC/TFRC/KLRK1/HLA-DQA1/CD6/CD83/HLA-DOA/TBX21/AIF1/CD28/ITGAL/PTPN11/IL7R/HLA-DOB/ADORA2A/CD74/ICOSLG/CCL5/CBLB/HLA-DMA/CCR7/CD27/CD40LG/PTPN6/HLA-A/ICOS/S100A8/CEACAM1/LAPTM5/CTLA4/GATA3/ITGB7/CCL21/EGR3/SELL/CD4/ITGB1/CD86/FCGR2B/CD47/HLA-DMB/IL12A/AKT1	54
BP	GO:0050863	regulation of T cell activation	51/188	329/18723	2.51703e-46	3.04141e-43	1.84229e-43	HLA-DPB1/CRTAM/HLA-E/HLA-DRB1/CD3E/HLA-DRA/PIK3CA/TIGIT/HLA-DPA1/TCF7/PTPRC/TFRC/KLRK1/HLA-DQA1/CD6/CD83/HLA-DOA/TBX21/AIF1/CD28/PTPN11/IL7R/PRDM1/HLA-DOB/ADORA2A/CD74/ICOSLG/CCL5/CBLB/HLA-DMA/CCR7/CD27/CD40LG/PTPN6/HLA-A/ICOS/CEACAM1/LAPTM5/CTLA4/GATA3/CCL21/EGR3/CD2/CD4/SIT1/CD86/FCGR2B/CD47/HLA-DMB/IL12A/AKT1	51
BP	GO:1903037	regulation of leukocyte cell-cell adhesion	48/188	336/18723	9.19575e-42	8.33365e-39	5.04799e-39	HLA-DPB1/CRTAM/HLA-E/FUT4/HLA-DRB1/CD3E/HLA-DRA/PIK3CA/TIGIT/HLA-DPA1/PTPRC/TFRC/KLRK1/HLA-DQA1/CD6/CD83/HLA-DOA/TBX21/AIF1/CD28/PTPN11/IL7R/HLA-DOB/ADORA2A/CD74/ICOSLG/CCL5/CBLB/HLA-DMA/CCR7/CD27/CD40LG/PTPN6/HLA-A/ICOS/CEACAM1/LAPTM5/CTLA4/GATA3/CCL21/EGR3/CD4/CD86/FCGR2B/CD47/HLA-DMB/IL12A/AKT1	48
BP	GO:0022407	regulation of cell-cell adhesion	52/188	448/18723	1.29063e-40	9.35709e-38	5.66792e-38	HLA-DPB1/CRTAM/HLA-E/FUT4/HLA-DRB1/CD3E/HLA-DRA/PIK3CA/TIGIT/HLA-DPA1/PTPRC/TFRC/KLRK1/HLA-DQA1/CD6/CD83/HLA-DOA/TGFB1/TBX21/AIF1/CD28/PTPN11/IL7R/HLA-DOB/ADORA2A/CD74/ICOSLG/CCL5/CBLB/HLA-DMA/CCR7/CD27/CD40LG/PTPN6/HLA-A/ICOS/CX3CL1/CEACAM1/LAPTM5/CTLA4/GATA3/CCL21/EGR3/CD4/CD86/VEGFA/FCGR2B/CXCL13/CD47/HLA-DMB/IL12A/AKT1	52
BP	GO:0002696	positive regulation of leukocyte activation	48/188	409/18723	1.28684e-37	7.77464e-35	4.70937e-35	HLA-DPB1/AXL/HLA-E/HLA-DRB1/CD3E/HLA-DRA/PIK3CA/HLA-DPA1/BCL2/PTPRC/TFRC/KLRK1/HLA-DQA1/CD6/CD83/HLA-DOA/TGFB1/TBX21/AIF1/CD226/CD28/PTPN11/IL7R/TNFRSF4/HLA-DOB/CD74/ICOSLG/CCL5/HLA-DMA/CCR7/CD27/CD40LG/PTPN6/HLA-A/ICOS/GATA3/CCL21/EGR3/CD2/TYROBP/CD4/CD86/CD47/HLA-DMB/IL12A/AKT1/ITGAM/LAMP1	48
BP	GO:0050867	positive regulation of cell activation	48/188	420/18723	4.58042e-37	2.372e-34	1.43681e-34	HLA-DPB1/AXL/HLA-E/HLA-DRB1/CD3E/HLA-DRA/PIK3CA/HLA-DPA1/BCL2/PTPRC/TFRC/KLRK1/HLA-DQA1/CD6/CD83/HLA-DOA/TGFB1/TBX21/AIF1/CD226/CD28/PTPN11/IL7R/TNFRSF4/HLA-DOB/CD74/ICOSLG/CCL5/HLA-DMA/CCR7/CD27/CD40LG/PTPN6/HLA-A/ICOS/GATA3/CCL21/EGR3/CD2/TYROBP/CD4/CD86/CD47/HLA-DMB/IL12A/AKT1/ITGAM/LAMP1	48
BP	GO:0050870	positive regulation of T cell activation	38/188	216/18723	1.65105e-36	7.48133e-34	4.5317e-34	HLA-DPB1/HLA-E/HLA-DRB1/CD3E/HLA-DRA/PIK3CA/HLA-DPA1/PTPRC/TFRC/KLRK1/HLA-DQA1/CD6/CD83/HLA-DOA/AIF1/CD28/PTPN11/IL7R/HLA-DOB/CD74/ICOSLG/CCL5/HLA-DMA/CCR7/CD27/CD40LG/PTPN6/HLA-A/ICOS/GATA3/CCL21/EGR3/CD4/CD86/CD47/HLA-DMB/IL12A/AKT1	38
BP	GO:0051251	positive regulation of lymphocyte activation	45/188	362/18723	2.46725e-36	9.93753e-34	6.01951e-34	HLA-DPB1/AXL/HLA-E/HLA-DRB1/CD3E/HLA-DRA/PIK3CA/HLA-DPA1/BCL2/PTPRC/TFRC/KLRK1/HLA-DQA1/CD6/CD83/HLA-DOA/TGFB1/TBX21/AIF1/CD28/PTPN11/IL7R/TNFRSF4/HLA-DOB/CD74/ICOSLG/CCL5/HLA-DMA/CCR7/CD27/CD40LG/PTPN6/HLA-A/ICOS/GATA3/CCL21/EGR3/TYROBP/CD4/CD86/CD47/HLA-DMB/IL12A/AKT1/LAMP1	45
BP	GO:1903039	positive regulation of leukocyte cell-cell adhesion	39/188	239/18723	3.85391e-36	1.39704e-33	8.46237e-34	HLA-DPB1/HLA-E/FUT4/HLA-DRB1/CD3E/HLA-DRA/PIK3CA/HLA-DPA1/PTPRC/TFRC/KLRK1/HLA-DQA1/CD6/CD83/HLA-DOA/AIF1/CD28/PTPN11/IL7R/HLA-DOB/CD74/ICOSLG/CCL5/HLA-DMA/CCR7/CD27/CD40LG/PTPN6/HLA-A/ICOS/GATA3/CCL21/EGR3/CD4/CD86/CD47/HLA-DMB/IL12A/AKT1	39
BP	GO:0022409	positive regulation of cell-cell adhesion	41/188	284/18723	9.32978e-36	3.07459e-33	1.86238e-33	HLA-DPB1/HLA-E/FUT4/HLA-DRB1/CD3E/HLA-DRA/PIK3CA/HLA-DPA1/PTPRC/TFRC/KLRK1/HLA-DQA1/CD6/CD83/HLA-DOA/AIF1/CD28/PTPN11/IL7R/HLA-DOB/CD74/ICOSLG/CCL5/HLA-DMA/CCR7/CD27/CD40LG/PTPN6/HLA-A/ICOS/CX3CL1/GATA3/CCL21/EGR3/CD4/CD86/CXCL13/CD47/HLA-DMB/IL12A/AKT1	41
BP	GO:1903131	mononuclear cell differentiation	44/188	426/18723	5.33524e-32	1.61169e-29	9.76255e-30	RPS6/ITK/CRTAM/AXL/HLA-DRB1/CD3E/HLA-DRA/TCF7/BCL2/PTPRC/CD8A/CD83/HLA-DOA/IKZF1/TBX21/IKZF3/CD3D/CD28/IL7R/PRDM1/EOMES/CD74/CD79A/CCR7/CD27/HLA-B/CCR6/CD40LG/CD3G/PTPN6/PIK3CD/MYC/CTLA4/GATA3/EGR3/CD2/CD4/ITGB1/CD86/VEGFA/FCGR2B/RORC/MS4A1/STAT3	44
BP	GO:0030098	lymphocyte differentiation	41/188	374/18723	7.86353e-31	2.19272e-28	1.3282e-28	RPS6/ITK/CRTAM/AXL/HLA-DRB1/CD3E/HLA-DRA/TCF7/BCL2/PTPRC/CD8A/CD83/HLA-DOA/IKZF1/TBX21/IKZF3/CD3D/CD28/IL7R/PRDM1/EOMES/CD74/CD79A/CCR7/CD27/CCR6/CD40LG/CD3G/PTPN6/PIK3CD/CTLA4/GATA3/EGR3/CD2/CD4/ITGB1/CD86/FCGR2B/RORC/MS4A1/STAT3	41
BP	GO:0045785	positive regulation of cell adhesion	43/188	437/18723	2.23789e-30	5.79454e-28	3.50996e-28	HLA-DPB1/HLA-E/FUT4/HLA-DRB1/CD3E/HLA-DRA/PIK3CA/HLA-DPA1/PTPRC/TFRC/KLRK1/HLA-DQA1/CD6/CD83/HLA-DOA/AIF1/CD28/PTPN11/IL7R/HLA-DOB/CD74/ICOSLG/CCL5/HLA-DMA/CCR7/CD27/CD40LG/NRP1/PTPN6/HLA-A/ICOS/CX3CL1/GATA3/CCL21/EGR3/CD4/CD86/VEGFA/CXCL13/CD47/HLA-DMB/IL12A/AKT1	43
BP	GO:0002449	lymphocyte mediated immunity	37/188	350/18723	3.06028e-27	7.39568e-25	4.47982e-25	CD1C/HLA-DPB1/CRTAM/HLA-E/HLA-DRB1/HLA-DRA/HLA-DPA1/PTPRC/CD8A/SH2D1A/TFRC/KLRK1/HLA-DQA1/HLA-DOA/TGFB1/TBX21/CD226/CD28/IL7R/HLA-DOB/CD74/HLA-DMA/CD27/HLA-B/CCR6/CD40LG/PTPN6/HLA-A/CEACAM1/GATA3/KLRD1/TLR8/GZMB/FCGR2B/HLA-DMB/IL12A/LAMP1	37
BP	GO:0002443	leukocyte mediated immunity	40/188	440/18723	6.57475e-27	1.48959e-24	9.02298e-25	CD1C/HLA-DPB1/CRTAM/HLA-E/HLA-DRB1/HLA-DRA/HLA-DPA1/PTPRC/CD8A/SH2D1A/TFRC/KLRK1/HLA-DQA1/HLA-DOA/TGFB1/TBX21/CD226/CD28/IL7R/HLA-DOB/CD74/HLA-DMA/CD27/HLA-B/CCR6/CD40LG/PTPN6/HLA-A/PIK3CD/CEACAM1/GATA3/KLRD1/TYROBP/TLR8/GZMB/FCGR2B/HLA-DMB/IL12A/ITGAM/LAMP1	40
BP	GO:0030217	T cell differentiation	32/188	257/18723	7.54681e-26	1.58442e-23	9.59736e-24	RPS6/ITK/CRTAM/HLA-DRB1/CD3E/HLA-DRA/TCF7/BCL2/PTPRC/CD8A/CD83/HLA-DOA/TBX21/CD3D/CD28/IL7R/PRDM1/EOMES/CD74/CCR7/CD27/CCR6/CD3G/PIK3CD/CTLA4/GATA3/EGR3/CD2/CD4/CD86/RORC/STAT3	32
BP	GO:0002460	adaptive immune response based on somatic recombination of immune receptors built from immunoglobulin superfamily domains	36/188	356/18723	7.86745e-26	1.58442e-23	9.59736e-24	CD1C/HLA-DPB1/HLA-E/HLA-DRB1/HLA-DRA/HLA-DPA1/PTPRC/CD8A/TFRC/HLA-DQA1/HLA-DOA/TGFB1/TBX21/CD226/CD28/IL7R/HLA-DOB/CD74/HLA-DMA/CD27/HLA-B/CCR6/CD40LG/PTPN6/HLA-A/CEACAM1/GATA3/KLRD1/CD4/TLR8/FCGR2B/CXCL13/RORC/HLA-DMB/IL12A/STAT3	36
BP	GO:0070661	leukocyte proliferation	34/188	318/18723	3.2592e-25	6.21821e-23	3.76659e-23	RPS6/HLA-DPB1/CRTAM/HLA-E/HLA-DRB1/CD3E/HLA-DPA1/BCL2/PTPRC/TFRC/CD6/LST1/AIF1/IKZF3/CD28/IL7R/TNFRSF4/CD74/ICOSLG/CCL5/CD79A/CBLB/CD40LG/PTPN6/HLA-A/CX3CL1/CTLA4/TYROBP/CD86/FCGR2B/HLA-DMB/MAPK1/IL12A/MS4A1	34
BP	GO:0046651	lymphocyte proliferation	32/188	288/18723	2.80384e-24	5.08197e-22	3.07832e-22	RPS6/HLA-DPB1/CRTAM/HLA-E/HLA-DRB1/CD3E/HLA-DPA1/BCL2/PTPRC/TFRC/CD6/LST1/AIF1/IKZF3/CD28/IL7R/TNFRSF4/CD74/ICOSLG/CCL5/CD79A/CBLB/CD40LG/PTPN6/HLA-A/CTLA4/TYROBP/CD86/FCGR2B/HLA-DMB/IL12A/MS4A1	32
BP	GO:0032943	mononuclear cell proliferation	32/188	291/18723	3.88491e-24	6.7061e-22	4.06212e-22	RPS6/HLA-DPB1/CRTAM/HLA-E/HLA-DRB1/CD3E/HLA-DPA1/BCL2/PTPRC/TFRC/CD6/LST1/AIF1/IKZF3/CD28/IL7R/TNFRSF4/CD74/ICOSLG/CCL5/CD79A/CBLB/CD40LG/PTPN6/HLA-A/CTLA4/TYROBP/CD86/FCGR2B/HLA-DMB/IL12A/MS4A1	32
BP	GO:0001819	positive regulation of cytokine production	38/188	467/18723	8.04342e-24	1.32534e-21	8.02803e-22	ITK/HLA-DPB1/CRTAM/HLA-E/CD3E/TIGIT/HLA-DPA1/PTPRC/CD6/CD83/TGFB1/AIF1/CD226/CD28/PTPN11/CD244/CD74/PTGS2/CCR7/CD40LG/HLA-A/PIK3CD/CX3CL1/LAPTM5/GATA3/CD2/TYROBP/OAS1/LRP1/CD4/CD86/STAT1/OAS3/TLR8/OAS2/IL12A/IFIH1/STAT3	38
BP	GO:0002697	regulation of immune effector process	33/188	339/18723	3.56145e-23	5.61315e-21	3.40008e-21	CD1C/CRTAM/HLA-E/HLA-DRB1/HLA-DRA/PTPRC/SH2D1A/TFRC/KLRK1/TGFB1/TBX21/CD226/CD28/IL7R/CD244/TNFRSF4/CD74/HLA-B/CD40LG/PTPN6/HLA-A/CEACAM1/LAPTM5/GATA3/KLRD1/TYROBP/CD86/FCGR2B/CD47/HLA-DMB/IL12A/ITGAM/LAMP1	33
BP	GO:0050900	leukocyte migration	34/188	369/18723	4.38868e-23	6.62874e-21	4.01526e-21	JAML/CRTAM/CCL17/FUT4/CXCR4/PECAM1/KLRK1/TBX21/AIF1/ITGAL/CXCR2/CD74/CCL5/CCR7/CCR6/CCL22/PIK3CD/CX3CL1/S100A8/CXCL9/GATA3/ITGB7/CCL21/SELL/ITGB1/MMP9/VEGFA/ITGA1/CXCL13/CD47/MAPK1/IL12A/AKT1/CXCL10	34
BP	GO:0002683	negative regulation of immune system process	36/188	434/18723	7.3571e-23	1.06678e-20	6.46186e-21	CRTAM/AXL/HLA-E/HLA-DRB1/TIGIT/PTPRC/SH2D1A/KLRK1/HLA-DOA/LST1/TGFB1/TBX21/IL7R/HLA-DOB/ADORA2A/CD74/CBLB/SAMHD1/HLA-B/PTPN6/HLA-A/CX3CL1/MYC/CEACAM1/LAPTM5/CTLA4/CCL21/KLRD1/TYROBP/OAS1/CD86/OAS3/FCGR2B/CD47/GBP1/AKT1	36
BP	GO:0070663	regulation of leukocyte proliferation	29/188	245/18723	7.65253e-23	1.06694e-20	6.46282e-21	HLA-DPB1/CRTAM/HLA-E/HLA-DRB1/CD3E/HLA-DPA1/BCL2/PTPRC/TFRC/CD6/LST1/AIF1/IKZF3/CD28/TNFRSF4/CD74/ICOSLG/CCL5/CBLB/CD40LG/PTPN6/HLA-A/CTLA4/TYROBP/CD86/FCGR2B/HLA-DMB/MAPK1/IL12A	29
BP	GO:0050670	regulation of lymphocyte proliferation	28/188	225/18723	1.10237e-22	1.48004e-20	8.96512e-21	HLA-DPB1/CRTAM/HLA-E/HLA-DRB1/CD3E/HLA-DPA1/BCL2/PTPRC/TFRC/CD6/LST1/AIF1/IKZF3/CD28/TNFRSF4/CD74/ICOSLG/CCL5/CBLB/CD40LG/PTPN6/HLA-A/CTLA4/TYROBP/CD86/FCGR2B/HLA-DMB/IL12A	28
BP	GO:0019221	cytokine-mediated signaling pathway	37/188	472/18723	1.23791e-22	1.60266e-20	9.70785e-21	CCR4/AXL/CCL17/CXCR4/PTPRC/PTPN11/IL7R/TNFRSF4/CXCR2/CD74/STAT5A/CXCR6/CCL5/SAMHD1/CCR7/CCR6/PTPN6/CCL22/CX3CL1/CEACAM1/LAPTM5/CXCL9/CCL21/OAS1/CD4/STAT1/OAS3/IL2RB/IFITM1/CSF2RB/IL2RG/OAS2/CXCL13/AKT1/MX1/CXCL10/STAT3	37
BP	GO:0032944	regulation of mononuclear cell proliferation	28/188	227/18723	1.41149e-22	1.76437e-20	1.06874e-20	HLA-DPB1/CRTAM/HLA-E/HLA-DRB1/CD3E/HLA-DPA1/BCL2/PTPRC/TFRC/CD6/LST1/AIF1/IKZF3/CD28/TNFRSF4/CD74/ICOSLG/CCL5/CBLB/CD40LG/PTPN6/HLA-A/CTLA4/TYROBP/CD86/FCGR2B/HLA-DMB/IL12A	28
BP	GO:0050852	T cell receptor signaling pathway	22/188	123/18723	1.49292e-21	1.80395e-19	1.09271e-19	ITK/HLA-DPB1/HLA-DRB1/CD3E/PIK3CA/PTPRC/SH2D1A/CD247/CD226/CD28/ICOSLG/CBLB/CCR7/PTPN6/HLA-A/PIK3CD/CEACAM1/LAPTM5/CTLA4/GATA3/MAPK1/GBP1	22
BP	GO:1902105	regulation of leukocyte differentiation	29/188	279/18723	3.10504e-21	3.63089e-19	2.19936e-19	CRTAM/AXL/HLA-DRB1/HLA-DRA/TCF7/PTPRC/CD83/HLA-DOA/TGFB1/TBX21/IKZF3/CD28/IL7R/PRDM1/CD74/CD27/HLA-B/PTPN6/MYC/CEACAM1/CTLA4/GATA3/EGR3/CD2/TYROBP/CD4/CD86/FCGR2B/RB1	29
BP	GO:0001910	regulation of leukocyte mediated cytotoxicity	19/188	82/18723	4.87293e-21	5.52011e-19	3.34373e-19	CD1C/CRTAM/HLA-E/HLA-DRB1/HLA-DRA/PTPRC/SH2D1A/KLRK1/CD226/IL7R/HLA-B/HLA-A/CEACAM1/KLRD1/TYROBP/FCGR2B/IL12A/ITGAM/LAMP1	19
BP	GO:0002699	positive regulation of immune effector process	27/188	235/18723	5.69232e-21	6.25292e-19	3.78761e-19	CD1C/CRTAM/HLA-E/HLA-DRB1/HLA-DRA/PTPRC/SH2D1A/TFRC/KLRK1/TGFB1/TBX21/CD226/CD28/CD244/TNFRSF4/CD74/HLA-B/HLA-A/LAPTM5/GATA3/KLRD1/TYROBP/CD86/HLA-DMB/IL12A/ITGAM/LAMP1	27
BP	GO:0002768	immune response-regulating cell surface receptor signaling pathway	30/188	315/18723	7.67352e-21	8.18132e-19	4.95571e-19	ITK/HLA-DPB1/HLA-DRB1/CD3E/PIK3CA/BCL2/PTPRC/SH2D1A/CD247/CD226/CD28/ICOSLG/CD79A/CBLB/CCR7/PTPN6/HLA-A/PIK3CD/CEACAM1/LAPTM5/CTLA4/GATA3/KLRD1/TYROBP/BTLA/FCGR2B/CD47/MAPK1/GBP1/MS4A1	30
BP	GO:0002764	immune response-regulating signaling pathway	35/188	468/18723	9.31744e-21	9.65021e-19	5.84547e-19	ITK/HLA-DPB1/HLA-DRB1/CD3E/PIK3CA/BCL2/PTPRC/SH2D1A/CD247/CD226/CD28/ICOSLG/CD79A/CBLB/CCR7/PTPN6/HLA-A/PIK3CD/CEACAM1/LAPTM5/CTLA4/GATA3/KLRD1/TYROBP/CTSS/OAS1/BTLA/OAS3/TLR8/FCGR2B/CD47/MAPK1/GBP1/MS4A1/IFIH1	35
BP	GO:0002429	immune response-activating cell surface receptor signaling pathway	29/188	291/18723	1.01599e-20	9.954e-19	6.02949e-19	ITK/HLA-DPB1/HLA-DRB1/CD3E/PIK3CA/BCL2/PTPRC/SH2D1A/CD247/CD226/CD28/ICOSLG/CD79A/CBLB/CCR7/PTPN6/HLA-A/PIK3CD/CEACAM1/LAPTM5/CTLA4/GATA3/KLRD1/TYROBP/FCGR2B/CD47/MAPK1/GBP1/MS4A1	29
BP	GO:0002757	immune response-activating signal transduction	29/188	291/18723	1.01599e-20	9.954e-19	6.02949e-19	ITK/HLA-DPB1/HLA-DRB1/CD3E/PIK3CA/BCL2/PTPRC/SH2D1A/CD247/CD226/CD28/ICOSLG/CD79A/CBLB/CCR7/PTPN6/HLA-A/PIK3CD/CEACAM1/LAPTM5/CTLA4/GATA3/KLRD1/TYROBP/FCGR2B/CD47/MAPK1/GBP1/MS4A1	29
BP	GO:0071674	mononuclear cell migration	25/188	196/18723	1.31987e-20	1.25909e-18	7.62673e-19	JAML/CRTAM/CCL17/CXCR4/PECAM1/KLRK1/TBX21/AIF1/ITGAL/CXCR2/CCL5/CCR7/CCR6/CCL22/PIK3CD/CX3CL1/GATA3/ITGB7/CCL21/CXCL13/CD47/MAPK1/IL12A/AKT1/CXCL10	25
BP	GO:0019882	antigen processing and presentation	20/188	106/18723	3.57009e-20	3.31835e-18	2.01004e-18	CD1C/HLA-DPB1/HLA-E/HLA-DRB1/HLA-DRA/HLA-DPA1/CD8A/HLA-DQA1/HLA-DOA/HLA-DOB/CD74/HLA-DMA/CCR7/HLA-B/HLA-A/CCL21/CTSS/FCGR2B/HLA-DMB/HLA-C	20
BP	GO:0001909	leukocyte mediated cytotoxicity	21/188	124/18723	4.25328e-20	3.85453e-18	2.33483e-18	CD1C/CRTAM/HLA-E/HLA-DRB1/HLA-DRA/PTPRC/SH2D1A/KLRK1/CD226/IL7R/HLA-B/PTPN6/HLA-A/CEACAM1/KLRD1/TYROBP/GZMB/FCGR2B/IL12A/ITGAM/LAMP1	21
BP	GO:1903706	regulation of hemopoiesis	31/188	367/18723	5.63669e-20	4.98366e-18	3.01878e-18	CRTAM/AXL/HLA-DRB1/HLA-DRA/TCF7/PTPRC/CD83/HLA-DOA/TGFB1/TBX21/IKZF3/CD28/IL7R/PRDM1/CD74/CD27/HLA-B/PTPN6/MYC/CEACAM1/CTLA4/GATA3/EGR3/CD2/TYROBP/CD4/CD86/STAT1/FCGR2B/RB1/STAT3	31
BP	GO:0002706	regulation of lymphocyte mediated immunity	23/188	168/18723	9.67648e-20	8.35172e-18	5.05893e-18	CD1C/CRTAM/HLA-E/HLA-DRB1/HLA-DRA/PTPRC/SH2D1A/TFRC/KLRK1/TGFB1/TBX21/CD226/CD28/IL7R/HLA-B/PTPN6/HLA-A/CEACAM1/GATA3/KLRD1/FCGR2B/IL12A/LAMP1	23
BP	GO:0050851	antigen receptor-mediated signaling pathway	26/188	240/18723	1.42697e-19	1.20297e-17	7.28679e-18	ITK/HLA-DPB1/HLA-DRB1/CD3E/PIK3CA/BCL2/PTPRC/SH2D1A/CD247/CD226/CD28/ICOSLG/CD79A/CBLB/CCR7/PTPN6/HLA-A/PIK3CD/CEACAM1/LAPTM5/CTLA4/GATA3/FCGR2B/MAPK1/GBP1/MS4A1	26
BP	GO:0001912	positive regulation of leukocyte mediated cytotoxicity	16/188	56/18723	1.63949e-19	1.35072e-17	8.18176e-18	CD1C/CRTAM/HLA-E/HLA-DRB1/HLA-DRA/PTPRC/SH2D1A/KLRK1/CD226/HLA-B/HLA-A/KLRD1/TYROBP/IL12A/ITGAM/LAMP1	16
BP	GO:0031341	regulation of cell killing	19/188	99/18723	2.28823e-19	1.80643e-17	1.09422e-17	CD1C/CRTAM/HLA-E/HLA-DRB1/HLA-DRA/PTPRC/SH2D1A/KLRK1/CD226/IL7R/HLA-B/HLA-A/CEACAM1/KLRD1/TYROBP/FCGR2B/IL12A/ITGAM/LAMP1	19
BP	GO:0002705	positive regulation of leukocyte mediated immunity	21/188	134/18723	2.2923e-19	1.80643e-17	1.09422e-17	CD1C/CRTAM/HLA-E/HLA-DRB1/HLA-DRA/PTPRC/SH2D1A/TFRC/KLRK1/TGFB1/TBX21/CD226/CD28/HLA-B/HLA-A/GATA3/KLRD1/TYROBP/IL12A/ITGAM/LAMP1	21
BP	GO:0019884	antigen processing and presentation of exogenous antigen	15/188	47/18723	3.42835e-19	2.64421e-17	1.60169e-17	CD1C/HLA-DPB1/HLA-E/HLA-DRB1/HLA-DRA/HLA-DPA1/HLA-DQA1/HLA-DOA/HLA-DOB/CD74/HLA-DMA/HLA-A/CTSS/FCGR2B/HLA-DMB	15
BP	GO:0002703	regulation of leukocyte mediated immunity	25/188	226/18723	4.48905e-19	3.39017e-17	2.05354e-17	CD1C/CRTAM/HLA-E/HLA-DRB1/HLA-DRA/PTPRC/SH2D1A/TFRC/KLRK1/TGFB1/TBX21/CD226/CD28/IL7R/HLA-B/PTPN6/HLA-A/CEACAM1/GATA3/KLRD1/TYROBP/FCGR2B/IL12A/ITGAM/LAMP1	25
BP	GO:0002478	antigen processing and presentation of exogenous peptide antigen	14/188	38/18723	5.08338e-19	3.76066e-17	2.27797e-17	HLA-DPB1/HLA-E/HLA-DRB1/HLA-DRA/HLA-DPA1/HLA-DQA1/HLA-DOA/HLA-DOB/CD74/HLA-DMA/HLA-A/CTSS/FCGR2B/HLA-DMB	14
BP	GO:0002263	cell activation involved in immune response	27/188	279/18723	5.21111e-19	3.77805e-17	2.2885e-17	CD1C/RPS6/HLA-DRB1/HLA-DRA/PTPRC/TFRC/TGFB1/TBX21/CD28/ITGAL/CD244/EOMES/CD74/CCR6/CD40LG/PIK3CD/CEACAM1/GATA3/TYROBP/LRP1/CD86/FCGR2B/RORC/HLA-DMB/ITGAM/LAMP1/STAT3	27
BP	GO:0048002	antigen processing and presentation of peptide antigen	16/188	62/18723	1.02128e-18	7.25911e-17	4.3971e-17	HLA-DPB1/HLA-E/HLA-DRB1/HLA-DRA/HLA-DPA1/HLA-DQA1/HLA-DOA/HLA-DOB/CD74/HLA-DMA/HLA-B/HLA-A/CTSS/FCGR2B/HLA-DMB/HLA-C	16
BP	GO:0031343	positive regulation of cell killing	16/188	63/18723	1.35709e-18	9.46052e-17	5.73057e-17	CD1C/CRTAM/HLA-E/HLA-DRB1/HLA-DRA/PTPRC/SH2D1A/KLRK1/CD226/HLA-B/HLA-A/KLRD1/TYROBP/IL12A/ITGAM/LAMP1	16
BP	GO:0002285	lymphocyte activation involved in immune response	23/188	194/18723	2.64442e-18	1.80869e-16	1.09558e-16	CD1C/RPS6/HLA-DRB1/HLA-DRA/PTPRC/TFRC/TGFB1/TBX21/CD28/ITGAL/CD244/EOMES/CD74/CCR6/CD40LG/CEACAM1/GATA3/CD86/FCGR2B/RORC/HLA-DMB/LAMP1/STAT3	23
BP	GO:0002708	positive regulation of lymphocyte mediated immunity	19/188	113/18723	3.19036e-18	2.14168e-16	1.29729e-16	CD1C/CRTAM/HLA-E/HLA-DRB1/HLA-DRA/PTPRC/SH2D1A/TFRC/KLRK1/TGFB1/TBX21/CD226/CD28/HLA-B/HLA-A/GATA3/KLRD1/IL12A/LAMP1	19
BP	GO:0002366	leukocyte activation involved in immune response	26/188	275/18723	4.39814e-18	2.89877e-16	1.75589e-16	CD1C/RPS6/HLA-DRB1/HLA-DRA/PTPRC/TFRC/TGFB1/TBX21/CD28/ITGAL/CD244/EOMES/CD74/CCR6/CD40LG/PIK3CD/CEACAM1/GATA3/TYROBP/CD86/FCGR2B/RORC/HLA-DMB/ITGAM/LAMP1/STAT3	26
BP	GO:0032103	positive regulation of response to external stimulus	31/188	427/18723	4.51742e-18	2.92422e-16	1.7713e-16	CRTAM/CCR4/HLA-E/CXCR4/SH2D1A/KLRK1/TGFB1/AIF1/CD226/CD28/CXCR2/CD74/PTGS2/CCL5/CCR7/CCR6/NRP1/CX3CL1/S100A8/CCL21/KLRD1/TYROBP/LRP1/VEGFA/TLR8/CXCL13/CD47/MAPK1/IL12A/CXCL10/LAMP1	31
BP	GO:0046631	alpha-beta T cell activation	21/188	156/18723	5.8986e-18	3.7513e-16	2.27229e-16	ITK/CRTAM/HLA-E/HLA-DRB1/CD3E/HLA-DRA/BCL2/PTPRC/CD83/TBX21/CD28/PRDM1/EOMES/ADORA2A/CBLB/HLA-A/GATA3/CD86/RORC/IL12A/STAT3	21
BP	GO:0002440	production of molecular mediator of immune response	27/188	308/18723	6.68511e-18	4.1782e-16	2.53088e-16	HLA-DPB1/HLA-E/HLA-DRB1/HLA-DRA/HLA-DPA1/PTPRC/TFRC/HLA-DQA1/HLA-DOA/TGFB1/TBX21/CD226/CD28/CD244/TNFRSF4/HLA-DOB/CD74/SAMHD1/HLA-DMA/CCR6/CD40LG/HLA-A/LAPTM5/GATA3/CD86/FCGR2B/HLA-DMB	27
BP	GO:0002381	immunoglobulin production involved in immunoglobulin-mediated immune response	16/188	70/18723	8.64331e-18	5.31051e-16	3.21676e-16	HLA-DPB1/HLA-DRB1/HLA-DRA/HLA-DPA1/PTPRC/TFRC/HLA-DQA1/HLA-DOA/TGFB1/TBX21/CD28/HLA-DOB/HLA-DMA/CCR6/CD40LG/HLA-DMB	16
BP	GO:0002253	activation of immune response	29/188	375/18723	1.09649e-17	6.62464e-16	4.01278e-16	ITK/HLA-DPB1/HLA-DRB1/CD3E/PIK3CA/BCL2/PTPRC/SH2D1A/CD247/CD226/CD28/ICOSLG/CD79A/CBLB/CCR7/PTPN6/HLA-A/PIK3CD/CEACAM1/LAPTM5/CTLA4/GATA3/KLRD1/TYROBP/FCGR2B/CD47/MAPK1/GBP1/MS4A1	29
BP	GO:0016064	immunoglobulin mediated immune response	23/188	207/18723	1.14932e-17	6.82999e-16	4.13716e-16	HLA-DPB1/HLA-E/HLA-DRB1/HLA-DRA/HLA-DPA1/PTPRC/TFRC/HLA-DQA1/HLA-DOA/TGFB1/TBX21/CD226/CD28/HLA-DOB/CD74/HLA-DMA/CD27/CCR6/CD40LG/PTPN6/TLR8/FCGR2B/HLA-DMB	23
BP	GO:0019058	viral life cycle	27/188	317/18723	1.39563e-17	8.15995e-16	4.94277e-16	AXL/HLA-DRB1/CXCR4/BCL2/TFRC/CD28/TNFRSF4/CD74/CXCR6/CIITA/CCL5/MRC1/NRP1/TOP2A/NCAM1/ITGB7/CDK1/OAS1/CD4/ITGB1/CD86/OAS3/IFITM1/OAS2/MX1/LAMP1/IFIH1	27
BP	GO:0019724	B cell mediated immunity	23/188	210/18723	1.5893e-17	9.14481e-16	5.53933e-16	HLA-DPB1/HLA-E/HLA-DRB1/HLA-DRA/HLA-DPA1/PTPRC/TFRC/HLA-DQA1/HLA-DOA/TGFB1/TBX21/CD226/CD28/HLA-DOB/CD74/HLA-DMA/CD27/CCR6/CD40LG/PTPN6/TLR8/FCGR2B/HLA-DMB	23
BP	GO:0001906	cell killing	22/188	188/18723	1.98776e-17	1.12588e-15	6.81985e-16	CD1C/LYZ/CRTAM/HLA-E/HLA-DRB1/HLA-DRA/PTPRC/SH2D1A/KLRK1/CD226/IL7R/HLA-B/PTPN6/HLA-A/CEACAM1/KLRD1/TYROBP/GZMB/FCGR2B/IL12A/ITGAM/LAMP1	22
BP	GO:0070665	positive regulation of leukocyte proliferation	20/188	150/18723	4.56217e-17	2.54429e-15	1.54116e-15	HLA-DPB1/HLA-E/CD3E/HLA-DPA1/BCL2/PTPRC/TFRC/CD6/AIF1/CD28/TNFRSF4/CD74/ICOSLG/CCL5/CD40LG/HLA-A/CD86/HLA-DMB/MAPK1/IL12A	20
BP	GO:0019886	antigen processing and presentation of exogenous peptide antigen via MHC class II	12/188	30/18723	5.44578e-17	2.99105e-15	1.81179e-15	HLA-DPB1/HLA-DRB1/HLA-DRA/HLA-DPA1/HLA-DQA1/HLA-DOA/HLA-DOB/CD74/HLA-DMA/CTSS/FCGR2B/HLA-DMB	12
BP	GO:0045619	regulation of lymphocyte differentiation	21/188	174/18723	5.82722e-17	3.15279e-15	1.90975e-15	CRTAM/AXL/HLA-DRB1/HLA-DRA/TCF7/PTPRC/CD83/HLA-DOA/TBX21/IKZF3/CD28/IL7R/PRDM1/CD74/CD27/PTPN6/CTLA4/GATA3/EGR3/CD2/CD86	21
BP	GO:0042098	T cell proliferation	22/188	199/18723	6.80095e-17	3.62551e-15	2.1961e-15	RPS6/HLA-DPB1/CRTAM/HLA-E/HLA-DRB1/CD3E/HLA-DPA1/PTPRC/TFRC/CD6/AIF1/CD28/TNFRSF4/ICOSLG/CCL5/CBLB/CD40LG/PTPN6/HLA-A/CTLA4/CD86/HLA-DMB	22
BP	GO:0060326	cell chemotaxis	26/188	310/18723	8.48978e-17	4.46021e-15	2.70171e-15	JAML/CCR4/CCL17/CXCR4/KLRK1/AIF1/CXCR2/CD74/CXCR6/CCL5/CCR7/CCR6/NRP1/CCL22/PIK3CD/CX3CL1/S100A8/CXCL9/CCL21/EGR3/VEGFA/ITGA1/CXCL13/MAPK1/IL12A/CXCL10	26
BP	GO:0072676	lymphocyte migration	18/188	117/18723	1.32084e-16	6.84009e-15	4.14328e-15	CRTAM/CCL17/KLRK1/TBX21/AIF1/ITGAL/CCL5/CCR7/CCR6/CCL22/PIK3CD/CX3CL1/GATA3/ITGB7/CCL21/CXCL13/AKT1/CXCL10	18
BP	GO:0050671	positive regulation of lymphocyte proliferation	19/188	137/18723	1.352e-16	6.90282e-15	4.18128e-15	HLA-DPB1/HLA-E/CD3E/HLA-DPA1/BCL2/PTPRC/TFRC/CD6/AIF1/CD28/TNFRSF4/CD74/ICOSLG/CCL5/CD40LG/HLA-A/CD86/HLA-DMB/IL12A	19
BP	GO:0032946	positive regulation of mononuclear cell proliferation	19/188	138/18723	1.55436e-16	7.82579e-15	4.74036e-15	HLA-DPB1/HLA-E/CD3E/HLA-DPA1/BCL2/PTPRC/TFRC/CD6/AIF1/CD28/TNFRSF4/CD74/ICOSLG/CCL5/CD40LG/HLA-A/CD86/HLA-DMB/IL12A	19
BP	GO:0002819	regulation of adaptive immune response	21/188	183/18723	1.65848e-16	8.23562e-15	4.98861e-15	CD1C/HLA-E/HLA-DRB1/HLA-DRA/PTPRC/TFRC/TGFB1/TBX21/CD226/CD28/IL7R/HLA-B/PTPN6/CD48/HLA-A/CEACAM1/GATA3/KLRD1/CD4/FCGR2B/IL12A	21
BP	GO:0002495	antigen processing and presentation of peptide antigen via MHC class II	12/188	34/18723	3.33419e-16	1.6333e-14	9.8935e-15	HLA-DPB1/HLA-DRB1/HLA-DRA/HLA-DPA1/HLA-DQA1/HLA-DOA/HLA-DOB/CD74/HLA-DMA/CTSS/FCGR2B/HLA-DMB	12
BP	GO:0002822	regulation of adaptive immune response based on somatic recombination of immune receptors built from immunoglobulin superfamily domains	20/188	168/18723	4.36873e-16	2.11155e-14	1.27904e-14	CD1C/HLA-E/HLA-DRB1/HLA-DRA/PTPRC/TFRC/TGFB1/TBX21/CD226/CD28/IL7R/HLA-B/PTPN6/HLA-A/CEACAM1/GATA3/KLRD1/CD4/FCGR2B/IL12A	20
BP	GO:0042129	regulation of T cell proliferation	20/188	171/18723	6.19709e-16	2.95585e-14	1.79046e-14	HLA-DPB1/CRTAM/HLA-E/HLA-DRB1/CD3E/HLA-DPA1/PTPRC/TFRC/CD6/AIF1/CD28/ICOSLG/CCL5/CBLB/CD40LG/PTPN6/HLA-A/CTLA4/CD86/HLA-DMB	20
BP	GO:0002504	antigen processing and presentation of peptide or polysaccharide antigen via MHC class II	12/188	36/18723	7.47908e-16	3.521e-14	2.13279e-14	HLA-DPB1/HLA-DRB1/HLA-DRA/HLA-DPA1/HLA-DQA1/HLA-DOA/HLA-DOB/CD74/HLA-DMA/CTSS/FCGR2B/HLA-DMB	12
BP	GO:0016032	viral process	28/188	415/18723	1.41351e-15	6.56919e-14	3.97919e-14	AXL/HLA-DRB1/CXCR4/BCL2/TFRC/CD28/TNFRSF4/CD74/CXCR6/CIITA/CCL5/MRC1/NRP1/TOP2A/NCAM1/ITGB7/CDK1/OAS1/CD4/ITGB1/CD86/STAT1/OAS3/IFITM1/OAS2/MX1/LAMP1/IFIH1	28
BP	GO:0030595	leukocyte chemotaxis	22/188	230/18723	1.48989e-15	6.83651e-14	4.14111e-14	JAML/CCL17/CXCR4/KLRK1/AIF1/CXCR2/CD74/CCL5/CCR7/CCR6/CCL22/PIK3CD/CX3CL1/S100A8/CXCL9/CCL21/VEGFA/ITGA1/CXCL13/MAPK1/IL12A/CXCL10	22
BP	GO:0001914	regulation of T cell mediated cytotoxicity	12/188	39/18723	2.27646e-15	1.03152e-13	6.24828e-14	CD1C/HLA-E/HLA-DRB1/HLA-DRA/PTPRC/IL7R/HLA-B/HLA-A/CEACAM1/KLRD1/FCGR2B/IL12A	12
BP	GO:0002377	immunoglobulin production	21/188	216/18723	4.90024e-15	2.18016e-13	1.3206e-13	HLA-DPB1/HLA-E/HLA-DRB1/HLA-DRA/HLA-DPA1/PTPRC/TFRC/HLA-DQA1/HLA-DOA/TGFB1/TBX21/CD28/TNFRSF4/HLA-DOB/SAMHD1/HLA-DMA/CCR6/CD40LG/CD86/FCGR2B/HLA-DMB	21
BP	GO:0042113	B cell activation	25/188	334/18723	4.93166e-15	2.18016e-13	1.3206e-13	SKAP2/BCL2/PTPRC/TFRC/TGFB1/TBX21/IKZF3/CD28/IL7R/TNFRSF4/CD74/ICOSLG/CD79A/CD27/CCR6/CD40LG/PTPN6/PIK3CD/LAPTM5/CTLA4/TYROBP/ITGB1/CD86/FCGR2B/MS4A1	25
BP	GO:0007162	negative regulation of cell adhesion	24/188	303/18723	5.11798e-15	2.23526e-13	1.35398e-13	CRTAM/HLA-DRB1/TIGIT/PTPRC/TGFB1/TBX21/PTPN11/PTEN/ADORA2A/CD74/CBLB/PTPN6/CX3CL1/CEACAM1/LAPTM5/CTLA4/CCL21/SNAI2/LRP1/CD86/VEGFA/FCGR2B/GBP1/AKT1	24
BP	GO:0046634	regulation of alpha-beta T cell activation	16/188	104/18723	6.87983e-15	2.96897e-13	1.79841e-13	CRTAM/HLA-E/HLA-DRB1/CD3E/HLA-DRA/PTPRC/CD83/TBX21/CD28/PRDM1/ADORA2A/CBLB/HLA-A/GATA3/CD86/IL12A	16
BP	GO:0045580	regulation of T cell differentiation	18/188	146/18723	7.3574e-15	3.13771e-13	1.90062e-13	CRTAM/HLA-DRB1/HLA-DRA/TCF7/PTPRC/CD83/HLA-DOA/TBX21/CD28/IL7R/PRDM1/CD74/CD27/CTLA4/GATA3/EGR3/CD2/CD86	18
BP	GO:0002399	MHC class II protein complex assembly	9/188	16/18723	9.21674e-15	3.84031e-13	2.32621e-13	HLA-DPB1/HLA-DRB1/HLA-DRA/HLA-DPA1/HLA-DQA1/HLA-DOA/HLA-DOB/HLA-DMA/HLA-DMB	9
BP	GO:0002503	peptide antigen assembly with MHC class II protein complex	9/188	16/18723	9.21674e-15	3.84031e-13	2.32621e-13	HLA-DPB1/HLA-DRB1/HLA-DRA/HLA-DPA1/HLA-DQA1/HLA-DOA/HLA-DOB/HLA-DMA/HLA-DMB	9
BP	GO:0071887	leukocyte apoptotic process	16/188	106/18723	9.39461e-15	3.86994e-13	2.34416e-13	RPS6/AXL/PTEN/IL7R/CXCR2/CD74/CCL5/CCR7/CD27/CD3G/PIK3CD/BCL2L11/CCL21/AKT1/IDO1/FASLG	16
BP	GO:0031295	T cell costimulation	12/188	44/18723	1.17531e-14	4.78706e-13	2.89969e-13	CD3E/PIK3CA/KLRK1/CD28/PTPN11/CCR7/CD40LG/PTPN6/ICOS/CCL21/CD86/AKT1	12
BP	GO:0031294	lymphocyte costimulation	12/188	46/18723	2.13086e-14	8.58262e-13	5.1988e-13	CD3E/PIK3CA/KLRK1/CD28/PTPN11/CCR7/CD40LG/PTPN6/ICOS/CCL21/CD86/AKT1	12
BP	GO:0032609	interferon-gamma production	16/188	112/18723	2.30104e-14	9.06661e-13	5.49196e-13	HLA-DPB1/CRTAM/AXL/HLA-DRB1/CD3E/HLA-DPA1/CD226/CD244/CCR7/HLA-A/LAPTM5/GATA3/CD2/TLR8/CD47/IL12A	16
BP	GO:0032649	regulation of interferon-gamma production	16/188	112/18723	2.30104e-14	9.06661e-13	5.49196e-13	HLA-DPB1/CRTAM/AXL/HLA-DRB1/CD3E/HLA-DPA1/CD226/CD244/CCR7/HLA-A/LAPTM5/GATA3/CD2/TLR8/CD47/IL12A	16
BP	GO:0002501	peptide antigen assembly with MHC protein complex	9/188	18/18723	3.84998e-14	1.50066e-12	9.09005e-13	HLA-DPB1/HLA-DRB1/HLA-DRA/HLA-DPA1/HLA-DQA1/HLA-DOA/HLA-DOB/HLA-DMA/HLA-DMB	9
BP	GO:0001913	T cell mediated cytotoxicity	12/188	49/18723	4.92217e-14	1.89818e-12	1.14979e-12	CD1C/HLA-E/HLA-DRB1/HLA-DRA/PTPRC/IL7R/HLA-B/HLA-A/CEACAM1/KLRD1/FCGR2B/IL12A	12
BP	GO:0045058	T cell selection	12/188	50/18723	6.42032e-14	2.44986e-12	1.48397e-12	CD3E/BCL2/PTPRC/TBX21/CD3D/CD28/CD74/CCR7/CD3G/GATA3/CD4/STAT3	12
BP	GO:0045088	regulation of innate immune response	20/188	218/18723	6.86732e-14	2.59313e-12	1.57075e-12	CRTAM/HLA-E/SH2D1A/KLRK1/CD226/PTPN11/CCL5/SAMHD1/HLA-B/PTPN6/HLA-A/CEACAM1/KLRD1/TYROBP/OAS1/OAS3/TLR8/FCGR2B/IL12A/LAMP1	20
BP	GO:0002396	MHC protein complex assembly	9/188	19/18723	7.25202e-14	2.71016e-12	1.64164e-12	HLA-DPB1/HLA-DRB1/HLA-DRA/HLA-DPA1/HLA-DQA1/HLA-DOA/HLA-DOB/HLA-DMA/HLA-DMB	9
BP	GO:0097529	myeloid leukocyte migration	20/188	220/18723	8.17079e-14	3.02236e-12	1.83075e-12	JAML/CCL17/PECAM1/AIF1/CXCR2/CD74/CCL5/CCR7/CCL22/PIK3CD/CX3CL1/S100A8/CXCL9/CCL21/VEGFA/ITGA1/CXCL13/CD47/MAPK1/CXCL10	20
BP	GO:0042102	positive regulation of T cell proliferation	15/188	101/18723	8.47684e-14	3.1039e-12	1.88014e-12	HLA-DPB1/HLA-E/CD3E/HLA-DPA1/PTPRC/TFRC/CD6/AIF1/CD28/ICOSLG/CCL5/CD40LG/HLA-A/CD86/HLA-DMB	15
BP	GO:0046718	viral entry into host cell	17/188	144/18723	8.81103e-14	3.194e-12	1.93472e-12	AXL/HLA-DRB1/CXCR4/TFRC/TNFRSF4/CD74/CIITA/MRC1/NRP1/NCAM1/ITGB7/CDK1/CD4/ITGB1/CD86/IFITM1/LAMP1	17
BP	GO:1990266	neutrophil migration	16/188	122/18723	9.12575e-14	3.27533e-12	1.98398e-12	JAML/CCL17/PECAM1/CXCR2/CD74/CCL5/CCR7/CCL22/PIK3CD/CX3CL1/S100A8/CXCL9/CCL21/ITGA1/CXCL13/CXCL10	16
BP	GO:0030593	neutrophil chemotaxis	15/188	103/18723	1.14313e-13	4.06261e-12	2.46086e-12	JAML/CCL17/CXCR2/CD74/CCL5/CCR7/CCL22/PIK3CD/CX3CL1/S100A8/CXCL9/CCL21/ITGA1/CXCL13/CXCL10	15
BP	GO:0002709	regulation of T cell mediated immunity	14/188	85/18723	1.32568e-13	4.64562e-12	2.81402e-12	CD1C/HLA-E/HLA-DRB1/HLA-DRA/PTPRC/TBX21/IL7R/HLA-B/HLA-A/CEACAM1/GATA3/KLRD1/FCGR2B/IL12A	14
BP	GO:0042267	natural killer cell mediated cytotoxicity	13/188	68/18723	1.34516e-13	4.64562e-12	2.81402e-12	CRTAM/HLA-E/SH2D1A/KLRK1/CD226/HLA-B/PTPN6/HLA-A/CEACAM1/KLRD1/GZMB/IL12A/LAMP1	13
BP	GO:0071621	granulocyte chemotaxis	16/188	125/18723	1.34563e-13	4.64562e-12	2.81402e-12	JAML/CCL17/CXCR2/CD74/CCL5/CCR7/CCL22/PIK3CD/CX3CL1/S100A8/CXCL9/CCL21/ITGA1/CXCL13/MAPK1/CXCL10	16
BP	GO:0097530	granulocyte migration	17/188	148/18723	1.39382e-13	4.7666e-12	2.8873e-12	JAML/CCL17/PECAM1/CXCR2/CD74/CCL5/CCR7/CCL22/PIK3CD/CX3CL1/S100A8/CXCL9/CCL21/ITGA1/CXCL13/MAPK1/CXCL10	17
BP	GO:0044409	entry into host	17/188	151/18723	1.94805e-13	6.5997e-12	3.99767e-12	AXL/HLA-DRB1/CXCR4/TFRC/TNFRSF4/CD74/CIITA/MRC1/NRP1/NCAM1/ITGB7/CDK1/CD4/ITGB1/CD86/IFITM1/LAMP1	17
BP	GO:0002824	positive regulation of adaptive immune response based on somatic recombination of immune receptors built from immunoglobulin superfamily domains	15/188	107/18723	2.03893e-13	6.84363e-12	4.14543e-12	CD1C/HLA-E/HLA-DRB1/HLA-DRA/PTPRC/TFRC/TGFB1/TBX21/CD226/CD28/HLA-B/HLA-A/GATA3/CD4/IL12A	15
BP	GO:0070098	chemokine-mediated signaling pathway	14/188	88/18723	2.18618e-13	7.27056e-12	4.40403e-12	CCR4/CCL17/CXCR4/CXCR2/CXCR6/CCL5/CCR7/CCR6/CCL22/CX3CL1/CXCL9/CCL21/CXCL13/CXCL10	14
BP	GO:0002228	natural killer cell mediated immunity	13/188	71/18723	2.4273e-13	7.98897e-12	4.8392e-12	CRTAM/HLA-E/SH2D1A/KLRK1/CD226/HLA-B/PTPN6/HLA-A/CEACAM1/KLRD1/GZMB/IL12A/LAMP1	13
BP	GO:0002831	regulation of response to biotic stimulus	23/188	327/18723	2.44628e-13	7.98897e-12	4.8392e-12	CRTAM/HLA-E/HLA-DRB1/SH2D1A/KLRK1/CD226/PTPN11/CCL5/SAMHD1/HLA-B/PTPN6/HLA-A/CX3CL1/CEACAM1/KLRD1/TYROBP/OAS1/STAT1/OAS3/TLR8/FCGR2B/IL12A/LAMP1	23
BP	GO:0002456	T cell mediated immunity	15/188	109/18723	2.69817e-13	8.73291e-12	5.28983e-12	CD1C/HLA-E/HLA-DRB1/HLA-DRA/PTPRC/CD8A/TBX21/IL7R/HLA-B/HLA-A/CEACAM1/GATA3/KLRD1/FCGR2B/IL12A	15
BP	GO:0002821	positive regulation of adaptive immune response	15/188	112/18723	4.06327e-13	1.30348e-11	7.89566e-12	CD1C/HLA-E/HLA-DRB1/HLA-DRA/PTPRC/TFRC/TGFB1/TBX21/CD226/CD28/HLA-B/HLA-A/GATA3/CD4/IL12A	15
BP	GO:0042269	regulation of natural killer cell mediated cytotoxicity	11/188	44/18723	4.48092e-13	1.42485e-11	8.63084e-12	CRTAM/HLA-E/SH2D1A/KLRK1/CD226/HLA-B/HLA-A/CEACAM1/KLRD1/IL12A/LAMP1	11
BP	GO:0048872	homeostasis of number of cells	21/188	272/18723	4.73339e-13	1.49205e-11	9.03784e-12	RPS6/CCR4/AXL/KLF2/BCL2/IKZF1/PTPN11/IL7R/CXCR2/CD74/CCR7/PIK3CD/BCL2L11/GATA3/CCNB2/SIT1/VEGFA/STAT1/AKT1/RB1/STAT3	21
BP	GO:0033077	T cell differentiation in thymus	13/188	75/18723	5.10728e-13	1.59602e-11	9.66768e-12	RPS6/CD3E/BCL2/PTPRC/CD3D/CD28/IL7R/CD74/CCR7/CCR6/CD3G/GATA3/EGR3	13
BP	GO:0002286	T cell activation involved in immune response	15/188	114/18723	5.30181e-13	1.64266e-11	9.95014e-12	CD1C/RPS6/HLA-DRB1/HLA-DRA/TBX21/ITGAL/EOMES/CD74/CEACAM1/GATA3/CD86/FCGR2B/RORC/HLA-DMB/STAT3	15
BP	GO:0002695	negative regulation of leukocyte activation	18/188	187/18723	5.68175e-13	1.74545e-11	1.05728e-11	CRTAM/AXL/HLA-DRB1/TIGIT/PTPRC/LST1/TBX21/ADORA2A/CD74/CBLB/PTPN6/CX3CL1/CEACAM1/LAPTM5/CTLA4/TYROBP/CD86/FCGR2B	18
BP	GO:0050792	regulation of viral process	17/188	164/18723	7.64881e-13	2.32999e-11	1.41136e-11	AXL/HLA-DRB1/CXCR4/BCL2/CD28/CD74/CIITA/CCL5/TOP2A/OAS1/CD4/STAT1/OAS3/IFITM1/OAS2/MX1/IFIH1	17
BP	GO:1990868	response to chemokine	14/188	97/18723	8.7876e-13	2.63265e-11	1.59469e-11	CCR4/CCL17/CXCR4/CXCR2/CXCR6/CCL5/CCR7/CCR6/CCL22/CX3CL1/CXCL9/CCL21/CXCL13/CXCL10	14
BP	GO:1990869	cellular response to chemokine	14/188	97/18723	8.7876e-13	2.63265e-11	1.59469e-11	CCR4/CCL17/CXCR4/CXCR2/CXCR6/CCL5/CCR7/CCR6/CCL22/CX3CL1/CXCL9/CCL21/CXCL13/CXCL10	14
BP	GO:0050921	positive regulation of chemotaxis	16/188	141/18723	9.05118e-13	2.68939e-11	1.62906e-11	CCR4/CXCR4/TGFB1/AIF1/CXCR2/CD74/CCL5/CCR7/CCR6/NRP1/CCL21/VEGFA/CXCL13/MAPK1/IL12A/CXCL10	16
BP	GO:0002715	regulation of natural killer cell mediated immunity	11/188	48/18723	1.27498e-12	3.75757e-11	2.27609e-11	CRTAM/HLA-E/SH2D1A/KLRK1/CD226/HLA-B/HLA-A/CEACAM1/KLRD1/IL12A/LAMP1	11
BP	GO:0052126	movement in host environment	17/188	175/18723	2.21595e-12	6.47807e-11	3.92399e-11	AXL/HLA-DRB1/CXCR4/TFRC/TNFRSF4/CD74/CIITA/MRC1/NRP1/NCAM1/ITGB7/CDK1/CD4/ITGB1/CD86/IFITM1/LAMP1	17
BP	GO:0050866	negative regulation of cell activation	18/188	210/18723	4.12948e-12	1.19755e-10	7.25398e-11	CRTAM/AXL/HLA-DRB1/TIGIT/PTPRC/LST1/TBX21/ADORA2A/CD74/CBLB/PTPN6/CX3CL1/CEACAM1/LAPTM5/CTLA4/TYROBP/CD86/FCGR2B	18
BP	GO:0045123	cellular extravasation	12/188	70/18723	4.72612e-12	1.3597e-10	8.23616e-11	JAML/FUT4/PECAM1/ITGAL/PIK3CD/CX3CL1/ITGB7/CCL21/SELL/ITGB1/ITGA1/CD47	12
BP	GO:0051250	negative regulation of lymphocyte activation	16/188	157/18723	4.82577e-12	1.37743e-10	8.34361e-11	CRTAM/AXL/HLA-DRB1/TIGIT/LST1/TBX21/ADORA2A/CD74/CBLB/PTPN6/CEACAM1/LAPTM5/CTLA4/TYROBP/CD86/FCGR2B	16
BP	GO:0002700	regulation of production of molecular mediator of immune response	16/188	164/18723	9.44793e-12	2.67568e-10	1.62075e-10	HLA-E/PTPRC/TFRC/TGFB1/TBX21/CD226/CD28/CD244/TNFRSF4/CD74/CD40LG/HLA-A/LAPTM5/GATA3/CD86/FCGR2B	16
BP	GO:0001818	negative regulation of cytokine production	22/188	357/18723	1.1558e-11	3.24788e-10	1.96736e-10	AXL/HLA-DRB1/TIGIT/KLF2/PTPRC/CD83/TGFB1/TBX21/SRGN/CCR7/PTPN6/CX3CL1/CEACAM1/LAPTM5/GATA3/TYROBP/OAS1/OAS3/TLR8/FCGR2B/IL12A/GBP1	22
BP	GO:0002702	positive regulation of production of molecular mediator of immune response	14/188	117/18723	1.21357e-11	3.37787e-10	2.0461e-10	HLA-E/PTPRC/TFRC/TGFB1/TBX21/CD226/CD28/CD244/TNFRSF4/CD74/HLA-A/LAPTM5/GATA3/CD86	14
BP	GO:0034341	response to interferon-gamma	15/188	141/18723	1.23001e-11	3.37787e-10	2.0461e-10	CCL17/HLA-DPA1/AIF1/CD74/CIITA/CCL5/MRC1/CCL22/CX3CL1/CCL21/STAT1/IFITM1/CD47/GBP1/FASLG	15
BP	GO:1903038	negative regulation of leukocyte cell-cell adhesion	15/188	141/18723	1.23001e-11	3.37787e-10	2.0461e-10	CRTAM/HLA-DRB1/TIGIT/TBX21/ADORA2A/CD74/CBLB/PTPN6/CEACAM1/LAPTM5/CTLA4/CCL21/CD86/FCGR2B/AKT1	15
BP	GO:0022408	negative regulation of cell-cell adhesion	17/188	196/18723	1.38473e-11	3.77418e-10	2.28615e-10	CRTAM/HLA-DRB1/TIGIT/TGFB1/TBX21/ADORA2A/CD74/CBLB/PTPN6/CEACAM1/LAPTM5/CTLA4/CCL21/CD86/VEGFA/FCGR2B/AKT1	17
BP	GO:0070371	ERK1 and ERK2 cascade	21/188	330/18723	1.91548e-11	5.1818e-10	3.1388e-10	CCL17/HLA-DRB1/PTPRC/TGFB1/PTPN11/PTEN/CD74/CCL5/CCR7/NRP1/PTPN6/CCL22/CX3CL1/MYC/CEACAM1/CCL21/CDK1/LRP1/CD4/MAPK1/GBP1	21
BP	GO:0009615	response to virus	22/188	367/18723	1.98318e-11	5.3252e-10	3.22566e-10	CXCR4/BCL2/PTPRC/TBX21/CCL5/SAMHD1/CCL22/IFI44L/CXCL9/GATA3/OAS1/STAT1/OAS3/IFITM1/TLR8/ITGAX/OAS2/IL12A/GBP1/MX1/CXCL10/IFIH1	22
BP	GO:0042100	B cell proliferation	13/188	99/18723	2.02412e-11	5.39516e-10	3.26804e-10	BCL2/PTPRC/TFRC/IKZF3/IL7R/TNFRSF4/CD74/CD79A/CD40LG/CTLA4/TYROBP/FCGR2B/MS4A1	13
BP	GO:0051701	biological process involved in interaction with host	17/188	203/18723	2.42653e-11	6.42056e-10	3.88916e-10	AXL/HLA-DRB1/CXCR4/TFRC/TNFRSF4/CD74/CIITA/MRC1/NRP1/NCAM1/ITGB7/CDK1/CD4/ITGB1/CD86/IFITM1/LAMP1	17
BP	GO:1903900	regulation of viral life cycle	15/188	148/18723	2.48562e-11	6.52927e-10	3.95501e-10	AXL/HLA-DRB1/BCL2/CD28/CD74/CIITA/CCL5/TOP2A/OAS1/CD4/OAS3/IFITM1/OAS2/MX1/IFIH1	15
BP	GO:0045061	thymic T cell selection	8/188	22/18723	2.5235e-11	6.58107e-10	3.98638e-10	CD3E/PTPRC/CD3D/CD28/CD74/CCR7/CD3G/GATA3	8
BP	GO:2000106	regulation of leukocyte apoptotic process	12/188	81/18723	2.85449e-11	7.39109e-10	4.47704e-10	AXL/PTEN/IL7R/CXCR2/CD74/CCL5/CCR7/CD27/CD3G/PIK3CD/CCL21/IDO1	12
BP	GO:0002685	regulation of leukocyte migration	17/188	210/18723	4.15971e-11	1.06943e-09	6.47791e-10	FUT4/KLRK1/AIF1/CXCR2/CD74/CCL5/CCR7/CCR6/CX3CL1/CCL21/VEGFA/CXCL13/CD47/MAPK1/IL12A/AKT1/CXCL10	17
BP	GO:0007229	integrin-mediated signaling pathway	13/188	107/18723	5.52736e-11	1.41103e-09	8.54713e-10	ITGAE/ITGAL/PTPN11/CD63/CD40LG/NRP1/CEACAM1/ITGB7/ITGB1/ITGAX/ITGA1/CD47/ITGAM	13
BP	GO:0001911	negative regulation of leukocyte mediated cytotoxicity	8/188	24/18723	5.70532e-11	1.44628e-09	8.76061e-10	HLA-E/PTPRC/IL7R/HLA-B/HLA-A/CEACAM1/KLRD1/FCGR2B	8
BP	GO:1902107	positive regulation of leukocyte differentiation	15/188	157/18723	5.81806e-11	1.45452e-09	8.81051e-10	AXL/HLA-DRB1/HLA-DRA/PTPRC/CD83/TGFB1/IL7R/CD74/CD27/GATA3/EGR3/TYROBP/CD4/CD86/RB1	15
BP	GO:1903708	positive regulation of hemopoiesis	15/188	157/18723	5.81806e-11	1.45452e-09	8.81051e-10	AXL/HLA-DRB1/HLA-DRA/PTPRC/CD83/TGFB1/IL7R/CD74/CD27/GATA3/EGR3/TYROBP/CD4/CD86/RB1	15
BP	GO:0002687	positive regulation of leukocyte migration	14/188	135/18723	8.59957e-11	2.13517e-09	1.29335e-09	AIF1/CXCR2/CD74/CCL5/CCR7/CCR6/CX3CL1/CCL21/VEGFA/CXCL13/CD47/MAPK1/IL12A/CXCL10	14
BP	GO:0050920	regulation of chemotaxis	17/188	223/18723	1.0731e-10	2.64624e-09	1.60292e-09	CCR4/CXCR4/KLRK1/TGFB1/AIF1/CXCR2/CD74/CCL5/CCR7/CCR6/NRP1/CCL21/VEGFA/CXCL13/MAPK1/IL12A/CXCL10	17
BP	GO:0002707	negative regulation of lymphocyte mediated immunity	10/188	53/18723	1.09908e-10	2.69201e-09	1.63064e-09	HLA-E/PTPRC/TBX21/IL7R/HLA-B/PTPN6/HLA-A/CEACAM1/KLRD1/FCGR2B	10
BP	GO:0019883	antigen processing and presentation of endogenous antigen	8/188	26/18723	1.1913e-10	2.87898e-09	1.7439e-09	CD1C/HLA-E/HLA-DRB1/HLA-DRA/CD74/HLA-B/HLA-A/HLA-C	8
BP	GO:0045954	positive regulation of natural killer cell mediated cytotoxicity	8/188	26/18723	1.1913e-10	2.87898e-09	1.7439e-09	CRTAM/HLA-E/SH2D1A/KLRK1/CD226/KLRD1/IL12A/LAMP1	8
BP	GO:0070227	lymphocyte apoptotic process	11/188	72/18723	1.38393e-10	3.32234e-09	2.01246e-09	RPS6/PTEN/IL7R/CD74/CCL5/CD27/CD3G/BCL2L11/AKT1/IDO1/FASLG	11
BP	GO:0002690	positive regulation of leukocyte chemotaxis	12/188	94/18723	1.7209e-10	4.10412e-09	2.48601e-09	AIF1/CXCR2/CD74/CCL5/CCR7/CCR6/CCL21/VEGFA/CXCL13/MAPK1/IL12A/CXCL10	12
BP	GO:0031342	negative regulation of cell killing	8/188	28/18723	2.32976e-10	5.51985e-09	3.34357e-09	HLA-E/PTPRC/IL7R/HLA-B/HLA-A/CEACAM1/KLRD1/FCGR2B	8
BP	GO:0030099	myeloid cell differentiation	21/188	381/18723	2.75317e-10	6.48068e-09	3.92557e-09	RPS6/HLA-DRB1/KLF2/TFRC/IKZF1/TGFB1/PTPN11/CD74/CCR7/PTPN6/PIK3CD/MYC/CEACAM1/GATA3/TYROBP/CD4/MMP9/VEGFA/STAT1/RB1/STAT3	21
BP	GO:0002688	regulation of leukocyte chemotaxis	13/188	122/18723	2.94032e-10	6.83248e-09	4.13867e-09	KLRK1/AIF1/CXCR2/CD74/CCL5/CCR7/CCR6/CCL21/VEGFA/CXCL13/MAPK1/IL12A/CXCL10	13
BP	GO:0050868	negative regulation of T cell activation	13/188	122/18723	2.94032e-10	6.83248e-09	4.13867e-09	CRTAM/HLA-DRB1/TIGIT/TBX21/ADORA2A/CD74/CBLB/PTPN6/CEACAM1/LAPTM5/CTLA4/CD86/FCGR2B	13
BP	GO:0001916	positive regulation of T cell mediated cytotoxicity	8/188	29/18723	3.18981e-10	7.36501e-09	4.46124e-09	CD1C/HLA-E/HLA-DRB1/HLA-DRA/PTPRC/HLA-B/HLA-A/IL12A	8
BP	GO:0006959	humoral immune response	19/188	317/18723	5.06993e-10	1.1632e-08	7.04588e-09	LYZ/HLA-E/HLA-DRB1/BCL2/PTPRC/SH2D1A/CD83/CD28/CCR7/CCR6/PTPN6/HLA-A/JCHAIN/CXCL9/GATA3/FCGR2B/CXCL13/MS4A1/CXCL10	19
BP	GO:0032623	interleukin-2 production	10/188	62/18723	5.60526e-10	1.26994e-08	7.69248e-09	CD3E/PTPRC/CD83/TBX21/CD28/LAPTM5/GATA3/CD4/CD86/GBP1	10
BP	GO:0032663	regulation of interleukin-2 production	10/188	62/18723	5.60526e-10	1.26994e-08	7.69248e-09	CD3E/PTPRC/CD83/TBX21/CD28/LAPTM5/GATA3/CD4/CD86/GBP1	10
BP	GO:0002717	positive regulation of natural killer cell mediated immunity	8/188	31/18723	5.76301e-10	1.29757e-08	7.85985e-09	CRTAM/HLA-E/SH2D1A/KLRK1/CD226/KLRD1/IL12A/LAMP1	8
BP	GO:0071706	tumor necrosis factor superfamily cytokine production	15/188	186/18723	6.41393e-10	1.42641e-08	8.64027e-09	AXL/HLA-E/PTPRC/PTPN11/PTPN6/CX3CL1/CD2/TYROBP/OAS1/CD86/OAS3/OAS2/CD47/IFIH1/STAT3	15
BP	GO:1903555	regulation of tumor necrosis factor superfamily cytokine production	15/188	186/18723	6.41393e-10	1.42641e-08	8.64027e-09	AXL/HLA-E/PTPRC/PTPN11/PTPN6/CX3CL1/CD2/TYROBP/OAS1/CD86/OAS3/OAS2/CD47/IFIH1/STAT3	15
BP	GO:0002704	negative regulation of leukocyte mediated immunity	10/188	63/18723	6.60532e-10	1.45117e-08	8.79024e-09	HLA-E/PTPRC/TBX21/IL7R/HLA-B/PTPN6/HLA-A/CEACAM1/KLRD1/FCGR2B	10
BP	GO:0050854	regulation of antigen receptor-mediated signaling pathway	10/188	63/18723	6.60532e-10	1.45117e-08	8.79024e-09	PTPRC/SH2D1A/CD226/CBLB/CCR7/PTPN6/CEACAM1/LAPTM5/FCGR2B/GBP1	10
BP	GO:0002237	response to molecule of bacterial origin	20/188	363/18723	7.57392e-10	1.65394e-08	1.00185e-08	AXL/CD6/TGFB1/PTGS2/CCL5/CCR7/MPO/MRC1/CX3CL1/S100A8/CXCL9/CD86/CSF2RB/FCGR2B/CXCL13/MAPK1/IL12A/AKT1/FASLG/CXCL10	20
BP	GO:0044403	biological process involved in symbiotic interaction	18/188	290/18723	8.48609e-10	1.84204e-08	1.11579e-08	AXL/HLA-DRB1/CXCR4/TFRC/TNFRSF4/CD74/CIITA/CCL5/MRC1/NRP1/NCAM1/ITGB7/CDK1/CD4/ITGB1/CD86/IFITM1/LAMP1	18
BP	GO:0032633	interleukin-4 production	8/188	33/18723	9.97046e-10	2.13863e-08	1.29545e-08	HLA-E/HLA-DRB1/CD3E/CD83/CD28/CD40LG/GATA3/CD86	8
BP	GO:0032673	regulation of interleukin-4 production	8/188	33/18723	9.97046e-10	2.13863e-08	1.29545e-08	HLA-E/HLA-DRB1/CD3E/CD83/CD28/CD40LG/GATA3/CD86	8
BP	GO:0002698	negative regulation of immune effector process	12/188	110/18723	1.10253e-09	2.35098e-08	1.42407e-08	HLA-E/PTPRC/TGFB1/TBX21/IL7R/HLA-B/PTPN6/HLA-A/CEACAM1/KLRD1/FCGR2B/CD47	12
BP	GO:0050777	negative regulation of immune response	15/188	194/18723	1.1529e-09	2.44402e-08	1.48043e-08	HLA-E/HLA-DRB1/PTPRC/TBX21/IL7R/SAMHD1/HLA-B/PTPN6/HLA-A/CEACAM1/CTLA4/KLRD1/OAS1/OAS3/FCGR2B	15
BP	GO:0046635	positive regulation of alpha-beta T cell activation	10/188	67/18723	1.238e-09	2.60916e-08	1.58046e-08	HLA-E/HLA-DRB1/CD3E/HLA-DRA/PTPRC/CD83/CD28/HLA-A/CD86/IL12A	10
BP	GO:0030101	natural killer cell activation	11/188	88/18723	1.27513e-09	2.67189e-08	1.61846e-08	AXL/HLA-E/PTPRC/KLRK1/CD244/PRDM1/PIK3CD/CD2/TYROBP/IL12A/LAMP1	11
BP	GO:0046632	alpha-beta T cell differentiation	12/188	112/18723	1.36058e-09	2.83455e-08	1.71699e-08	ITK/HLA-DRB1/HLA-DRA/BCL2/CD83/TBX21/PRDM1/EOMES/GATA3/CD86/RORC/STAT3	12
BP	GO:0050864	regulation of B cell activation	15/188	198/18723	1.52961e-09	3.16849e-08	1.91926e-08	BCL2/PTPRC/TFRC/TGFB1/TBX21/IKZF3/CD28/TNFRSF4/CD74/CD27/PTPN6/LAPTM5/CTLA4/TYROBP/FCGR2B	15
BP	GO:0032102	negative regulation of response to external stimulus	21/188	420/18723	1.60321e-09	3.30207e-08	2.00018e-08	HLA-E/HLA-DRB1/PTPRC/KLRK1/AIF1/PTEN/ADORA2A/SAMHD1/HLA-B/KREMEN1/NRP1/HLA-A/CX3CL1/CEACAM1/GATA3/KLRD1/OAS1/OAS3/FCGR2B/CXCL13/RB1	21
BP	GO:0007160	cell-matrix adhesion	16/188	233/18723	1.79372e-09	3.67358e-08	2.22522e-08	CD3E/BCL2/ITGAL/PTPN11/PTEN/CCR7/CD63/NRP1/BCL2L11/CX3CL1/ITGB7/CCL21/LRP1/ITGB1/VEGFA/ITGA1	16
BP	GO:0071675	regulation of mononuclear cell migration	12/188	115/18723	1.85051e-09	3.7686e-08	2.28278e-08	KLRK1/AIF1/CCL5/CCR7/CCR6/CCL21/CXCL13/CD47/MAPK1/IL12A/AKT1/CXCL10	12
BP	GO:0032496	response to lipopolysaccharide	19/188	343/18723	1.88705e-09	3.82154e-08	2.31484e-08	AXL/CD6/TGFB1/PTGS2/CCL5/CCR7/MPO/MRC1/CX3CL1/S100A8/CXCL9/CD86/CSF2RB/CXCL13/MAPK1/IL12A/AKT1/FASLG/CXCL10	19
BP	GO:0070372	regulation of ERK1 and ERK2 cascade	18/188	309/18723	2.3315e-09	4.69539e-08	2.84416e-08	CCL17/HLA-DRB1/PTPRC/TGFB1/PTPN11/PTEN/CD74/CCL5/CCR7/NRP1/PTPN6/CCL22/CX3CL1/CEACAM1/CCL21/LRP1/CD4/GBP1	18
BP	GO:0071346	cellular response to interferon-gamma	12/188	118/18723	2.49422e-09	4.99534e-08	3.02585e-08	CCL17/HLA-DPA1/AIF1/CCL5/MRC1/CCL22/CX3CL1/CCL21/STAT1/CD47/GBP1/FASLG	12
BP	GO:0032729	positive regulation of interferon-gamma production	10/188	72/18723	2.56322e-09	5.10532e-08	3.09247e-08	HLA-DPB1/CRTAM/CD3E/HLA-DPA1/CD226/CD244/HLA-A/CD2/TLR8/IL12A	10
BP	GO:0043368	positive T cell selection	8/188	37/18723	2.67906e-09	5.30688e-08	3.21456e-08	CD3E/BCL2/PTPRC/TBX21/CD3D/CD74/CD3G/STAT3	8
BP	GO:0002637	regulation of immunoglobulin production	10/188	73/18723	2.94444e-09	5.80087e-08	3.51379e-08	HLA-E/PTPRC/TFRC/TGFB1/TBX21/CD28/TNFRSF4/CD40LG/CD86/FCGR2B	10
BP	GO:0006968	cellular defense response	9/188	54/18723	3.08575e-09	6.04641e-08	3.66252e-08	ITK/KLRG1/SH2D1A/CXCR2/ADORA2A/CCR6/CXCL9/TYROBP/ITGB1	9
BP	GO:0031349	positive regulation of defense response	17/188	278/18723	3.19862e-09	6.23387e-08	3.77607e-08	CRTAM/HLA-E/SH2D1A/KLRK1/CD226/CD28/PTGS2/CCL5/CCR7/CX3CL1/S100A8/KLRD1/TYROBP/TLR8/CD47/IL12A/LAMP1	17
BP	GO:0007204	positive regulation of cytosolic calcium ion concentration	18/188	319/18723	3.85306e-09	7.46916e-08	4.52433e-08	CCR4/CXCR4/BCL2/PTPRC/CXCR2/CXCR6/CCR7/CCR6/PTPN6/CX3CL1/CXCL9/CCL21/CD52/LRP1/CXCL13/FASLG/MS4A1/CXCL10	18
BP	GO:0032640	tumor necrosis factor production	14/188	181/18723	4.18775e-09	8.03206e-08	4.8653e-08	AXL/HLA-E/PTPRC/PTPN11/PTPN6/CX3CL1/CD2/TYROBP/OAS1/OAS3/OAS2/CD47/IFIH1/STAT3	14
BP	GO:0032680	regulation of tumor necrosis factor production	14/188	181/18723	4.18775e-09	8.03206e-08	4.8653e-08	AXL/HLA-E/PTPRC/PTPN11/PTPN6/CX3CL1/CD2/TYROBP/OAS1/OAS3/OAS2/CD47/IFIH1/STAT3	14
BP	GO:0002711	positive regulation of T cell mediated immunity	9/188	56/18723	4.32077e-09	8.24358e-08	4.99342e-08	CD1C/HLA-E/HLA-DRB1/HLA-DRA/PTPRC/HLA-B/HLA-A/GATA3/IL12A	9
BP	GO:0002468	dendritic cell antigen processing and presentation	6/188	15/18723	4.39294e-09	8.33739e-08	5.05025e-08	HLA-DRB1/HLA-DRA/CD74/CCR7/CCL21/FCGR2B	6
BP	GO:0002407	dendritic cell chemotaxis	7/188	26/18723	5.15124e-09	9.72565e-08	5.89117e-08	CXCR4/CXCR2/CCL5/CCR7/CCR6/CCL21/IL12A	7
BP	GO:0070374	positive regulation of ERK1 and ERK2 cascade	15/188	217/18723	5.37826e-09	1.01016e-07	6.11892e-08	CCL17/HLA-DRB1/PTPRC/TGFB1/PTPN11/PTEN/CD74/CCL5/CCR7/NRP1/CCL22/CX3CL1/CCL21/LRP1/CD4	15
BP	GO:0034340	response to type I interferon	9/188	58/18723	5.96942e-09	1.11542e-07	6.75649e-08	PTPN11/SAMHD1/PTPN6/OAS1/STAT1/OAS3/IFITM1/OAS2/MX1	9
BP	GO:0050856	regulation of T cell receptor signaling pathway	8/188	41/18723	6.40679e-09	1.19101e-07	7.21434e-08	SH2D1A/CD226/CBLB/CCR7/PTPN6/CEACAM1/LAPTM5/GBP1	8
BP	GO:0045621	positive regulation of lymphocyte differentiation	11/188	104/18723	7.73182e-09	1.42999e-07	8.66196e-08	AXL/HLA-DRB1/HLA-DRA/PTPRC/CD83/IL7R/CD74/CD27/GATA3/EGR3/CD86	11
BP	GO:0002712	regulation of B cell mediated immunity	9/188	60/18723	8.1452e-09	1.49123e-07	9.0329e-08	HLA-E/PTPRC/TFRC/TGFB1/TBX21/CD226/CD28/PTPN6/FCGR2B	9
BP	GO:0002889	regulation of immunoglobulin mediated immune response	9/188	60/18723	8.1452e-09	1.49123e-07	9.0329e-08	HLA-E/PTPRC/TFRC/TGFB1/TBX21/CD226/CD28/PTPN6/FCGR2B	9
BP	GO:1903557	positive regulation of tumor necrosis factor superfamily cytokine production	11/188	107/18723	1.04643e-08	1.90618e-07	1.15464e-07	HLA-E/PTPRC/PTPN11/CD2/TYROBP/OAS1/CD86/OAS3/OAS2/IFIH1/STAT3	11
BP	GO:0032613	interleukin-10 production	9/188	62/18723	1.09863e-08	1.98136e-07	1.20018e-07	HLA-DRB1/TIGIT/CD83/CD28/CD40LG/TYROBP/FCGR2B/CD47/STAT3	9
BP	GO:0032653	regulation of interleukin-10 production	9/188	62/18723	1.09863e-08	1.98136e-07	1.20018e-07	HLA-DRB1/TIGIT/CD83/CD28/CD40LG/TYROBP/FCGR2B/CD47/STAT3	9
BP	GO:0051607	defense response to virus	16/188	265/18723	1.13486e-08	2.02653e-07	1.22754e-07	BCL2/PTPRC/SAMHD1/IFI44L/CXCL9/OAS1/STAT1/OAS3/IFITM1/TLR8/ITGAX/OAS2/GBP1/MX1/CXCL10/IFIH1	16
BP	GO:0140546	defense response to symbiont	16/188	265/18723	1.13486e-08	2.02653e-07	1.22754e-07	BCL2/PTPRC/SAMHD1/IFI44L/CXCL9/OAS1/STAT1/OAS3/IFITM1/TLR8/ITGAX/OAS2/GBP1/MX1/CXCL10/IFIH1	16
BP	GO:0045069	regulation of viral genome replication	10/188	85/18723	1.3364e-08	2.37472e-07	1.43845e-07	BCL2/CD28/CCL5/TOP2A/OAS1/OAS3/IFITM1/OAS2/MX1/IFIH1	10
BP	GO:0030888	regulation of B cell proliferation	9/188	64/18723	1.46596e-08	2.57966e-07	1.56259e-07	BCL2/PTPRC/TFRC/IKZF3/TNFRSF4/CD74/CTLA4/TYROBP/FCGR2B	9
BP	GO:0048247	lymphocyte chemotaxis	9/188	64/18723	1.46596e-08	2.57966e-07	1.56259e-07	CCL17/KLRK1/CCL5/CCL22/PIK3CD/CX3CL1/CCL21/CXCL13/CXCL10	9
BP	GO:0050858	negative regulation of antigen receptor-mediated signaling pathway	7/188	30/18723	1.54105e-08	2.69871e-07	1.6347e-07	SH2D1A/CBLB/PTPN6/CEACAM1/LAPTM5/FCGR2B/GBP1	7
BP	GO:2000107	negative regulation of leukocyte apoptotic process	8/188	46/18723	1.67627e-08	2.91199e-07	1.7639e-07	AXL/IL7R/CXCR2/CD74/CCL5/CCR7/CD27/CCL21	8
BP	GO:0001776	leukocyte homeostasis	10/188	87/18723	1.67927e-08	2.91199e-07	1.7639e-07	RPS6/AXL/BCL2/CXCR2/CD74/PIK3CD/BCL2L11/CCNB2/SIT1/AKT1	10
BP	GO:0071677	positive regulation of mononuclear cell migration	9/188	65/18723	1.68695e-08	2.91199e-07	1.7639e-07	AIF1/CCL5/CCR7/CCR6/CCL21/CXCL13/CD47/IL12A/CXCL10	9
BP	GO:0051480	regulation of cytosolic calcium ion concentration	18/188	353/18723	1.86077e-08	3.19682e-07	1.93642e-07	CCR4/CXCR4/BCL2/PTPRC/CXCR2/CXCR6/CCR7/CCR6/PTPN6/CX3CL1/CXCL9/CCL21/CD52/LRP1/CXCL13/FASLG/MS4A1/CXCL10	18
BP	GO:0072678	T cell migration	9/188	66/18723	1.93653e-08	3.31129e-07	2.00576e-07	AIF1/ITGAL/CCL5/CCR6/PIK3CD/ITGB7/CCL21/CXCL13/CXCL10	9
BP	GO:0002483	antigen processing and presentation of endogenous peptide antigen	6/188	19/18723	2.30311e-08	3.9196e-07	2.37424e-07	HLA-E/HLA-DRB1/HLA-DRA/HLA-B/HLA-A/HLA-C	6
BP	GO:0001915	negative regulation of T cell mediated cytotoxicity	5/188	10/18723	2.34153e-08	3.96638e-07	2.40258e-07	PTPRC/IL7R/CEACAM1/KLRD1/FCGR2B	5
BP	GO:1901214	regulation of neuron death	17/188	319/18723	2.476e-08	4.16488e-07	2.52281e-07	AXL/PIK3CA/BCL2/ADORA2A/CCL5/NRP1/BCL2L11/CX3CL1/GATA3/TYROBP/LRP1/ITGA1/FCGR2B/AKT1/FASLG/ITGAM/STAT3	17
BP	GO:0002573	myeloid leukocyte differentiation	14/188	208/18723	2.48169e-08	4.16488e-07	2.52281e-07	HLA-DRB1/TFRC/TGFB1/CD74/CCR7/PIK3CD/MYC/CEACAM1/GATA3/TYROBP/CD4/MMP9/VEGFA/RB1	14
BP	GO:0045582	positive regulation of T cell differentiation	10/188	91/18723	2.60571e-08	4.35286e-07	2.63668e-07	HLA-DRB1/HLA-DRA/PTPRC/CD83/IL7R/CD74/CD27/GATA3/EGR3/CD86	10
BP	GO:0070997	neuron death	18/188	361/18723	2.62371e-08	4.36283e-07	2.64272e-07	AXL/PIK3CA/BCL2/ADORA2A/CCL5/NRP1/BCL2L11/CX3CL1/GATA3/TYROBP/LRP1/ITGA1/FCGR2B/AKT1/FASLG/RB1/ITGAM/STAT3	18
BP	GO:0031589	cell-substrate adhesion	18/188	363/18723	2.85486e-08	4.72551e-07	2.86241e-07	AXL/CD3E/BCL2/ITGAL/PTPN11/PTEN/CCR7/CD63/NRP1/BCL2L11/CX3CL1/ITGB7/CCL21/LRP1/ITGB1/VEGFA/ITGA1/GBP1	18
BP	GO:0043491	protein kinase B signaling	14/188	211/18723	2.97349e-08	4.8995e-07	2.9678e-07	IGF1R/AXL/PIK3CA/TGFB1/CD28/PTEN/CCL5/CCR7/PIK3CD/CX3CL1/GATA3/CCL21/ITGB1/AKT1	14
BP	GO:0036336	dendritic cell migration	7/188	33/18723	3.15262e-08	5.17115e-07	3.13235e-07	CXCR4/CXCR2/CCL5/CCR7/CCR6/CCL21/IL12A	7
BP	GO:0002577	regulation of antigen processing and presentation	6/188	20/18723	3.26277e-08	5.32773e-07	3.22719e-07	HLA-DOA/HLA-DOB/CD74/CCR7/CCL21/FCGR2B	6
BP	GO:0002639	positive regulation of immunoglobulin production	8/188	50/18723	3.33283e-08	5.36955e-07	3.25253e-07	HLA-E/PTPRC/TFRC/TGFB1/TBX21/CD28/TNFRSF4/CD86	8
BP	GO:0060337	type I interferon signaling pathway	8/188	50/18723	3.33283e-08	5.36955e-07	3.25253e-07	PTPN11/SAMHD1/PTPN6/OAS1/STAT1/OAS3/IFITM1/OAS2	8
BP	GO:0070231	T cell apoptotic process	8/188	50/18723	3.33283e-08	5.36955e-07	3.25253e-07	RPS6/IL7R/CCL5/CD27/BCL2L11/AKT1/IDO1/FASLG	8
BP	GO:0051897	positive regulation of protein kinase B signaling	11/188	120/18723	3.50096e-08	5.61548e-07	3.40149e-07	IGF1R/AXL/PIK3CA/TGFB1/CD28/CCR7/PIK3CD/CX3CL1/GATA3/CCL21/ITGB1	11
BP	GO:0033627	cell adhesion mediated by integrin	9/188	72/18723	4.22846e-08	6.7525e-07	4.09023e-07	CD3E/PTPN11/CCL5/PTPN6/ITGB7/CCL21/SNAI2/ITGB1/CXCL13	9
BP	GO:0045060	negative thymic T cell selection	5/188	11/18723	4.25787e-08	6.76964e-07	4.10061e-07	CD3E/PTPRC/CD28/CD74/CCR7	5
BP	GO:0071357	cellular response to type I interferon	8/188	52/18723	4.59227e-08	7.26942e-07	4.40335e-07	PTPN11/SAMHD1/PTPN6/OAS1/STAT1/OAS3/IFITM1/OAS2	8
BP	GO:0031348	negative regulation of defense response	15/188	258/18723	5.46301e-08	8.61018e-07	5.21549e-07	HLA-E/HLA-DRB1/PTPRC/ADORA2A/SAMHD1/HLA-B/HLA-A/CX3CL1/CEACAM1/GATA3/KLRD1/OAS1/OAS3/FCGR2B/RB1	15
BP	GO:0050860	negative regulation of T cell receptor signaling pathway	6/188	22/18723	6.17678e-08	9.69299e-07	5.87139e-07	SH2D1A/CBLB/PTPN6/CEACAM1/LAPTM5/GBP1	6
BP	GO:0002262	myeloid cell homeostasis	12/188	157/18723	6.3326e-08	9.89469e-07	5.99356e-07	RPS6/AXL/KLF2/IKZF1/CXCR2/PIK3CD/BCL2L11/GATA3/VEGFA/STAT1/RB1/STAT3	12
BP	GO:0043383	negative T cell selection	5/188	12/18723	7.2398e-08	1.12636e-06	6.82278e-07	CD3E/PTPRC/CD28/CD74/CCR7	5
BP	GO:0002200	somatic diversification of immune receptors	9/188	77/18723	7.67646e-08	1.1892e-06	7.20337e-07	TCF7/PTPRC/TFRC/TGFB1/TBX21/CD28/SAMHD1/CCR6/CD40LG	9
BP	GO:0043410	positive regulation of MAPK cascade	20/188	480/18723	8.3519e-08	1.28832e-06	7.80383e-07	IGF1R/CCL17/HLA-DRB1/PTPRC/TGFB1/PTPN11/PTEN/CD74/CCL5/CCR7/CD27/NRP1/CCL22/CX3CL1/LAPTM5/CCL21/LRP1/CD4/VEGFA/FCGR2B	20
BP	GO:0032760	positive regulation of tumor necrosis factor production	10/188	103/18723	8.62038e-08	1.3241e-06	8.02056e-07	HLA-E/PTPRC/PTPN11/CD2/TYROBP/OAS1/OAS3/OAS2/IFIH1/STAT3	10
BP	GO:0019079	viral genome replication	11/188	131/18723	8.69691e-08	1.32464e-06	8.02378e-07	BCL2/CD28/CXCR6/CCL5/TOP2A/OAS1/OAS3/IFITM1/OAS2/MX1/IFIH1	11
BP	GO:0045089	positive regulation of innate immune response	11/188	131/18723	8.69691e-08	1.32464e-06	8.02378e-07	CRTAM/HLA-E/SH2D1A/KLRK1/CD226/CCL5/KLRD1/TYROBP/TLR8/IL12A/LAMP1	11
BP	GO:0060759	regulation of response to cytokine stimulus	12/188	162/18723	8.95309e-08	1.35795e-06	8.22556e-07	AXL/CXCR4/PTPRC/PTPN11/CD74/CCL5/SAMHD1/PTPN6/LAPTM5/OAS1/OAS3/IFIH1	12
BP	GO:0006909	phagocytosis	16/188	308/18723	9.23258e-08	1.3945e-06	8.447e-07	AXL/PIK3CA/PECAM1/PTPRC/AIF1/ITGAL/PTEN/ADORA2A/TYROBP/LRP1/ITGB1/IL2RB/IL2RG/FCGR2B/CD47/ITGAM	16
BP	GO:0072503	cellular divalent inorganic cation homeostasis	20/188	486/18723	1.0214e-07	1.53634e-06	9.30617e-07	CCR4/CXCR4/BCL2/PTPRC/CXCR2/CXCR6/CCL5/CCR7/CCR6/PTPN6/CX3CL1/S100A8/CXCL9/CCL21/CD52/LRP1/CXCL13/FASLG/MS4A1/CXCL10	20
BP	GO:0002347	response to tumor cell	7/188	39/18723	1.07878e-07	1.61594e-06	9.7883e-07	CRTAM/HLA-DRB1/CD226/HLA-A/CEACAM1/LAPTM5/IL12A	7
BP	GO:0032635	interleukin-6 production	12/188	165/18723	1.09554e-07	1.62132e-06	9.82087e-07	KLF2/AIF1/PTPN11/CD74/HLA-B/PTPN6/CX3CL1/TYROBP/TLR8/CD47/IFIH1/STAT3	12
BP	GO:0032675	regulation of interleukin-6 production	12/188	165/18723	1.09554e-07	1.62132e-06	9.82087e-07	KLF2/AIF1/PTPN11/CD74/HLA-B/PTPN6/CX3CL1/TYROBP/TLR8/CD47/IFIH1/STAT3	12
BP	GO:0002438	acute inflammatory response to antigenic stimulus	6/188	24/18723	1.09579e-07	1.62132e-06	9.82087e-07	HLA-E/CD6/CXCR2/CCR7/GATA3/FCGR2B	6
BP	GO:0010631	epithelial cell migration	17/188	357/18723	1.26203e-07	1.8597e-06	1.12649e-06	PIK3CA/TGFB1/PTPN11/PTEN/STAT5A/PTGS2/CCR6/NRP1/PIK3CD/CEACAM1/GATA3/EGR3/ITGB1/MMP9/VEGFA/CXCL13/AKT1	17
BP	GO:0002714	positive regulation of B cell mediated immunity	7/188	40/18723	1.29658e-07	1.8952e-06	1.14799e-06	HLA-E/PTPRC/TFRC/TGFB1/TBX21/CD226/CD28	7
BP	GO:0002891	positive regulation of immunoglobulin mediated immune response	7/188	40/18723	1.29658e-07	1.8952e-06	1.14799e-06	HLA-E/PTPRC/TFRC/TGFB1/TBX21/CD226/CD28	7
BP	GO:0002833	positive regulation of response to biotic stimulus	12/188	168/18723	1.33486e-07	1.94333e-06	1.17714e-06	CRTAM/HLA-E/HLA-DRB1/SH2D1A/KLRK1/CD226/CCL5/KLRD1/TYROBP/TLR8/IL12A/LAMP1	12
BP	GO:0006874	cellular calcium ion homeostasis	19/188	448/18723	1.3647e-07	1.97881e-06	1.19864e-06	CCR4/CXCR4/BCL2/PTPRC/CXCR2/CXCR6/CCL5/CCR7/CCR6/PTPN6/CX3CL1/CXCL9/CCL21/CD52/LRP1/CXCL13/FASLG/MS4A1/CXCL10	19
BP	GO:0090132	epithelium migration	17/188	360/18723	1.42202e-07	2.05372e-06	1.24401e-06	PIK3CA/TGFB1/PTPN11/PTEN/STAT5A/PTGS2/CCR6/NRP1/PIK3CD/CEACAM1/GATA3/EGR3/ITGB1/MMP9/VEGFA/CXCL13/AKT1	17
BP	GO:0032753	positive regulation of interleukin-4 production	6/188	25/18723	1.42983e-07	2.05681e-06	1.24588e-06	HLA-E/CD3E/CD28/CD40LG/GATA3/CD86	6
BP	GO:0050672	negative regulation of lymphocyte proliferation	9/188	83/18723	1.48525e-07	2.12807e-06	1.28905e-06	CRTAM/HLA-DRB1/LST1/CBLB/PTPN6/CTLA4/TYROBP/CD86/FCGR2B	9
BP	GO:0032945	negative regulation of mononuclear cell proliferation	9/188	84/18723	1.6492e-07	2.35368e-06	1.42571e-06	CRTAM/HLA-DRB1/LST1/CBLB/PTPN6/CTLA4/TYROBP/CD86/FCGR2B	9
BP	GO:2000401	regulation of lymphocyte migration	8/188	61/18723	1.6638e-07	2.36521e-06	1.43269e-06	KLRK1/AIF1/CCL5/CCR6/CCL21/CXCL13/AKT1/CXCL10	8
BP	GO:0090130	tissue migration	17/188	365/18723	1.73026e-07	2.45007e-06	1.4841e-06	PIK3CA/TGFB1/PTPN11/PTEN/STAT5A/PTGS2/CCR6/NRP1/PIK3CD/CEACAM1/GATA3/EGR3/ITGB1/MMP9/VEGFA/CXCL13/AKT1	17
BP	GO:0045059	positive thymic T cell selection	5/188	14/18723	1.8004e-07	2.53948e-06	1.53825e-06	CD3E/PTPRC/CD3D/CD74/CD3G	5
BP	GO:0002418	immune response to tumor cell	6/188	26/18723	1.84333e-07	2.57995e-06	1.56277e-06	CRTAM/HLA-DRB1/CD226/HLA-A/CEACAM1/IL12A	6
BP	GO:0002710	negative regulation of T cell mediated immunity	6/188	26/18723	1.84333e-07	2.57995e-06	1.56277e-06	PTPRC/TBX21/IL7R/CEACAM1/KLRD1/FCGR2B	6
BP	GO:0051402	neuron apoptotic process	14/188	246/18723	2.00204e-07	2.78061e-06	1.68432e-06	AXL/PIK3CA/BCL2/ADORA2A/NRP1/BCL2L11/CX3CL1/GATA3/TYROBP/LRP1/ITGA1/FASLG/RB1/ITGAM	14
BP	GO:0071216	cellular response to biotic stimulus	14/188	246/18723	2.00204e-07	2.78061e-06	1.68432e-06	AXL/CD6/TGFB1/CCL5/MRC1/BCL2L11/CX3CL1/CXCL9/CD86/FCGR2B/CXCL13/MAPK1/AKT1/CXCL10	14
BP	GO:0055074	calcium ion homeostasis	19/188	460/18723	2.05207e-07	2.83922e-06	1.71981e-06	CCR4/CXCR4/BCL2/PTPRC/CXCR2/CXCR6/CCL5/CCR7/CCR6/PTPN6/CX3CL1/CXCL9/CCL21/CD52/LRP1/CXCL13/FASLG/MS4A1/CXCL10	19
BP	GO:0033002	muscle cell proliferation	14/188	248/18723	2.21039e-07	3.04664e-06	1.84545e-06	TGFB1/AIF1/PTPN11/PTEN/PTGS2/CCL5/CX3CL1/CDK1/MMP9/STAT1/MAPK1/IL12A/AKT1/STAT3	14
BP	GO:0014065	phosphatidylinositol 3-kinase signaling	11/188	144/18723	2.28908e-07	3.14315e-06	1.90391e-06	IGF1R/PIK3CA/CD28/PTEN/CCL5/IRS1/PTPN6/PIK3CD/CEACAM1/GATA3/AKT1	11
BP	GO:0043523	regulation of neuron apoptotic process	13/188	212/18723	2.35367e-07	3.21965e-06	1.95025e-06	AXL/PIK3CA/BCL2/ADORA2A/NRP1/BCL2L11/CX3CL1/GATA3/TYROBP/LRP1/ITGA1/FASLG/ITGAM	13
BP	GO:0018108	peptidyl-tyrosine phosphorylation	17/188	375/18723	2.53635e-07	3.45649e-06	2.09372e-06	IGF1R/ITK/AXL/CD3E/PECAM1/PTPRC/TGFB1/PTPN11/CD74/MELK/CCL5/CBLB/NRP1/PTPN6/CD4/VEGFA/IL12A	17
BP	GO:0034612	response to tumor necrosis factor	14/188	253/18723	2.81932e-07	3.82773e-06	2.31859e-06	CCL17/KLF2/TNFRSF4/PTGS2/CCL5/CCL22/CX3CL1/LAPTM5/GATA3/CCL21/STAT1/MAPK1/GBP1/AKT1	14
BP	GO:0018212	peptidyl-tyrosine modification	17/188	378/18723	2.83761e-07	3.83819e-06	2.32493e-06	IGF1R/ITK/AXL/CD3E/PECAM1/PTPRC/TGFB1/PTPN11/CD74/MELK/CCL5/CBLB/NRP1/PTPN6/CD4/VEGFA/IL12A	17
BP	GO:0002507	tolerance induction	6/188	28/18723	2.96642e-07	3.9975e-06	2.42143e-06	CCR4/HLA-E/CD3E/CBLB/HLA-B/ICOS	6
BP	GO:0070664	negative regulation of leukocyte proliferation	9/188	90/18723	3.00451e-07	4.03383e-06	2.44343e-06	CRTAM/HLA-DRB1/LST1/CBLB/PTPN6/CTLA4/TYROBP/CD86/FCGR2B	9
BP	GO:0002562	somatic diversification of immune receptors via germline recombination within a single locus	8/188	66/18723	3.10919e-07	4.14368e-06	2.50997e-06	TCF7/PTPRC/TFRC/TGFB1/TBX21/CD28/CCR6/CD40LG	8
BP	GO:0016444	somatic cell DNA recombination	8/188	66/18723	3.10919e-07	4.14368e-06	2.50997e-06	TCF7/PTPRC/TFRC/TGFB1/TBX21/CD28/CCR6/CD40LG	8
BP	GO:0050678	regulation of epithelial cell proliferation	17/188	381/18723	3.17112e-07	4.21073e-06	2.55059e-06	JAML/TGFB1/PTEN/STAT5A/NRP1/PIK3CD/MYC/CEACAM1/GATA3/EGR3/SNAI2/VEGFA/STAT1/IL12A/AKT1/RB1/STAT3	17
BP	GO:0097191	extrinsic apoptotic signaling pathway	13/188	219/18723	3.41943e-07	4.52389e-06	2.74028e-06	BCL2/PTPRC/LMNA/TGFB1/PTEN/CD27/NRP1/BCL2L11/CX3CL1/SNAI2/IL12A/AKT1/FASLG	13
BP	GO:0001959	regulation of cytokine-mediated signaling pathway	11/188	150/18723	3.45946e-07	4.56019e-06	2.76227e-06	AXL/CXCR4/PTPRC/PTPN11/CD74/CCL5/SAMHD1/PTPN6/LAPTM5/OAS1/OAS3	11
BP	GO:0016445	somatic diversification of immunoglobulins	8/188	67/18723	3.5007e-07	4.59784e-06	2.78507e-06	PTPRC/TFRC/TGFB1/TBX21/CD28/SAMHD1/CCR6/CD40LG	8
BP	GO:0048525	negative regulation of viral process	9/188	92/18723	3.63269e-07	4.75398e-06	2.87965e-06	CIITA/CCL5/OAS1/STAT1/OAS3/IFITM1/OAS2/MX1/IFIH1	9
BP	GO:0071219	cellular response to molecule of bacterial origin	13/188	221/18723	3.79455e-07	4.93845e-06	2.99139e-06	AXL/CD6/TGFB1/CCL5/MRC1/CX3CL1/CXCL9/CD86/FCGR2B/CXCL13/MAPK1/AKT1/CXCL10	13
BP	GO:0051896	regulation of protein kinase B signaling	12/188	185/18723	3.8009e-07	4.93845e-06	2.99139e-06	IGF1R/AXL/PIK3CA/TGFB1/CD28/PTEN/CCR7/PIK3CD/CX3CL1/GATA3/CCL21/ITGB1	12
BP	GO:0038127	ERBB signaling pathway	10/188	121/18723	3.95603e-07	5.12165e-06	3.10236e-06	PIK3CA/TGFB1/PTPN11/CBLB/CEACAM1/MMP9/ITGA1/MAPK1/AKT1/FASLG	10
BP	GO:0002287	alpha-beta T cell activation involved in immune response	8/188	69/18723	4.41167e-07	5.67103e-06	3.43514e-06	HLA-DRB1/HLA-DRA/TBX21/EOMES/GATA3/CD86/RORC/STAT3	8
BP	GO:0002293	alpha-beta T cell differentiation involved in immune response	8/188	69/18723	4.41167e-07	5.67103e-06	3.43514e-06	HLA-DRB1/HLA-DRA/TBX21/EOMES/GATA3/CD86/RORC/STAT3	8
BP	GO:0050673	epithelial cell proliferation	18/188	437/18723	4.54612e-07	5.82321e-06	3.52732e-06	JAML/TGFB1/PTEN/STAT5A/NRP1/PIK3CD/MYC/CEACAM1/GATA3/EGR3/SNAI2/VEGFA/STAT1/MAPK1/IL12A/AKT1/RB1/STAT3	18
BP	GO:0033628	regulation of cell adhesion mediated by integrin	7/188	48/18723	4.78512e-07	6.10777e-06	3.69969e-06	CD3E/PTPN11/CCL5/PTPN6/CCL21/SNAI2/CXCL13	7
BP	GO:0045824	negative regulation of innate immune response	8/188	71/18723	5.51822e-07	6.96753e-06	4.22048e-06	HLA-E/SAMHD1/HLA-B/HLA-A/CEACAM1/KLRD1/OAS1/OAS3	8
BP	GO:0002204	somatic recombination of immunoglobulin genes involved in immune response	7/188	49/18723	5.53558e-07	6.96753e-06	4.22048e-06	PTPRC/TFRC/TGFB1/TBX21/CD28/CCR6/CD40LG	7
BP	GO:0002208	somatic diversification of immunoglobulins involved in immune response	7/188	49/18723	5.53558e-07	6.96753e-06	4.22048e-06	PTPRC/TFRC/TGFB1/TBX21/CD28/CCR6/CD40LG	7
BP	GO:0045190	isotype switching	7/188	49/18723	5.53558e-07	6.96753e-06	4.22048e-06	PTPRC/TFRC/TGFB1/TBX21/CD28/CCR6/CD40LG	7
BP	GO:0071356	cellular response to tumor necrosis factor	13/188	229/18723	5.69096e-07	7.13832e-06	4.32393e-06	CCL17/KLF2/TNFRSF4/CCL5/CCL22/CX3CL1/LAPTM5/GATA3/CCL21/STAT1/MAPK1/GBP1/AKT1	13
BP	GO:0001952	regulation of cell-matrix adhesion	10/188	128/18723	6.6758e-07	8.34475e-06	5.0547e-06	CD3E/BCL2/PTPN11/PTEN/CCR7/NRP1/CX3CL1/CCL21/LRP1/VEGFA	10
BP	GO:0035924	cellular response to vascular endothelial growth factor stimulus	8/188	73/18723	6.85385e-07	8.53787e-06	5.17169e-06	PIK3CA/CD63/NRP1/PIK3CD/EGR3/VEGFA/IL12A/AKT1	8
BP	GO:0045953	negative regulation of natural killer cell mediated cytotoxicity	5/188	18/18723	7.45767e-07	9.25823e-06	5.60804e-06	HLA-E/HLA-B/HLA-A/CEACAM1/KLRD1	5
BP	GO:0002437	inflammatory response to antigenic stimulus	8/188	74/18723	7.6192e-07	9.42648e-06	5.70995e-06	HLA-E/HLA-DRB1/CD6/CD28/CXCR2/CCR7/GATA3/FCGR2B	8
BP	GO:0050853	B cell receptor signaling pathway	10/188	131/18723	8.27026e-07	1.01972e-05	6.17679e-06	ITK/BCL2/PTPRC/CD79A/PTPN6/PIK3CD/CTLA4/FCGR2B/MAPK1/MS4A1	10
BP	GO:0002292	T cell differentiation involved in immune response	8/188	75/18723	8.45635e-07	1.03913e-05	6.29436e-06	HLA-DRB1/HLA-DRA/TBX21/EOMES/GATA3/CD86/RORC/STAT3	8
BP	GO:0043542	endothelial cell migration	14/188	279/18723	9.15009e-07	1.12058e-05	6.78773e-06	PIK3CA/TGFB1/PTEN/STAT5A/PTGS2/NRP1/PIK3CD/CEACAM1/GATA3/EGR3/ITGB1/VEGFA/CXCL13/AKT1	14
BP	GO:0002716	negative regulation of natural killer cell mediated immunity	5/188	19/18723	1.00389e-06	1.22528e-05	7.42196e-06	HLA-E/HLA-B/HLA-A/CEACAM1/KLRD1	5
BP	GO:0032743	positive regulation of interleukin-2 production	6/188	34/18723	1.00727e-06	1.22528e-05	7.42196e-06	CD3E/PTPRC/CD83/CD28/CD4/CD86	6
BP	GO:0002823	negative regulation of adaptive immune response based on somatic recombination of immune receptors built from immunoglobulin superfamily domains	7/188	54/18723	1.09398e-06	1.32189e-05	8.00718e-06	PTPRC/TBX21/IL7R/PTPN6/CEACAM1/KLRD1/FCGR2B	7
BP	GO:0070228	regulation of lymphocyte apoptotic process	7/188	54/18723	1.09398e-06	1.32189e-05	8.00718e-06	PTEN/IL7R/CD74/CCL5/CD27/CD3G/IDO1	7
BP	GO:0032814	regulation of natural killer cell activation	6/188	35/18723	1.20557e-06	1.44709e-05	8.7655e-06	AXL/HLA-E/PRDM1/TYROBP/IL12A/LAMP1	6
BP	GO:0046640	regulation of alpha-beta T cell proliferation	6/188	35/18723	1.20557e-06	1.44709e-05	8.7655e-06	HLA-E/CD3E/PTPRC/CD28/CBLB/HLA-A	6
BP	GO:0002834	regulation of response to tumor cell	5/188	20/18723	1.32764e-06	1.57793e-05	9.55809e-06	CRTAM/HLA-DRB1/CD226/CEACAM1/IL12A	5
BP	GO:0002837	regulation of immune response to tumor cell	5/188	20/18723	1.32764e-06	1.57793e-05	9.55809e-06	CRTAM/HLA-DRB1/CD226/CEACAM1/IL12A	5
BP	GO:0046629	gamma-delta T cell activation	5/188	20/18723	1.32764e-06	1.57793e-05	9.55809e-06	JAML/ITK/TCF7/PTPRC/EGR3	5
BP	GO:0043281	regulation of cysteine-type endopeptidase activity involved in apoptotic process	12/188	209/18723	1.39111e-06	1.64259e-05	9.94976e-06	ADORA2A/PTGS2/CD27/BCL2L11/S100A8/MYC/LAPTM5/MMP9/VEGFA/TNFAIP8/AKT1/FASLG	12
BP	GO:0071222	cellular response to lipopolysaccharide	12/188	209/18723	1.39111e-06	1.64259e-05	9.94976e-06	AXL/CD6/TGFB1/CCL5/MRC1/CX3CL1/CXCL9/CD86/CXCL13/MAPK1/AKT1/CXCL10	12
BP	GO:0045071	negative regulation of viral genome replication	7/188	56/18723	1.40856e-06	1.6578e-05	1.00419e-05	CCL5/OAS1/OAS3/IFITM1/OAS2/MX1/IFIH1	7
BP	GO:0007173	epidermal growth factor receptor signaling pathway	9/188	108/18723	1.42506e-06	1.6718e-05	1.01267e-05	PIK3CA/TGFB1/PTPN11/CBLB/CEACAM1/MMP9/ITGA1/AKT1/FASLG	9
BP	GO:0001667	ameboidal-type cell migration	18/188	475/18723	1.50634e-06	1.76144e-05	1.06697e-05	PIK3CA/TGFB1/PTPN11/PTEN/STAT5A/PTGS2/CCR6/NRP1/PIK3CD/CEACAM1/GATA3/ITGB7/EGR3/ITGB1/MMP9/VEGFA/CXCL13/AKT1	18
BP	GO:0016447	somatic recombination of immunoglobulin gene segments	7/188	57/18723	1.59223e-06	1.8559e-05	1.12418e-05	PTPRC/TFRC/TGFB1/TBX21/CD28/CCR6/CD40LG	7
BP	GO:0030183	B cell differentiation	10/188	141/18723	1.62377e-06	1.8866e-05	1.14278e-05	BCL2/PTPRC/IKZF3/CD79A/CD27/CD40LG/PTPN6/ITGB1/FCGR2B/MS4A1	10
BP	GO:0002312	B cell activation involved in immune response	8/188	82/18723	1.68273e-06	1.94885e-05	1.18049e-05	PTPRC/TFRC/TGFB1/TBX21/CD28/CCR6/CD40LG/FCGR2B	8
BP	GO:0043029	T cell homeostasis	6/188	37/18723	1.69814e-06	1.96043e-05	1.1875e-05	RPS6/BCL2/BCL2L11/CCNB2/SIT1/AKT1	6
BP	GO:0033630	positive regulation of cell adhesion mediated by integrin	5/188	21/18723	1.72837e-06	1.9827e-05	1.20099e-05	CD3E/CCL5/PTPN6/CCL21/CXCL13	5
BP	GO:0046641	positive regulation of alpha-beta T cell proliferation	5/188	21/18723	1.72837e-06	1.9827e-05	1.20099e-05	HLA-E/CD3E/PTPRC/CD28/HLA-A	5
BP	GO:0051651	maintenance of location in cell	12/188	214/18723	1.78236e-06	2.03819e-05	1.2346e-05	PTPRC/SRGN/CCR7/PTPN6/CX3CL1/S100A8/CXCL9/CCL21/CD4/AKT1/FASLG/CXCL10	12
BP	GO:0001954	positive regulation of cell-matrix adhesion	7/188	58/18723	1.79552e-06	2.04037e-05	1.23592e-05	CD3E/PTPN11/CCR7/NRP1/CX3CL1/CCL21/VEGFA	7
BP	GO:0032481	positive regulation of type I interferon production	7/188	58/18723	1.79552e-06	2.04037e-05	1.23592e-05	PTPN11/OAS1/STAT1/OAS3/TLR8/OAS2/IFIH1	7
BP	GO:0043367	CD4-positive, alpha-beta T cell differentiation	8/188	83/18723	1.84638e-06	2.09161e-05	1.26696e-05	HLA-DRB1/HLA-DRA/CD83/TBX21/GATA3/CD86/RORC/STAT3	8
BP	GO:0048015	phosphatidylinositol-mediated signaling	11/188	178/18723	1.89325e-06	2.13801e-05	1.29507e-05	IGF1R/PIK3CA/CD28/PTEN/CCL5/IRS1/PTPN6/PIK3CD/CEACAM1/GATA3/AKT1	11
BP	GO:0002526	acute inflammatory response	9/188	112/18723	1.93413e-06	2.1774e-05	1.31893e-05	HLA-E/CD6/CXCR2/PTGS2/CCR7/S100A8/GATA3/FCGR2B/STAT3	9
BP	GO:0002524	hypersensitivity	4/188	10/18723	1.97235e-06	2.20672e-05	1.33669e-05	HLA-E/CCR7/GATA3/FCGR2B	4
BP	GO:2000510	positive regulation of dendritic cell chemotaxis	4/188	10/18723	1.97235e-06	2.20672e-05	1.33669e-05	CCR7/CCR6/CCL21/IL12A	4
BP	GO:0046633	alpha-beta T cell proliferation	6/188	38/18723	1.9998e-06	2.23055e-05	1.35112e-05	HLA-E/CD3E/PTPRC/CD28/CBLB/HLA-A	6
BP	GO:0002820	negative regulation of adaptive immune response	7/188	59/18723	2.02007e-06	2.24624e-05	1.36063e-05	PTPRC/TBX21/IL7R/PTPN6/CEACAM1/KLRD1/FCGR2B	7
BP	GO:0040013	negative regulation of locomotion	16/188	391/18723	2.21613e-06	2.4519e-05	1.4852e-05	BCL2/KLRK1/TGFB1/AIF1/PTEN/ADORA2A/CD74/NRP1/CX3CL1/GATA3/CCL21/LRP1/IFITM1/CXCL13/AKT1/STAT3	16
BP	GO:0032816	positive regulation of natural killer cell activation	5/188	22/18723	2.21855e-06	2.4519e-05	1.4852e-05	AXL/HLA-E/TYROBP/IL12A/LAMP1	5
BP	GO:0032728	positive regulation of interferon-beta production	6/188	39/18723	2.34379e-06	2.57539e-05	1.56e-05	PTPN11/OAS1/OAS3/TLR8/OAS2/IFIH1	6
BP	GO:0048017	inositol lipid-mediated signaling	11/188	182/18723	2.3516e-06	2.57539e-05	1.56e-05	IGF1R/PIK3CA/CD28/PTEN/CCL5/IRS1/PTPN6/PIK3CD/CEACAM1/GATA3/AKT1	11
BP	GO:0060401	cytosolic calcium ion transport	11/188	182/18723	2.3516e-06	2.57539e-05	1.56e-05	BCL2/PTPRC/CCR7/PTPN6/CX3CL1/CXCL9/CCL21/AKT1/FASLG/MS4A1/CXCL10	11
BP	GO:0048659	smooth muscle cell proliferation	11/188	184/18723	2.61528e-06	2.85554e-05	1.7297e-05	TGFB1/AIF1/PTPN11/PTEN/PTGS2/CCL5/CX3CL1/MMP9/STAT1/IL12A/AKT1	11
BP	GO:0002274	myeloid leukocyte activation	12/188	223/18723	2.73702e-06	2.97949e-05	1.80478e-05	PTPRC/AIF1/CD226/CXCR2/CD74/CCL5/PIK3CD/CX3CL1/CD2/TYROBP/FCGR2B/ITGAM	12
BP	GO:0050730	regulation of peptidyl-tyrosine phosphorylation	13/188	264/18723	2.79222e-06	3.03048e-05	1.83567e-05	CD3E/PECAM1/PTPRC/TGFB1/PTPN11/CD74/CCL5/CBLB/NRP1/PTPN6/CD4/VEGFA/IL12A	13
BP	GO:0002260	lymphocyte homeostasis	7/188	62/18723	2.83916e-06	3.054e-05	1.84991e-05	RPS6/BCL2/CD74/BCL2L11/CCNB2/SIT1/AKT1	7
BP	GO:0032615	interleukin-12 production	7/188	62/18723	2.83916e-06	3.054e-05	1.84991e-05	TIGIT/CCR7/HLA-B/CD40LG/LAPTM5/TLR8/CD47	7
BP	GO:0032655	regulation of interleukin-12 production	7/188	62/18723	2.83916e-06	3.054e-05	1.84991e-05	TIGIT/CCR7/HLA-B/CD40LG/LAPTM5/TLR8/CD47	7
BP	GO:0010001	glial cell differentiation	12/188	225/18723	3.00217e-06	3.21978e-05	1.95033e-05	CXCR4/TGFB1/EGR2/PTPN11/PTEN/ADORA2A/S100A8/CDK1/LRP1/MAPK1/AKT1/STAT3	12
BP	GO:0002604	regulation of dendritic cell antigen processing and presentation	4/188	11/18723	3.07508e-06	3.28824e-05	1.9918e-05	CD74/CCR7/CCL21/FCGR2B	4
BP	GO:2001233	regulation of apoptotic signaling pathway	15/188	356/18723	3.26228e-06	3.47816e-05	2.10685e-05	BCL2/PTPRC/LMNA/PTEN/ADORA2A/CD74/PTGS2/NRP1/BCL2L11/CX3CL1/S100A8/SNAI2/MMP9/AKT1/RB1	15
BP	GO:1901653	cellular response to peptide	15/188	359/18723	3.61335e-06	3.84117e-05	2.32673e-05	IGF1R/PIK3CA/KLF2/PTPN11/PTEN/STAT5A/IRS1/BCL2L11/CEACAM1/FOXO1/LRP1/STAT1/FCGR2B/AKT1/STAT3	15
BP	GO:2000404	regulation of T cell migration	6/188	42/18723	3.67542e-06	3.89573e-05	2.35978e-05	AIF1/CCL5/CCR6/CCL21/CXCL13/CXCL10	6
BP	GO:0048524	positive regulation of viral process	7/188	65/18723	3.91851e-06	4.14128e-05	2.50852e-05	AXL/HLA-DRB1/CD28/CD74/CCL5/TOP2A/CD4	7
BP	GO:0032872	regulation of stress-activated MAPK cascade	11/188	192/18723	3.94733e-06	4.15962e-05	2.51963e-05	IGF1R/CCR7/CD27/FOXM1/MYC/CCL21/FOXO1/VEGFA/FCGR2B/MAPK1/AKT1	11
BP	GO:0050731	positive regulation of peptidyl-tyrosine phosphorylation	11/188	193/18723	4.14974e-06	4.36024e-05	2.64115e-05	CD3E/PECAM1/PTPRC/TGFB1/PTPN11/CD74/CCL5/NRP1/CD4/VEGFA/IL12A	11
BP	GO:0042093	T-helper cell differentiation	7/188	66/18723	4.34652e-06	4.54068e-05	2.75045e-05	HLA-DRB1/HLA-DRA/TBX21/GATA3/CD86/RORC/STAT3	7
BP	GO:0050918	positive chemotaxis	7/188	66/18723	4.34652e-06	4.54068e-05	2.75045e-05	CCR4/CCL5/NRP1/CX3CL1/LRP1/VEGFA/CXCL10	7
BP	GO:1901623	regulation of lymphocyte chemotaxis	5/188	25/18723	4.36788e-06	4.54987e-05	2.75602e-05	KLRK1/CCL5/CCL21/CXCL13/CXCL10	5
BP	GO:2000508	regulation of dendritic cell chemotaxis	4/188	12/18723	4.57641e-06	4.74561e-05	2.87458e-05	CCR7/CCR6/CCL21/IL12A	4
BP	GO:0070302	regulation of stress-activated protein kinase signaling cascade	11/188	195/18723	4.58197e-06	4.74561e-05	2.87458e-05	IGF1R/CCR7/CD27/FOXM1/MYC/CCL21/FOXO1/VEGFA/FCGR2B/MAPK1/AKT1	11
BP	GO:2000116	regulation of cysteine-type endopeptidase activity	12/188	235/18723	4.69766e-06	4.85157e-05	2.93877e-05	ADORA2A/PTGS2/CD27/BCL2L11/S100A8/MYC/LAPTM5/MMP9/VEGFA/TNFAIP8/AKT1/FASLG	12
BP	GO:0060402	calcium ion transport into cytosol	10/188	160/18723	5.0743e-06	5.22567e-05	3.16537e-05	BCL2/PTPRC/CCR7/PTPN6/CX3CL1/CXCL9/CCL21/FASLG/MS4A1/CXCL10	10
BP	GO:0002294	CD4-positive, alpha-beta T cell differentiation involved in immune response	7/188	68/18723	5.31992e-06	5.44766e-05	3.29984e-05	HLA-DRB1/HLA-DRA/TBX21/GATA3/CD86/RORC/STAT3	7
BP	GO:0046637	regulation of alpha-beta T cell differentiation	7/188	68/18723	5.31992e-06	5.44766e-05	3.29984e-05	HLA-DRB1/HLA-DRA/CD83/TBX21/PRDM1/GATA3/CD86	7
BP	GO:0002718	regulation of cytokine production involved in immune response	8/188	96/18723	5.55501e-06	5.67237e-05	3.43595e-05	HLA-E/TGFB1/TBX21/CD226/CD74/HLA-A/LAPTM5/GATA3	8
BP	GO:0006816	calcium ion transport	16/188	422/18723	5.86417e-06	5.97124e-05	3.61699e-05	CXCR4/BCL2/PTPRC/ADORA2A/PTGS2/CCL5/CCR7/PTPN6/CX3CL1/CXCL9/CCL21/CD4/AKT1/FASLG/MS4A1/CXCL10	16
BP	GO:0034101	erythrocyte homeostasis	9/188	129/18723	6.23229e-06	6.32831e-05	3.83328e-05	RPS6/AXL/KLF2/IKZF1/GATA3/VEGFA/STAT1/RB1/STAT3	9
BP	GO:0019722	calcium-mediated signaling	11/188	202/18723	6.42042e-06	6.50112e-05	3.93796e-05	CCR4/CD3E/CXCR4/PTPRC/NFATC1/CXCR2/CXCR6/CCR7/CCR6/CD4/GBP1	11
BP	GO:0002548	monocyte chemotaxis	7/188	70/18723	6.46818e-06	6.52063e-05	3.94978e-05	CCL17/AIF1/CCL5/CCL22/CX3CL1/CCL21/CXCL10	7
BP	GO:0002367	cytokine production involved in immune response	8/188	98/18723	6.48093e-06	6.52063e-05	3.94978e-05	HLA-E/TGFB1/TBX21/CD226/CD74/HLA-A/LAPTM5/GATA3	8
BP	GO:0032703	negative regulation of interleukin-2 production	5/188	27/18723	6.52963e-06	6.52063e-05	3.94978e-05	PTPRC/TBX21/LAPTM5/GATA3/GBP1	5
BP	GO:0036037	CD8-positive, alpha-beta T cell activation	5/188	27/18723	6.52963e-06	6.52063e-05	3.94978e-05	CRTAM/HLA-E/BCL2/EOMES/HLA-A	5
BP	GO:0045830	positive regulation of isotype switching	5/188	27/18723	6.52963e-06	6.52063e-05	3.94978e-05	PTPRC/TFRC/TGFB1/TBX21/CD28	5
BP	GO:0006898	receptor-mediated endocytosis	12/188	244/18723	6.89276e-06	6.86435e-05	4.15798e-05	TFRC/CXCR2/CD63/MRC1/CEACAM1/CCL21/LRP1/ITGB1/VEGFA/M6PR/FCGR2B/ITGAM	12
BP	GO:0010818	T cell chemotaxis	5/188	28/18723	7.88462e-06	7.83062e-05	4.74328e-05	CCL5/PIK3CD/CCL21/CXCL13/CXCL10	5
BP	GO:0062197	cellular response to chemical stress	14/188	337/18723	8.2239e-06	8.14525e-05	4.93386e-05	AXL/PIK3CA/KLF2/BCL2/AIF1/PTPN11/MELK/PTGS2/MPO/CDK1/FOXO1/MMP9/MAPK1/AKT1	14
BP	GO:0010632	regulation of epithelial cell migration	13/188	292/18723	8.35174e-06	8.24934e-05	4.99691e-05	TGFB1/PTEN/STAT5A/PTGS2/CCR6/NRP1/PIK3CD/CEACAM1/GATA3/MMP9/VEGFA/CXCL13/AKT1	13
BP	GO:0050727	regulation of inflammatory response	15/188	386/18723	8.65014e-06	8.52086e-05	5.16138e-05	HLA-E/HLA-DRB1/PTPRC/CD28/ADORA2A/PTGS2/CCL5/CCR7/CX3CL1/S100A8/GATA3/MMP9/FCGR2B/CD47/RB1	15
BP	GO:0035710	CD4-positive, alpha-beta T cell activation	8/188	102/18723	8.72834e-06	8.57459e-05	5.19393e-05	HLA-DRB1/HLA-DRA/CD83/TBX21/GATA3/CD86/RORC/STAT3	8
BP	GO:0002517	T cell tolerance induction	4/188	14/18723	9.1099e-06	8.92524e-05	5.40633e-05	CD3E/CBLB/HLA-B/ICOS	4
BP	GO:0030225	macrophage differentiation	6/188	49/18723	9.24298e-06	9.00694e-05	5.45582e-05	HLA-DRB1/TGFB1/CD4/MMP9/VEGFA/RB1	6
BP	GO:0038084	vascular endothelial growth factor signaling pathway	6/188	49/18723	9.24298e-06	9.00694e-05	5.45582e-05	PIK3CA/CD63/NRP1/PIK3CD/VEGFA/IL12A	6
BP	GO:0045639	positive regulation of myeloid cell differentiation	8/188	103/18723	9.38297e-06	9.11884e-05	5.5236e-05	HLA-DRB1/TGFB1/CD74/TYROBP/CD4/STAT1/RB1/STAT3	8
BP	GO:2000406	positive regulation of T cell migration	5/188	29/18723	9.44998e-06	9.15941e-05	5.54817e-05	AIF1/CCL5/CCL21/CXCL13/CXCL10	5
BP	GO:0045765	regulation of angiogenesis	14/188	342/18723	9.71491e-06	9.39107e-05	5.6885e-05	CXCR4/KLF2/CXCR2/NRP1/PIK3CD/CEACAM1/ITGB1/VEGFA/STAT1/ITGAX/CXCL13/FASLG/CXCL10/STAT3	14
BP	GO:0048661	positive regulation of smooth muscle cell proliferation	8/188	104/18723	1.00785e-05	9.71668e-05	5.88573e-05	TGFB1/AIF1/PTGS2/CCL5/CX3CL1/MMP9/STAT1/AKT1	8
BP	GO:0042063	gliogenesis	13/188	301/18723	1.15525e-05	0.000111082	6.7286e-05	CXCR4/TGFB1/EGR2/PTPN11/PTEN/ADORA2A/CX3CL1/S100A8/CDK1/LRP1/MAPK1/AKT1/STAT3	13
BP	GO:0043370	regulation of CD4-positive, alpha-beta T cell differentiation	6/188	51/18723	1.17074e-05	0.000111977	6.78284e-05	HLA-DRB1/HLA-DRA/CD83/TBX21/GATA3/CD86	6
BP	GO:0071622	regulation of granulocyte chemotaxis	6/188	51/18723	1.17074e-05	0.000111977	6.78284e-05	CXCR2/CD74/CCL5/CCR7/CCL21/MAPK1	6
BP	GO:0010634	positive regulation of epithelial cell migration	10/188	176/18723	1.17708e-05	0.000112288	6.80165e-05	TGFB1/STAT5A/PTGS2/CCR6/NRP1/PIK3CD/GATA3/MMP9/VEGFA/AKT1	10
BP	GO:1901342	regulation of vasculature development	14/188	348/18723	1.18166e-05	0.000112428	6.81018e-05	CXCR4/KLF2/CXCR2/NRP1/PIK3CD/CEACAM1/ITGB1/VEGFA/STAT1/ITGAX/CXCL13/FASLG/CXCL10/STAT3	14
BP	GO:0002836	positive regulation of response to tumor cell	4/188	15/18723	1.23252e-05	0.000116655	7.06619e-05	CRTAM/HLA-DRB1/CD226/IL12A	4
BP	GO:0002839	positive regulation of immune response to tumor cell	4/188	15/18723	1.23252e-05	0.000116655	7.06619e-05	CRTAM/HLA-DRB1/CD226/IL12A	4
BP	GO:0002832	negative regulation of response to biotic stimulus	8/188	108/18723	1.33123e-05	0.000125451	7.59898e-05	HLA-E/SAMHD1/HLA-B/HLA-A/CEACAM1/KLRD1/OAS1/OAS3	8
BP	GO:0043154	negative regulation of cysteine-type endopeptidase activity involved in apoptotic process	7/188	78/18723	1.33237e-05	0.000125451	7.59898e-05	ADORA2A/PTGS2/CD27/MMP9/VEGFA/TNFAIP8/AKT1	7
BP	GO:0048660	regulation of smooth muscle cell proliferation	10/188	180/18723	1.43206e-05	0.000134488	8.14638e-05	TGFB1/AIF1/PTEN/PTGS2/CCL5/CX3CL1/MMP9/STAT1/IL12A/AKT1	10
BP	GO:0010810	regulation of cell-substrate adhesion	11/188	221/18723	1.49959e-05	0.000140465	8.50846e-05	CD3E/BCL2/PTPN11/PTEN/CCR7/NRP1/CX3CL1/CCL21/LRP1/VEGFA/GBP1	11
BP	GO:0003180	aortic valve morphogenesis	5/188	32/18723	1.5638e-05	0.000145759	8.82913e-05	NFATC1/TGFB1/GATA3/SNAI2/RB1	5
BP	GO:0000302	response to reactive oxygen species	11/188	222/18723	1.56414e-05	0.000145759	8.82913e-05	AXL/KLF2/BCL2/PTPN11/MPO/CDK1/FOXO1/MMP9/STAT1/MAPK1/AKT1	11
BP	GO:0010819	regulation of T cell chemotaxis	4/188	16/18723	1.63048e-05	0.000151163	9.15648e-05	CCL5/CCL21/CXCL13/CXCL10	4
BP	GO:0033631	cell-cell adhesion mediated by integrin	4/188	16/18723	1.63048e-05	0.000151163	9.15648e-05	CD3E/CCL5/ITGB1/CXCL13	4
BP	GO:2000146	negative regulation of cell motility	14/188	359/18723	1.67339e-05	0.000154746	9.3735e-05	BCL2/KLRK1/TGFB1/AIF1/PTEN/CD74/CX3CL1/GATA3/CCL21/LRP1/IFITM1/CXCL13/AKT1/STAT3	14
BP	GO:0050901	leukocyte tethering or rolling	5/188	33/18723	1.82811e-05	0.000168623	0.000102141	FUT4/ITGB7/CCL21/SELL/ITGB1	5
BP	GO:0071347	cellular response to interleukin-1	8/188	113/18723	1.85437e-05	0.000170612	0.000103345	CCL17/KLF2/CCL5/CCL22/CX3CL1/CCL21/CD47/GBP1	8
BP	GO:0048678	response to axon injury	7/188	83/18723	2.0074e-05	0.000184224	0.000111591	BCL2/AIF1/PTEN/KREMEN1/CDK1/TYROBP/LRP1	7
BP	GO:0032608	interferon-beta production	6/188	56/18723	2.02471e-05	0.000184412	0.000111705	PTPN11/OAS1/OAS3/TLR8/OAS2/IFIH1	6
BP	GO:0032648	regulation of interferon-beta production	6/188	56/18723	2.02471e-05	0.000184412	0.000111705	PTPN11/OAS1/OAS3/TLR8/OAS2/IFIH1	6
BP	GO:0048008	platelet-derived growth factor receptor signaling pathway	6/188	56/18723	2.02471e-05	0.000184412	0.000111705	PTPN11/PTEN/CBLB/NRP1/LRP1/VEGFA	6
BP	GO:0051209	release of sequestered calcium ion into cytosol	8/188	115/18723	2.1072e-05	0.000191235	0.000115838	PTPRC/CCR7/PTPN6/CX3CL1/CXCL9/CCL21/FASLG/CXCL10	8
BP	GO:0019885	antigen processing and presentation of endogenous peptide antigen via MHC class I	4/188	17/18723	2.11545e-05	0.000191235	0.000115838	HLA-E/HLA-B/HLA-A/HLA-C	4
BP	GO:2000811	negative regulation of anoikis	4/188	17/18723	2.11545e-05	0.000191235	0.000115838	PIK3CA/BCL2/SNAI2/ITGB1	4
BP	GO:0043276	anoikis	5/188	34/18723	2.12593e-05	0.000191704	0.000116122	PIK3CA/BCL2/SNAI2/ITGB1/AKT1	5
BP	GO:0051271	negative regulation of cellular component movement	14/188	367/18723	2.13674e-05	0.0001922	0.000116422	BCL2/KLRK1/TGFB1/AIF1/PTEN/CD74/CX3CL1/GATA3/CCL21/LRP1/IFITM1/CXCL13/AKT1/STAT3	14
BP	GO:0051283	negative regulation of sequestering of calcium ion	8/188	116/18723	2.24409e-05	0.000201357	0.000121969	PTPRC/CCR7/PTPN6/CX3CL1/CXCL9/CCL21/FASLG/CXCL10	8
BP	GO:0050871	positive regulation of B cell activation	9/188	152/18723	2.34014e-05	0.000209457	0.000126875	BCL2/PTPRC/TFRC/TGFB1/TBX21/CD28/TNFRSF4/CD74/CD27	9
BP	GO:1903829	positive regulation of cellular protein localization	12/188	276/18723	2.36496e-05	0.000211157	0.000127905	CD247/TFRC/TGFB1/PTGS2/CDK1/TYROBP/LRP1/ITGB1/GZMB/MAPK1/AKT1/ITGAM	12
BP	GO:2000403	positive regulation of lymphocyte migration	5/188	35/18723	2.46016e-05	0.000218951	0.000132626	AIF1/CCL5/CCL21/CXCL13/CXCL10	5
BP	GO:0042060	wound healing	15/188	422/18723	2.46433e-05	0.000218951	0.000132626	JAML/AXL/PIK3CA/CXCR4/TGFB1/PTEN/ENTPD1/ADORA2A/CD40LG/PTPN6/CX3CL1/S100A8/CEACAM1/ITGB1/VEGFA	15
BP	GO:0002763	positive regulation of myeloid leukocyte differentiation	6/188	58/18723	2.48241e-05	0.000220018	0.000133272	HLA-DRB1/TGFB1/CD74/TYROBP/CD4/RB1	6
BP	GO:2000117	negative regulation of cysteine-type endopeptidase activity	7/188	86/18723	2.53297e-05	0.000223952	0.000135655	ADORA2A/PTGS2/CD27/MMP9/VEGFA/TNFAIP8/AKT1	7
BP	GO:0051282	regulation of sequestering of calcium ion	8/188	118/18723	2.54031e-05	0.000224054	0.000135718	PTPRC/CCR7/PTPN6/CX3CL1/CXCL9/CCL21/FASLG/CXCL10	8
BP	GO:0044772	mitotic cell cycle phase transition	15/188	424/18723	2.60278e-05	0.000229007	0.000138718	RPS6/BCL2/AIF1/PTEN/MELK/PTPN6/FOXM1/CDKN3/BUB1/CDK1/CCNB2/ITGB1/MAD2L1/AKT1/RB1	15
BP	GO:0034614	cellular response to reactive oxygen species	9/188	155/18723	2.73223e-05	0.000239815	0.000145264	AXL/KLF2/PTPN11/MPO/CDK1/FOXO1/MMP9/MAPK1/AKT1	9
BP	GO:0030224	monocyte differentiation	5/188	36/18723	2.83382e-05	0.000246346	0.00014922	HLA-DRB1/CD74/MYC/CD4/VEGFA	5
BP	GO:0042119	neutrophil activation	5/188	36/18723	2.83382e-05	0.000246346	0.00014922	CXCR2/CCL5/TYROBP/FCGR2B/ITGAM	5
BP	GO:0045191	regulation of isotype switching	5/188	36/18723	2.83382e-05	0.000246346	0.00014922	PTPRC/TFRC/TGFB1/TBX21/CD28	5
BP	GO:0060338	regulation of type I interferon-mediated signaling pathway	5/188	36/18723	2.83382e-05	0.000246346	0.00014922	PTPN11/SAMHD1/PTPN6/OAS1/OAS3	5
BP	GO:0002761	regulation of myeloid leukocyte differentiation	8/188	120/18723	2.86863e-05	0.000248181	0.000150332	HLA-DRB1/TGFB1/CD74/MYC/CEACAM1/TYROBP/CD4/RB1	8
BP	GO:0030218	erythrocyte differentiation	8/188	120/18723	2.86863e-05	0.000248181	0.000150332	RPS6/KLF2/IKZF1/GATA3/VEGFA/STAT1/RB1/STAT3	8
BP	GO:0031663	lipopolysaccharide-mediated signaling pathway	6/188	60/18723	3.01988e-05	0.000260644	0.000157881	CD6/TGFB1/CCL5/CX3CL1/MAPK1/AKT1	6
BP	GO:0048638	regulation of developmental growth	13/188	330/18723	3.03696e-05	0.000261496	0.000158397	PIK3CA/CXCR4/BCL2/PTEN/STAT5A/NRP1/BCL2L11/CDK1/LRP1/VEGFA/MAPK1/AKT1/STAT3	13
BP	GO:0051403	stress-activated MAPK cascade	11/188	239/18723	3.09513e-05	0.000265873	0.000161049	IGF1R/CCR7/CD27/FOXM1/MYC/CCL21/FOXO1/VEGFA/FCGR2B/MAPK1/AKT1	11
BP	GO:0051208	sequestering of calcium ion	8/188	122/18723	3.23175e-05	0.000276952	0.00016776	PTPRC/CCR7/PTPN6/CX3CL1/CXCL9/CCL21/FASLG/CXCL10	8
BP	GO:0003176	aortic valve development	5/188	37/18723	3.25008e-05	0.000277866	0.000168313	NFATC1/TGFB1/GATA3/SNAI2/RB1	5
BP	GO:0034113	heterotypic cell-cell adhesion	6/188	61/18723	3.32161e-05	0.000283314	0.000171613	PTPRC/ITGB7/CD2/ITGB1/ITGAX/CD47	6
BP	GO:0034599	cellular response to oxidative stress	12/188	288/18723	3.58742e-05	0.000305268	0.000184911	AXL/KLF2/BCL2/AIF1/PTPN11/MELK/MPO/CDK1/FOXO1/MMP9/MAPK1/AKT1	12
BP	GO:0001655	urogenital system development	13/188	338/18723	3.88965e-05	0.00033021	0.00020002	PECAM1/BCL2/PTEN/PRDM1/CXCR2/ID3/NRP1/BCL2L11/MYC/GATA3/MMP9/VEGFA/STAT1	13
BP	GO:0031098	stress-activated protein kinase signaling cascade	11/188	247/18723	4.18026e-05	0.000354053	0.000214462	IGF1R/CCR7/CD27/FOXM1/MYC/CCL21/FOXO1/VEGFA/FCGR2B/MAPK1/AKT1	11
BP	GO:0072567	chemokine (C-X-C motif) ligand 2 production	4/188	20/18723	4.20607e-05	0.000354093	0.000214487	CD74/OAS1/LRP1/OAS3	4
BP	GO:2000341	regulation of chemokine (C-X-C motif) ligand 2 production	4/188	20/18723	4.20607e-05	0.000354093	0.000214487	CD74/OAS1/LRP1/OAS3	4
BP	GO:0032755	positive regulation of interleukin-6 production	7/188	93/18723	4.21004e-05	0.000354093	0.000214487	AIF1/PTPN11/CD74/TYROBP/TLR8/IFIH1/STAT3	7
BP	GO:0001822	kidney development	12/188	293/18723	4.23996e-05	0.000355783	0.00021551	PECAM1/BCL2/PRDM1/CXCR2/ID3/NRP1/BCL2L11/MYC/GATA3/MMP9/VEGFA/STAT1	12
BP	GO:0030336	negative regulation of cell migration	13/188	344/18723	4.65967e-05	0.0003901	0.000236297	BCL2/KLRK1/TGFB1/AIF1/PTEN/CD74/CX3CL1/CCL21/LRP1/IFITM1/CXCL13/AKT1/STAT3	13
BP	GO:0043112	receptor metabolic process	9/188	166/18723	4.68215e-05	0.000391078	0.00023689	TFRC/TGFB1/CXCR2/CD63/CEACAM1/LAPTM5/LRP1/ITGB1/VEGFA	9
BP	GO:0002720	positive regulation of cytokine production involved in immune response	6/188	65/18723	4.77975e-05	0.000397399	0.000240718	HLA-E/CD226/CD74/HLA-A/LAPTM5/GATA3	6
BP	GO:0003170	heart valve development	6/188	65/18723	4.77975e-05	0.000397399	0.000240718	NFATC1/TGFB1/PRDM1/GATA3/SNAI2/RB1	6
BP	GO:0032479	regulation of type I interferon production	7/188	95/18723	4.82856e-05	0.000398714	0.000241515	PTPN11/OAS1/STAT1/OAS3/TLR8/OAS2/IFIH1	7
BP	GO:0032606	type I interferon production	7/188	95/18723	4.82856e-05	0.000398714	0.000241515	PTPN11/OAS1/STAT1/OAS3/TLR8/OAS2/IFIH1	7
BP	GO:0050764	regulation of phagocytosis	7/188	95/18723	4.82856e-05	0.000398714	0.000241515	PTPRC/PTEN/LRP1/IL2RB/IL2RG/FCGR2B/CD47	7
BP	GO:0045655	regulation of monocyte differentiation	4/188	21/18723	5.15506e-05	0.000424707	0.00025726	HLA-DRB1/CD74/MYC/CD4	4
BP	GO:0097305	response to alcohol	11/188	253/18723	5.19582e-05	0.000427094	0.000258706	KLF2/TGFB1/PTEN/CCR7/CD27/S100A8/GATA3/CCL21/CDK1/AKT1/STAT3	11
BP	GO:0050766	positive regulation of phagocytosis	6/188	66/18723	5.21426e-05	0.00042764	0.000259037	PTPRC/LRP1/IL2RB/IL2RG/FCGR2B/CD47	6
BP	GO:0045637	regulation of myeloid cell differentiation	10/188	210/18723	5.35832e-05	0.000438463	0.000265593	HLA-DRB1/TGFB1/CD74/MYC/CEACAM1/TYROBP/CD4/STAT1/RB1/STAT3	10
BP	GO:0032733	positive regulation of interleukin-10 production	5/188	41/18723	5.40885e-05	0.000440608	0.000266892	TIGIT/CD83/CD28/CD40LG/STAT3	5
BP	GO:1905314	semi-lunar valve development	5/188	41/18723	5.40885e-05	0.000440608	0.000266892	NFATC1/TGFB1/GATA3/SNAI2/RB1	5
BP	GO:0042742	defense response to bacterium	13/188	350/18723	5.55934e-05	0.000451852	0.000273703	LYZ/HLA-E/IL7R/MPO/HLA-A/S100A8/JCHAIN/OAS1/CD4/OAS3/OAS2/CXCL13/IL12A	13
BP	GO:0051924	regulation of calcium ion transport	11/188	255/18723	5.57841e-05	0.000452388	0.000274027	CXCR4/BCL2/ADORA2A/PTGS2/CCL5/PTPN6/CX3CL1/CXCL9/CD4/AKT1/CXCL10	11
BP	GO:0072001	renal system development	12/188	302/18723	5.67638e-05	0.000457539	0.000277148	PECAM1/BCL2/PRDM1/CXCR2/ID3/NRP1/BCL2L11/MYC/GATA3/MMP9/VEGFA/STAT1	12
BP	GO:0042130	negative regulation of T cell proliferation	6/188	67/18723	5.6798e-05	0.000457539	0.000277148	CRTAM/HLA-DRB1/CBLB/PTPN6/CTLA4/CD86	6
BP	GO:2000514	regulation of CD4-positive, alpha-beta T cell activation	6/188	67/18723	5.6798e-05	0.000457539	0.000277148	HLA-DRB1/HLA-DRA/CD83/TBX21/GATA3/CD86	6
BP	GO:0048469	cell maturation	9/188	171/18723	5.89747e-05	0.00047402	0.000287131	AXL/KLF2/BCL2/CCR6/CX3CL1/GATA3/CCL21/VEGFA/RB1	9
BP	GO:0010595	positive regulation of endothelial cell migration	8/188	133/18723	5.98802e-05	0.000480234	0.000290894	TGFB1/STAT5A/PTGS2/NRP1/PIK3CD/GATA3/VEGFA/AKT1	8
BP	GO:0030890	positive regulation of B cell proliferation	5/188	42/18723	6.0901e-05	0.000486269	0.00029455	BCL2/PTPRC/TFRC/TNFRSF4/CD74	5
BP	GO:0046596	regulation of viral entry into host cell	5/188	42/18723	6.0901e-05	0.000486269	0.00029455	HLA-DRB1/CD74/CIITA/CD4/IFITM1	5
BP	GO:0042593	glucose homeostasis	11/188	258/18723	6.1976e-05	0.000493765	0.000299091	IGF1R/RPS6/HLA-DRB1/PIK3CA/PTPN11/IRS1/FOXO1/OAS1/LRP1/AKT1/STAT3	11
BP	GO:0032069	regulation of nuclease activity	4/188	22/18723	6.25133e-05	0.000496953	0.000301022	OAS1/OAS3/OAS2/AKT1	4
BP	GO:0010959	regulation of metal ion transport	14/188	406/18723	6.40705e-05	0.000507872	0.000307636	CXCR4/BCL2/PTEN/ADORA2A/PTGS2/CCL5/CD63/PTPN6/CX3CL1/CXCL9/CD4/ITGB1/AKT1/CXCL10	14
BP	GO:0033500	carbohydrate homeostasis	11/188	259/18723	6.4167e-05	0.000507872	0.000307636	IGF1R/RPS6/HLA-DRB1/PIK3CA/PTPN11/IRS1/FOXO1/OAS1/LRP1/AKT1/STAT3	11
BP	GO:0002861	regulation of inflammatory response to antigenic stimulus	5/188	43/18723	6.8357e-05	0.000538683	0.000326299	HLA-E/HLA-DRB1/CD28/CCR7/FCGR2B	5
BP	GO:0036230	granulocyte activation	5/188	43/18723	6.8357e-05	0.000538683	0.000326299	CXCR2/CCL5/TYROBP/FCGR2B/ITGAM	5
BP	GO:0003158	endothelium development	8/188	136/18723	7.01117e-05	0.000551312	0.000333949	CXCR4/PECAM1/ZEB1/NRP1/CEACAM1/VEGFA/ITGAX/CXCL10	8
BP	GO:0003018	vascular process in circulatory system	11/188	263/18723	7.36088e-05	0.000577558	0.000349847	KLF2/TFRC/TGFB1/CXCR2/ADORA2A/PTGS2/CEACAM1/LRP1/VEGFA/ITGA1/AKT1	11
BP	GO:0045662	negative regulation of myoblast differentiation	4/188	23/18723	7.50821e-05	0.000587846	0.000356079	CCL17/TGFB1/ID3/CXCL10	4
BP	GO:0150076	neuroinflammatory response	5/188	44/18723	7.64971e-05	0.000597633	0.000362007	PTPRC/PTGS2/CX3CL1/ITGB1/MMP9	5
BP	GO:0019932	second-messenger-mediated signaling	12/188	312/18723	7.749e-05	0.000604089	0.000365918	CCR4/CD3E/CXCR4/PTPRC/NFATC1/CXCR2/CXCR6/CCR7/CCR6/CD4/VEGFA/GBP1	12
BP	GO:0033674	positive regulation of kinase activity	15/188	467/18723	7.79442e-05	0.000606325	0.000367272	IGF1R/AXL/HLA-DRB1/PIK3CA/PTPRC/TGFB1/CD74/CCL5/CCR7/IRS1/CCL21/CD4/CD86/VEGFA/AKT1	15
BP	GO:0060249	anatomical structure homeostasis	12/188	314/18723	8.23387e-05	0.000639139	0.000387149	LYZ/PECAM1/BCL2/TFRC/PTPN11/PTGS2/CX3CL1/JCHAIN/OAS1/ITGB1/VEGFA/RB1	12
BP	GO:0001936	regulation of endothelial cell proliferation	9/188	179/18723	8.39108e-05	0.00064995	0.000393698	STAT5A/NRP1/PIK3CD/EGR3/VEGFA/STAT1/IL12A/AKT1/STAT3	9
BP	GO:0002920	regulation of humoral immune response	5/188	45/18723	8.53635e-05	0.000658388	0.000398809	PTPRC/CCR7/PTPN6/FCGR2B/CXCL13	5
BP	GO:0048538	thymus development	5/188	45/18723	8.53635e-05	0.000658388	0.000398809	BCL2/BCL2L11/GATA3/CCNB2/MAPK1	5
BP	GO:0001894	tissue homeostasis	11/188	268/18723	8.7065e-05	0.000670086	0.000405895	LYZ/PECAM1/BCL2/TFRC/PTPN11/PTGS2/JCHAIN/OAS1/ITGB1/VEGFA/RB1	11
BP	GO:0043409	negative regulation of MAPK cascade	9/188	180/18723	8.75734e-05	0.000672572	0.0004074	IGF1R/PTPRC/PTEN/PTPN6/FOXM1/MYC/FOXO1/GBP1/AKT1	9
BP	GO:0001779	natural killer cell differentiation	4/188	24/18723	8.93939e-05	0.000679356	0.00041151	AXL/PTPRC/PRDM1/PIK3CD	4
BP	GO:0032928	regulation of superoxide anion generation	4/188	24/18723	8.93939e-05	0.000679356	0.00041151	TGFB1/TYROBP/AKT1/ITGAM	4
BP	GO:0033032	regulation of myeloid cell apoptotic process	4/188	24/18723	8.93939e-05	0.000679356	0.00041151	BCL2/PTEN/CXCR2/PIK3CD	4
BP	GO:0090023	positive regulation of neutrophil chemotaxis	4/188	24/18723	8.93939e-05	0.000679356	0.00041151	CXCR2/CD74/CCR7/CCL21	4
BP	GO:2000209	regulation of anoikis	4/188	24/18723	8.93939e-05	0.000679356	0.00041151	PIK3CA/BCL2/SNAI2/ITGB1	4
BP	GO:2001234	negative regulation of apoptotic signaling pathway	10/188	224/18723	9.18107e-05	0.000696263	0.000421751	BCL2/LMNA/CD74/PTGS2/NRP1/CX3CL1/SNAI2/MMP9/AKT1/RB1	10
BP	GO:0097553	calcium ion transmembrane import into cytosol	8/188	142/18723	9.49605e-05	0.000717444	0.000434581	PTPRC/CCR7/PTPN6/CX3CL1/CXCL9/CCL21/FASLG/CXCL10	8
BP	GO:0007157	heterophilic cell-cell adhesion via plasma membrane cell adhesion molecules	5/188	46/18723	9.49995e-05	0.000717444	0.000434581	JAML/CRTAM/CD6/ITGAL/CEACAM8	5
BP	GO:0042116	macrophage activation	7/188	106/18723	9.70706e-05	0.000731561	0.000443132	PTPRC/AIF1/CD74/CX3CL1/TYROBP/FCGR2B/ITGAM	7
BP	GO:0070555	response to interleukin-1	8/188	143/18723	9.97361e-05	0.00075009	0.000454356	CCL17/KLF2/CCL5/CCL22/CX3CL1/CCL21/CD47/GBP1	8
BP	GO:0048608	reproductive structure development	14/188	424/18723	0.000101504	0.000761805	0.000461452	RPS6/AXL/BCL2/PTPN11/PTEN/PRDM1/EOMES/PTGS2/PTPN6/BCL2L11/GATA3/VEGFA/MAPK1/AKT1	14
BP	GO:0098742	cell-cell adhesion via plasma-membrane adhesion molecules	11/188	273/18723	0.000102573	0.000768239	0.000465349	JAML/CRTAM/PECAM1/CD6/ITGAL/CEACAM8/CX3CL1/CEACAM1/SELL/ITGB1/ITGAM	11
BP	GO:0033135	regulation of peptidyl-serine phosphorylation	8/188	144/18723	0.000104709	0.000781709	0.000473509	PIK3CA/BCL2/TFRC/TGFB1/PTEN/PTGS2/VEGFA/AKT1	8
BP	GO:0001774	microglial cell activation	5/188	47/18723	0.00010545	0.000781709	0.000473509	PTPRC/AIF1/CX3CL1/TYROBP/ITGAM	5
BP	GO:0014911	positive regulation of smooth muscle cell migration	5/188	47/18723	0.00010545	0.000781709	0.000473509	BCL2/AIF1/CCL5/NRP1/LRP1	5
BP	GO:0043114	regulation of vascular permeability	5/188	47/18723	0.00010545	0.000781709	0.000473509	TGFB1/CXCR2/ADORA2A/CEACAM1/VEGFA	5
BP	GO:0045911	positive regulation of DNA recombination	5/188	47/18723	0.00010545	0.000781709	0.000473509	PTPRC/TFRC/TGFB1/TBX21/CD28	5
BP	GO:0002040	sprouting angiogenesis	9/188	185/18723	0.000107965	0.000798721	0.000483813	KLF2/PTGS2/NRP1/CEACAM1/EGR3/ITGB1/VEGFA/IL12A/AKT1	9
BP	GO:0033138	positive regulation of peptidyl-serine phosphorylation	7/188	108/18723	0.000109211	0.000805388	0.000487852	PIK3CA/BCL2/TFRC/TGFB1/PTGS2/VEGFA/AKT1	7
BP	GO:0061458	reproductive system development	14/188	427/18723	0.000109311	0.000805388	0.000487852	RPS6/AXL/BCL2/PTPN11/PTEN/PRDM1/EOMES/PTGS2/PTPN6/BCL2L11/GATA3/VEGFA/MAPK1/AKT1	14
BP	GO:0035747	natural killer cell chemotaxis	3/188	10/18723	0.000113515	0.000832976	0.000504563	KLRK1/CCL5/PIK3CD	3
BP	GO:0060368	regulation of Fc receptor mediated stimulatory signaling pathway	3/188	10/18723	0.000113515	0.000832976	0.000504563	PTPRC/CD226/CD47	3
BP	GO:0043536	positive regulation of blood vessel endothelial cell migration	6/188	76/18723	0.000115476	0.000845657	0.000512244	TGFB1/STAT5A/PTGS2/NRP1/VEGFA/AKT1	6
BP	GO:0051235	maintenance of location	12/188	327/18723	0.000120705	0.000882169	0.000534361	PTPRC/SRGN/CCR7/PTPN6/CX3CL1/S100A8/CXCL9/CCL21/CD4/AKT1/FASLG/CXCL10	12
BP	GO:0010594	regulation of endothelial cell migration	10/188	232/18723	0.000122589	0.000894137	0.00054161	TGFB1/STAT5A/PTGS2/NRP1/PIK3CD/CEACAM1/GATA3/VEGFA/CXCL13/AKT1	10
BP	GO:0021700	developmental maturation	11/188	280/18723	0.000128211	0.00093326	0.000565308	AXL/KLF2/BCL2/PTEN/CD63/CCR6/CX3CL1/GATA3/CCL21/VEGFA/RB1	11
BP	GO:0052372	modulation by symbiont of entry into host	5/188	49/18723	0.000128978	0.000936967	0.000567554	HLA-DRB1/CD74/CIITA/CD4/IFITM1	5
BP	GO:0001938	positive regulation of endothelial cell proliferation	7/188	111/18723	0.000129712	0.000940411	0.00056964	STAT5A/NRP1/PIK3CD/EGR3/VEGFA/AKT1/STAT3	7
BP	GO:0007249	I-kappaB kinase/NF-kappaB signaling	11/188	281/18723	0.000132285	0.00095715	0.000579779	HLA-DRB1/TFRC/CD74/CCR7/CX3CL1/CCL21/CD4/STAT1/TLR8/AKT1/FASLG	11
BP	GO:0048732	gland development	14/188	436/18723	0.000135945	0.000981675	0.000594635	PIK3CA/BCL2/TGFB1/PTEN/STAT5A/NRP1/BCL2L11/CEACAM1/GATA3/CCNB2/VEGFA/OAS2/MAPK1/AKT1	14
BP	GO:0051146	striated muscle cell differentiation	11/188	283/18723	0.000140765	0.00101446	0.000614492	BCL2/LMNA/TGFB1/CD53/CXCL9/CDK1/ITGB1/VEGFA/AKT1/RB1/CXCL10	11
BP	GO:0060142	regulation of syncytium formation by plasma membrane fusion	4/188	27/18723	0.000144209	0.00103516	0.000627035	CD53/CXCL9/TYROBP/CXCL10	4
BP	GO:0071624	positive regulation of granulocyte chemotaxis	4/188	27/18723	0.000144209	0.00103516	0.000627035	CXCR2/CD74/CCR7/CCL21	4
BP	GO:0031623	receptor internalization	7/188	113/18723	0.000145037	0.00103905	0.000629387	TFRC/CXCR2/CD63/CEACAM1/LRP1/ITGB1/VEGFA	7
BP	GO:2001236	regulation of extrinsic apoptotic signaling pathway	8/188	151/18723	0.000145584	0.00104091	0.000630518	BCL2/PTPRC/LMNA/PTEN/NRP1/CX3CL1/SNAI2/AKT1	8
BP	GO:0001935	endothelial cell proliferation	9/188	193/18723	0.000148802	0.00106183	0.000643186	STAT5A/NRP1/PIK3CD/EGR3/VEGFA/STAT1/IL12A/AKT1/STAT3	9
BP	GO:0033632	regulation of cell-cell adhesion mediated by integrin	3/188	11/18723	0.000154929	0.00108841	0.000659287	CD3E/CCL5/CXCL13	3
BP	GO:0045657	positive regulation of monocyte differentiation	3/188	11/18723	0.000154929	0.00108841	0.000659287	HLA-DRB1/CD74/CD4	3
BP	GO:0046598	positive regulation of viral entry into host cell	3/188	11/18723	0.000154929	0.00108841	0.000659287	HLA-DRB1/CD74/CD4	3
BP	GO:0046643	regulation of gamma-delta T cell activation	3/188	11/18723	0.000154929	0.00108841	0.000659287	TCF7/PTPRC/EGR3	3
BP	GO:0071679	commissural neuron axon guidance	3/188	11/18723	0.000154929	0.00108841	0.000659287	NRP1/NCAM1/VEGFA	3
BP	GO:0075294	positive regulation by symbiont of entry into host	3/188	11/18723	0.000154929	0.00108841	0.000659287	HLA-DRB1/CD74/CD4	3
BP	GO:0097048	dendritic cell apoptotic process	3/188	11/18723	0.000154929	0.00108841	0.000659287	AXL/CCR7/CCL21	3
BP	GO:2000668	regulation of dendritic cell apoptotic process	3/188	11/18723	0.000154929	0.00108841	0.000659287	AXL/CCR7/CCL21	3
BP	GO:0045661	regulation of myoblast differentiation	5/188	51/18723	0.000156331	0.00109613	0.000663964	CCL17/TGFB1/ID3/CXCL9/CXCL10	5
BP	GO:0030278	regulation of ossification	7/188	115/18723	0.000161797	0.00113227	0.000685854	BCL2/TGFB1/EGR2/SRGN/PTPN11/KREMEN1/MAPK1	7
BP	GO:0048708	astrocyte differentiation	6/188	81/18723	0.000164468	0.00114874	0.000695833	PTPN11/ADORA2A/S100A8/LRP1/MAPK1/STAT3	6
BP	GO:0002474	antigen processing and presentation of peptide antigen via MHC class I	4/188	28/18723	0.00016693	0.00115923	0.000702189	HLA-E/HLA-B/HLA-A/HLA-C	4
BP	GO:0045589	regulation of regulatory T cell differentiation	4/188	28/18723	0.00016693	0.00115923	0.000702189	HLA-DRB1/HLA-DRA/CD28/CTLA4	4
BP	GO:1902624	positive regulation of neutrophil migration	4/188	28/18723	0.00016693	0.00115923	0.000702189	CXCR2/CD74/CCR7/CCL21	4
BP	GO:0007568	aging	12/188	339/18723	0.000168849	0.00117032	0.000708903	BCL2/LMNA/PTEN/PTGS2/MPO/FOXM1/CX3CL1/CDK1/LRP1/MAPK1/AKT1/STAT3	12
BP	GO:0006979	response to oxidative stress	14/188	446/18723	0.000171975	0.00118971	0.000720649	AXL/KLF2/BCL2/AIF1/PTPN11/MELK/PTGS2/MPO/CDK1/FOXO1/MMP9/STAT1/MAPK1/AKT1	14
BP	GO:0071375	cellular response to peptide hormone stimulus	11/188	290/18723	0.000174187	0.00120134	0.000727694	IGF1R/PIK3CA/PTPN11/PTEN/STAT5A/IRS1/CEACAM1/FOXO1/STAT1/AKT1/STAT3	11
BP	GO:0006606	protein import into nucleus	8/188	155/18723	0.000174319	0.00120134	0.000727694	LMNA/TGFB1/PTGS2/CBLB/CDK1/MAPK1/AKT1/STAT3	8
BP	GO:0001764	neuron migration	8/188	156/18723	0.000182187	0.00125319	0.000759099	CCR4/AXL/CXCR4/NRP1/CX3CL1/GATA3/VEGFA/STAT3	8
BP	GO:0033028	myeloid cell apoptotic process	4/188	29/18723	0.000192127	0.00131656	0.000797485	BCL2/PTEN/CXCR2/PIK3CD	4
BP	GO:1903902	positive regulation of viral life cycle	4/188	29/18723	0.000192127	0.00131656	0.000797485	AXL/HLA-DRB1/CD74/CD4	4
BP	GO:0045445	myoblast differentiation	6/188	84/18723	0.00020094	0.00137177	0.000830926	CCL17/TGFB1/ID3/CXCL9/RB1/CXCL10	6
BP	GO:0098586	cellular response to virus	6/188	84/18723	0.00020094	0.00137177	0.000830926	CCL5/OAS1/OAS3/IL12A/CXCL10/IFIH1	6
BP	GO:0051054	positive regulation of DNA metabolic process	9/188	201/18723	0.000201808	0.0013751	0.000832948	PTPRC/TFRC/TGFB1/TBX21/CD28/FOXM1/MYC/MAPK1/AKT1	9
BP	GO:0002664	regulation of T cell tolerance induction	3/188	12/18723	0.000205047	0.00139194	0.000843146	CD3E/CBLB/HLA-B	3
BP	GO:0002863	positive regulation of inflammatory response to antigenic stimulus	3/188	12/18723	0.000205047	0.00139194	0.000843146	HLA-E/CD28/CCR7	3
BP	GO:0051170	import into nucleus	8/188	159/18723	0.000207565	0.0014064	0.000851905	LMNA/TGFB1/PTGS2/CBLB/CDK1/MAPK1/AKT1/STAT3	8
BP	GO:0001656	metanephros development	6/188	85/18723	0.000214419	0.00145013	0.000878394	BCL2/CXCR2/ID3/MYC/GATA3/STAT1	6
BP	GO:0032869	cellular response to insulin stimulus	9/188	203/18723	0.000217267	0.00146666	0.000888405	IGF1R/PIK3CA/PTPN11/PTEN/IRS1/CEACAM1/FOXO1/STAT1/AKT1	9
BP	GO:0070229	negative regulation of lymphocyte apoptotic process	4/188	30/18723	0.000219954	0.00148203	0.000897719	IL7R/CD74/CCL5/CD27	4
BP	GO:0003179	heart valve morphogenesis	5/188	55/18723	0.000224129	0.00150736	0.000913063	NFATC1/TGFB1/GATA3/SNAI2/RB1	5
BP	GO:0019730	antimicrobial humoral response	7/188	122/18723	0.000233231	0.00156567	0.000948382	LYZ/HLA-E/HLA-A/JCHAIN/CXCL9/CXCL13/CXCL10	7
BP	GO:0052547	regulation of peptidase activity	14/188	461/18723	0.000241416	0.00161762	0.00097985	ADORA2A/PTGS2/CD27/BCL2L11/S100A8/MYC/LAPTM5/LRP1/MMP9/VEGFA/TNFAIP8/AKT1/FASLG/STAT3	14
BP	GO:0048041	focal adhesion assembly	6/188	87/18723	0.000243511	0.00162372	0.000983543	BCL2/PTPN11/PTEN/NRP1/LRP1/VEGFA	6
BP	GO:1900182	positive regulation of protein localization to nucleus	6/188	87/18723	0.000243511	0.00162372	0.000983543	TFRC/TGFB1/PTGS2/CDK1/MAPK1/AKT1	6
BP	GO:0010332	response to gamma radiation	5/188	56/18723	0.000244118	0.00162372	0.000983543	BCL2/PTPRC/MYC/GATA3/CXCL10	5
BP	GO:1904645	response to amyloid-beta	5/188	56/18723	0.000244118	0.00162372	0.000983543	IGF1R/BCL2L11/LRP1/MMP9/FCGR2B	5
BP	GO:0010811	positive regulation of cell-substrate adhesion	7/188	123/18723	0.000245237	0.00162818	0.000986244	CD3E/PTPN11/CCR7/NRP1/CX3CL1/CCL21/VEGFA	7
BP	GO:0002828	regulation of type 2 immune response	4/188	31/18723	0.000250569	0.00165449	0.00100218	TBX21/CD74/GATA3/CD86	4
BP	GO:0045066	regulatory T cell differentiation	4/188	31/18723	0.000250569	0.00165449	0.00100218	HLA-DRB1/HLA-DRA/CD28/CTLA4	4
BP	GO:0090183	regulation of kidney development	4/188	31/18723	0.000250569	0.00165449	0.00100218	MYC/GATA3/VEGFA/STAT1	4
BP	GO:0050679	positive regulation of epithelial cell proliferation	9/188	207/18723	0.00025115	0.00165531	0.00100268	JAML/STAT5A/NRP1/PIK3CD/MYC/EGR3/VEGFA/AKT1/STAT3	9
BP	GO:0001503	ossification	13/188	408/18723	0.000254464	0.00167411	0.00101407	BCL2/TGFB1/EGR2/SRGN/PTPN11/PTGS2/ID3/KREMEN1/SNAI2/MMP9/IFITM1/MAPK1/AKT1	13
BP	GO:0050680	negative regulation of epithelial cell proliferation	8/188	164/18723	0.000256273	0.00167991	0.00101758	TGFB1/PTEN/CEACAM1/GATA3/SNAI2/STAT1/IL12A/RB1	8
BP	GO:2001242	regulation of intrinsic apoptotic signaling pathway	8/188	164/18723	0.000256273	0.00167991	0.00101758	BCL2/CD74/PTGS2/BCL2L11/S100A8/SNAI2/MMP9/AKT1	8
BP	GO:1901215	negative regulation of neuron death	9/188	208/18723	0.000260273	0.00170305	0.00103159	AXL/PIK3CA/BCL2/ADORA2A/NRP1/CX3CL1/LRP1/AKT1/STAT3	9
BP	GO:0001768	establishment of T cell polarity	3/188	13/18723	0.000264594	0.0017182	0.00104078	CRTAM/CCR7/CCL21	3
BP	GO:0042492	gamma-delta T cell differentiation	3/188	13/18723	0.000264594	0.0017182	0.00104078	TCF7/PTPRC/EGR3	3
BP	GO:0048302	regulation of isotype switching to IgG isotypes	3/188	13/18723	0.000264594	0.0017182	0.00104078	PTPRC/TBX21/CD28	3
BP	GO:0072672	neutrophil extravasation	3/188	13/18723	0.000264594	0.0017182	0.00104078	JAML/PECAM1/PIK3CD	3
BP	GO:0060760	positive regulation of response to cytokine stimulus	5/188	57/18723	0.000265433	0.0017182	0.00104078	AXL/CXCR4/CD74/LAPTM5/IFIH1	5
BP	GO:0061756	leukocyte adhesion to vascular endothelial cell	5/188	57/18723	0.000265433	0.0017182	0.00104078	FUT4/ITGB7/CCL21/SELL/ITGB1	5
BP	GO:0006310	DNA recombination	11/188	305/18723	0.000269011	0.00173826	0.00105293	TCF7/PTPRC/TFRC/TGFB1/TBX21/CD28/IL7R/SAMHD1/CCR6/CD40LG/TOP2A	11
BP	GO:0019835	cytolysis	4/188	32/18723	0.000284131	0.00182296	0.00110423	LYZ/TGFB1/GZMH/GZMB	4
BP	GO:0035767	endothelial cell chemotaxis	4/188	32/18723	0.000284131	0.00182296	0.00110423	NRP1/EGR3/VEGFA/CXCL13	4
BP	GO:0043372	positive regulation of CD4-positive, alpha-beta T cell differentiation	4/188	32/18723	0.000284131	0.00182296	0.00110423	HLA-DRB1/HLA-DRA/CD83/CD86	4
BP	GO:0090022	regulation of neutrophil chemotaxis	4/188	32/18723	0.000284131	0.00182296	0.00110423	CXCR2/CD74/CCR7/CCL21	4
BP	GO:0051052	regulation of DNA metabolic process	12/188	359/18723	0.000285569	0.00182895	0.00110786	PIK3CA/PTPRC/TFRC/TGFB1/TBX21/CD28/IL7R/FOXM1/MYC/GATA3/MAPK1/AKT1	12
BP	GO:0043525	positive regulation of neuron apoptotic process	5/188	58/18723	0.000288132	0.00184211	0.00111583	BCL2L11/TYROBP/ITGA1/FASLG/ITGAM	5
BP	GO:0043434	response to peptide hormone	13/188	414/18723	0.000292834	0.00186888	0.00113205	IGF1R/PIK3CA/EGR2/PTPN11/PTEN/STAT5A/PTGS2/IRS1/CEACAM1/FOXO1/STAT1/AKT1/STAT3	13
BP	GO:0001836	release of cytochrome c from mitochondria	5/188	59/18723	0.000312273	0.00198944	0.00120507	BCL2/LMNA/BCL2L11/MMP9/AKT1	5
BP	GO:0002431	Fc receptor mediated stimulatory signaling pathway	4/188	33/18723	0.0003208	0.00202351	0.00122571	PTPRC/CD226/FCGR2B/CD47	4
BP	GO:0043552	positive regulation of phosphatidylinositol 3-kinase activity	4/188	33/18723	0.0003208	0.00202351	0.00122571	TGFB1/CCR7/IRS1/CCL21	4
BP	GO:0071353	cellular response to interleukin-4	4/188	33/18723	0.0003208	0.00202351	0.00122571	TCF7/MRC1/GATA3/IL2RG	4
BP	GO:1901099	negative regulation of signal transduction in absence of ligand	4/188	33/18723	0.0003208	0.00202351	0.00122571	BCL2/CX3CL1/SNAI2/AKT1	4
BP	GO:2001240	negative regulation of extrinsic apoptotic signaling pathway in absence of ligand	4/188	33/18723	0.0003208	0.00202351	0.00122571	BCL2/CX3CL1/SNAI2/AKT1	4
BP	GO:0000082	G1/S transition of mitotic cell cycle	9/188	214/18723	0.000320971	0.00202351	0.00122571	RPS6/BCL2/AIF1/PTEN/PTPN6/CDKN3/ITGB1/AKT1/RB1	9
BP	GO:0001767	establishment of lymphocyte polarity	3/188	14/18723	0.000334271	0.0020928	0.00126768	CRTAM/CCR7/CCL21	3
BP	GO:0001771	immunological synapse formation	3/188	14/18723	0.000334271	0.0020928	0.00126768	CD6/CCR7/CCL21	3
BP	GO:0002864	regulation of acute inflammatory response to antigenic stimulus	3/188	14/18723	0.000334271	0.0020928	0.00126768	HLA-E/CCR7/FCGR2B	3
BP	GO:0048291	isotype switching to IgG isotypes	3/188	14/18723	0.000334271	0.0020928	0.00126768	PTPRC/TBX21/CD28	3
BP	GO:0009612	response to mechanical stimulus	9/188	216/18723	0.000343633	0.00214771	0.00130094	PIK3CA/CXCR4/PTPN11/PTGS2/MPO/STAT1/TLR8/AKT1/CXCL10	9
BP	GO:0032868	response to insulin	10/188	264/18723	0.00034712	0.00216577	0.00131188	IGF1R/PIK3CA/EGR2/PTPN11/PTEN/IRS1/CEACAM1/FOXO1/STAT1/AKT1	10
BP	GO:0050869	negative regulation of B cell activation	4/188	34/18723	0.000360738	0.00224301	0.00135867	LAPTM5/CTLA4/TYROBP/FCGR2B	4
BP	GO:0070232	regulation of T cell apoptotic process	4/188	34/18723	0.000360738	0.00224301	0.00135867	IL7R/CCL5/CD27/IDO1	4
BP	GO:0002042	cell migration involved in sprouting angiogenesis	6/188	94/18723	0.000370547	0.00230006	0.00139323	PTGS2/NRP1/EGR3/ITGB1/VEGFA/AKT1	6
BP	GO:0048639	positive regulation of developmental growth	8/188	174/18723	0.000381855	0.00236619	0.00143329	CXCR4/BCL2/NRP1/CDK1/LRP1/VEGFA/MAPK1/AKT1	8
BP	GO:0007044	cell-substrate junction assembly	6/188	95/18723	0.000392273	0.0024266	0.00146988	BCL2/PTPN11/PTEN/NRP1/LRP1/VEGFA	6
BP	GO:0032757	positive regulation of interleukin-8 production	5/188	62/18723	0.00039395	0.00242869	0.00147114	CD244/CD74/CD2/TLR8/STAT3	5
BP	GO:0045428	regulation of nitric oxide biosynthetic process	5/188	62/18723	0.00039395	0.00242869	0.00147114	KLF2/AIF1/PTGS2/CD47/AKT1	5
BP	GO:0001893	maternal placenta development	4/188	35/18723	0.000404111	0.00247924	0.00150176	PRDM1/PTGS2/MAPK1/AKT1	4
BP	GO:0035633	maintenance of blood-brain barrier	4/188	35/18723	0.000404111	0.00247924	0.00150176	PECAM1/PTGS2/ITGB1/VEGFA	4
BP	GO:0071496	cellular response to external stimulus	11/188	320/18723	0.000404201	0.00247924	0.00150176	AXL/BCL2/PTPRC/AIF1/PTPN11/PTGS2/FOXO1/SNAI2/TLR8/MAPK1/AKT1	11
BP	GO:0043534	blood vessel endothelial cell migration	8/188	176/18723	0.000412154	0.00252264	0.00152805	TGFB1/STAT5A/PTGS2/NRP1/EGR3/ITGB1/VEGFA/AKT1	8
BP	GO:0010763	positive regulation of fibroblast migration	3/188	15/18723	0.000414757	0.00252264	0.00152805	TGFB1/ITGB1/AKT1	3
BP	GO:0010820	positive regulation of T cell chemotaxis	3/188	15/18723	0.000414757	0.00252264	0.00152805	CCL5/CCL21/CXCL13	3
BP	GO:0023035	CD40 signaling pathway	3/188	15/18723	0.000414757	0.00252264	0.00152805	CD40LG/ITGB1/CD86	3
BP	GO:0140374	antiviral innate immune response	3/188	15/18723	0.000414757	0.00252264	0.00152805	OAS1/MX1/CXCL10	3
BP	GO:0071453	cellular response to oxygen levels	8/188	177/18723	0.000428021	0.00259895	0.00157428	BCL2/LMNA/PTEN/PTGS2/MYC/FOXO1/VEGFA/AKT1	8
BP	GO:1901216	positive regulation of neuron death	6/188	97/18723	0.000438703	0.00265213	0.00160649	BCL2L11/TYROBP/ITGA1/FCGR2B/FASLG/ITGAM	6
BP	GO:2001237	negative regulation of extrinsic apoptotic signaling pathway	6/188	97/18723	0.000438703	0.00265213	0.00160649	BCL2/LMNA/NRP1/CX3CL1/SNAI2/AKT1	6
BP	GO:0052548	regulation of endopeptidase activity	13/188	432/18723	0.000438973	0.00265213	0.00160649	ADORA2A/PTGS2/CD27/BCL2L11/S100A8/MYC/LAPTM5/MMP9/VEGFA/TNFAIP8/AKT1/FASLG/STAT3	13
BP	GO:0042092	type 2 immune response	4/188	36/18723	0.000451082	0.0027073	0.00163991	TBX21/CD74/GATA3/CD86	4
BP	GO:0070670	response to interleukin-4	4/188	36/18723	0.000451082	0.0027073	0.00163991	TCF7/MRC1/GATA3/IL2RG	4
BP	GO:0090322	regulation of superoxide metabolic process	4/188	36/18723	0.000451082	0.0027073	0.00163991	TGFB1/TYROBP/AKT1/ITGAM	4
BP	GO:0072073	kidney epithelium development	7/188	136/18723	0.000451839	0.0027073	0.00163991	PECAM1/BCL2/CXCR2/MYC/GATA3/VEGFA/STAT1	7
BP	GO:1900180	regulation of protein localization to nucleus	7/188	136/18723	0.000451839	0.0027073	0.00163991	TFRC/LMNA/TGFB1/PTGS2/CDK1/MAPK1/AKT1	7
BP	GO:0080164	regulation of nitric oxide metabolic process	5/188	64/18723	0.00045673	0.00273209	0.00165492	KLF2/AIF1/PTGS2/CD47/AKT1	5
BP	GO:0060562	epithelial tube morphogenesis	11/188	325/18723	0.000460349	0.0027492	0.00166529	CXCR4/BCL2/TGFB1/CXCR2/NRP1/PIK3CD/MYC/GATA3/VEGFA/ITGAX/CXCL10	11
BP	GO:0032642	regulation of chemokine production	6/188	98/18723	0.00046347	0.00275875	0.00167107	AIF1/CD74/SNAI2/OAS1/LRP1/OAS3	6
BP	GO:2001243	negative regulation of intrinsic apoptotic signaling pathway	6/188	98/18723	0.00046347	0.00275875	0.00167107	BCL2/CD74/PTGS2/SNAI2/MMP9/AKT1	6
BP	GO:0030879	mammary gland development	7/188	137/18723	0.000472194	0.00280607	0.00169973	STAT5A/BCL2L11/GATA3/VEGFA/OAS2/MAPK1/AKT1	7
BP	GO:0032602	chemokine production	6/188	99/18723	0.000489314	0.00289768	0.00175523	AIF1/CD74/SNAI2/OAS1/LRP1/OAS3	6
BP	GO:0038034	signal transduction in absence of ligand	5/188	65/18723	0.000490807	0.00289768	0.00175523	BCL2/BCL2L11/CX3CL1/SNAI2/AKT1	5
BP	GO:0097192	extrinsic apoptotic signaling pathway in absence of ligand	5/188	65/18723	0.000490807	0.00289768	0.00175523	BCL2/BCL2L11/CX3CL1/SNAI2/AKT1	5
BP	GO:1905330	regulation of morphogenesis of an epithelium	5/188	65/18723	0.000490807	0.00289768	0.00175523	PIK3CD/GATA3/VEGFA/ITGAX/CXCL10	5
BP	GO:0045766	positive regulation of angiogenesis	8/188	181/18723	0.000496532	0.00291723	0.00176707	CXCR4/CXCR2/NRP1/PIK3CD/ITGB1/VEGFA/ITGAX/STAT3	8
BP	GO:0097696	receptor signaling pathway via STAT	8/188	181/18723	0.000496532	0.00291723	0.00176707	PTPRC/TGFB1/IL7R/STAT5A/CCL5/STAT1/IL12A/STAT3	8
BP	GO:1904018	positive regulation of vasculature development	8/188	181/18723	0.000496532	0.00291723	0.00176707	CXCR4/CXCR2/NRP1/PIK3CD/ITGB1/VEGFA/ITGAX/STAT3	8
BP	GO:0045730	respiratory burst	4/188	37/18723	0.00050182	0.00293403	0.00177724	MPO/PIK3CD/JCHAIN/CD52	4
BP	GO:0090218	positive regulation of lipid kinase activity	4/188	37/18723	0.00050182	0.00293403	0.00177724	TGFB1/CCR7/IRS1/CCL21	4
BP	GO:1905332	positive regulation of morphogenesis of an epithelium	4/188	37/18723	0.00050182	0.00293403	0.00177724	PIK3CD/GATA3/VEGFA/ITGAX	4
BP	GO:0002830	positive regulation of type 2 immune response	3/188	16/18723	0.000506708	0.00295784	0.00179167	CD74/GATA3/CD86	3
BP	GO:0042692	muscle cell differentiation	12/188	384/18723	0.000522101	0.00304279	0.00184313	BCL2/LMNA/NFATC1/TGFB1/CD53/CXCL9/CDK1/ITGB1/VEGFA/AKT1/RB1/CXCL10	12
BP	GO:0071695	anatomical structure maturation	9/188	229/18723	0.000525422	0.00305523	0.00185066	AXL/KLF2/BCL2/CCR6/CX3CL1/GATA3/CCL21/VEGFA/RB1	9
BP	GO:0051893	regulation of focal adhesion assembly	5/188	66/18723	0.000526763	0.00305523	0.00185066	PTPN11/PTEN/NRP1/LRP1/VEGFA	5
BP	GO:0090109	regulation of cell-substrate junction assembly	5/188	66/18723	0.000526763	0.00305523	0.00185066	PTPN11/PTEN/NRP1/LRP1/VEGFA	5
BP	GO:0150115	cell-substrate junction organization	6/188	101/18723	0.000544359	0.00315224	0.00190942	BCL2/PTPN11/PTEN/NRP1/LRP1/VEGFA	6
BP	GO:0009595	detection of biotic stimulus	4/188	38/18723	0.00055649	0.00321735	0.00194886	CRTAM/HLA-DRB1/HLA-B/HLA-A	4
BP	GO:0032677	regulation of interleukin-8 production	6/188	102/18723	0.000573627	0.00330588	0.00200249	PTPRC/CD244/CD74/CD2/TLR8/STAT3	6
BP	GO:1902106	negative regulation of leukocyte differentiation	6/188	102/18723	0.000573627	0.00330588	0.00200249	TBX21/CD74/MYC/CEACAM1/CTLA4/FCGR2B	6
BP	GO:0050729	positive regulation of inflammatory response	7/188	142/18723	0.000585216	0.00336731	0.0020397	HLA-E/CD28/PTGS2/CCR7/CX3CL1/S100A8/CD47	7
BP	GO:0043123	positive regulation of I-kappaB kinase/NF-kappaB signaling	8/188	186/18723	0.000594408	0.00341479	0.00206845	HLA-DRB1/TFRC/CD74/CCR7/CX3CL1/CCL21/CD4/FASLG	8
BP	GO:0032637	interleukin-8 production	6/188	103/18723	0.000604102	0.00346499	0.00209886	PTPRC/CD244/CD74/CD2/TLR8/STAT3	6
BP	GO:0001780	neutrophil homeostasis	3/188	17/18723	0.000610755	0.0034702	0.00210202	AXL/CXCR2/PIK3CD	3
BP	GO:0010934	macrophage cytokine production	3/188	17/18723	0.000610755	0.0034702	0.00210202	TGFB1/CD74/LAPTM5	3
BP	GO:0010935	regulation of macrophage cytokine production	3/188	17/18723	0.000610755	0.0034702	0.00210202	TGFB1/CD74/LAPTM5	3
BP	GO:0016045	detection of bacterium	3/188	17/18723	0.000610755	0.0034702	0.00210202	HLA-DRB1/HLA-B/HLA-A	3
BP	GO:0043117	positive regulation of vascular permeability	3/188	17/18723	0.000610755	0.0034702	0.00210202	TGFB1/CXCR2/VEGFA	3
BP	GO:2000696	regulation of epithelial cell differentiation involved in kidney development	3/188	17/18723	0.000610755	0.0034702	0.00210202	GATA3/MMP9/STAT1	3
BP	GO:0045622	regulation of T-helper cell differentiation	4/188	39/18723	0.000615262	0.00348488	0.00211091	HLA-DRB1/HLA-DRA/TBX21/CD86	4
BP	GO:2000516	positive regulation of CD4-positive, alpha-beta T cell activation	4/188	39/18723	0.000615262	0.00348488	0.00211091	HLA-DRB1/HLA-DRA/CD83/CD86	4
BP	GO:0048762	mesenchymal cell differentiation	9/188	236/18723	0.000652106	0.00368781	0.00223383	BCL2/TGFB1/PTEN/EOMES/NRP1/GATA3/SNAI2/STAT1/MAPK1	9
BP	GO:0043524	negative regulation of neuron apoptotic process	7/188	145/18723	0.00066272	0.003742	0.00226666	AXL/PIK3CA/BCL2/ADORA2A/NRP1/CX3CL1/LRP1	7
BP	GO:0045429	positive regulation of nitric oxide biosynthetic process	4/188	40/18723	0.000678304	0.00381809	0.00231275	KLF2/AIF1/PTGS2/AKT1	4
BP	GO:0150077	regulation of neuroinflammatory response	4/188	40/18723	0.000678304	0.00381809	0.00231275	PTPRC/PTGS2/CX3CL1/MMP9	4
BP	GO:0042542	response to hydrogen peroxide	7/188	146/18723	0.00069029	0.00387953	0.00234997	AXL/KLF2/BCL2/PTPN11/CDK1/FOXO1/STAT1	7
BP	GO:1903707	negative regulation of hemopoiesis	6/188	106/18723	0.000703118	0.00394551	0.00238994	TBX21/CD74/MYC/CEACAM1/CTLA4/FCGR2B	6
BP	GO:0002544	chronic inflammatory response	3/188	18/18723	0.000727509	0.00404482	0.00245009	CCL5/S100A8/CXCL13	3
BP	GO:0002643	regulation of tolerance induction	3/188	18/18723	0.000727509	0.00404482	0.00245009	CD3E/CBLB/HLA-B	3
BP	GO:0002923	regulation of humoral immune response mediated by circulating immunoglobulin	3/188	18/18723	0.000727509	0.00404482	0.00245009	PTPRC/PTPN6/FCGR2B	3
BP	GO:0030889	negative regulation of B cell proliferation	3/188	18/18723	0.000727509	0.00404482	0.00245009	CTLA4/TYROBP/FCGR2B	3
BP	GO:0043116	negative regulation of vascular permeability	3/188	18/18723	0.000727509	0.00404482	0.00245009	ADORA2A/CEACAM1/VEGFA	3
BP	GO:0043217	myelin maintenance	3/188	18/18723	0.000727509	0.00404482	0.00245009	CXCR4/PTEN/AKT1	3
BP	GO:0032722	positive regulation of chemokine production	5/188	71/18723	0.000737054	0.00406996	0.00246532	AIF1/CD74/OAS1/LRP1/OAS3	5
BP	GO:0043550	regulation of lipid kinase activity	5/188	71/18723	0.000737054	0.00406996	0.00246532	TGFB1/CCR7/IRS1/CCL21/RB1	5
BP	GO:0061515	myeloid cell development	5/188	71/18723	0.000737054	0.00406996	0.00246532	RPS6/KLF2/PTPN11/PTPN6/TYROBP	5
BP	GO:0150116	regulation of cell-substrate junction organization	5/188	71/18723	0.000737054	0.00406996	0.00246532	PTPN11/PTEN/NRP1/LRP1/VEGFA	5
BP	GO:0000018	regulation of DNA recombination	6/188	107/18723	0.000738768	0.00406996	0.00246532	PTPRC/TFRC/TGFB1/TBX21/CD28/IL7R	6
BP	GO:0008637	apoptotic mitochondrial changes	6/188	107/18723	0.000738768	0.00406996	0.00246532	BCL2/LMNA/BCL2L11/MMP9/GZMB/AKT1	6
BP	GO:0060485	mesenchyme development	10/188	291/18723	0.000740705	0.00407268	0.00246697	BCL2/TGFB1/PTEN/EOMES/NRP1/MYC/GATA3/SNAI2/STAT1/MAPK1	10
BP	GO:0007346	regulation of mitotic cell cycle	13/188	457/18723	0.000741509	0.00407268	0.00246697	BCL2/TGFB1/AIF1/CD28/PTPN11/PTEN/PTPN6/MKI67/BUB1/CDK1/MAD2L1/AKT1/RB1	13
BP	GO:0042307	positive regulation of protein import into nucleus	4/188	41/18723	0.000745787	0.00407764	0.00246997	TGFB1/PTGS2/CDK1/MAPK1	4
BP	GO:1902622	regulation of neutrophil migration	4/188	41/18723	0.000745787	0.00407764	0.00246997	CXCR2/CD74/CCR7/CCL21	4
BP	GO:1904407	positive regulation of nitric oxide metabolic process	4/188	41/18723	0.000745787	0.00407764	0.00246997	KLF2/AIF1/PTGS2/AKT1	4
BP	GO:0007565	female pregnancy	8/188	193/18723	0.000757074	0.00412693	0.00249982	BCL2/PRDM1/PTGS2/MMP9/VEGFA/MAPK1/AKT1/IDO1	8
BP	GO:0044843	cell cycle G1/S phase transition	9/188	241/18723	0.000757078	0.00412693	0.00249982	RPS6/BCL2/AIF1/PTEN/PTPN6/CDKN3/ITGB1/AKT1/RB1	9
BP	GO:0045834	positive regulation of lipid metabolic process	7/188	149/18723	0.00077849	0.00423728	0.00256667	TGFB1/CD74/PTGS2/CCR7/IRS1/CCL21/AKT1	7
BP	GO:0043903	regulation of biological process involved in symbiotic interaction	5/188	72/18723	0.000785692	0.00427007	0.00258653	HLA-DRB1/CD74/CIITA/CD4/IFITM1	5
BP	GO:0072009	nephron epithelium development	6/188	109/18723	0.000814252	0.00441866	0.00267654	PECAM1/BCL2/MYC/GATA3/VEGFA/STAT1	6
BP	GO:0032689	negative regulation of interferon-gamma production	4/188	42/18723	0.00081788	0.00443171	0.00268444	AXL/HLA-DRB1/LAPTM5/GATA3	4
BP	GO:0009410	response to xenobiotic stimulus	13/188	462/18723	0.000819433	0.0044335	0.00268553	CXCR4/BCL2/TFRC/PTEN/ADORA2A/PTGS2/MYC/GATA3/CDK1/STAT1/RORC/RB1/STAT3	13
BP	GO:0042058	regulation of epidermal growth factor receptor signaling pathway	5/188	73/18723	0.000836685	0.00450666	0.00272984	CBLB/CEACAM1/MMP9/ITGA1/FASLG	5
BP	GO:0043299	leukocyte degranulation	5/188	73/18723	0.000836685	0.00450666	0.00272984	PIK3CD/CEACAM1/FCGR2B/ITGAM/LAMP1	5
BP	GO:0072088	nephron epithelium morphogenesis	5/188	73/18723	0.000836685	0.00450666	0.00272984	BCL2/MYC/GATA3/VEGFA/STAT1	5
BP	GO:0030902	hindbrain development	7/188	151/18723	0.000842079	0.00452228	0.0027393	CD3E/BCL2/EGR2/AIF1/PTPN11/ITGB1/FCGR2B	7
BP	GO:0071456	cellular response to hypoxia	7/188	151/18723	0.000842079	0.00452228	0.0027393	BCL2/LMNA/PTEN/PTGS2/MYC/VEGFA/AKT1	7
BP	GO:0002523	leukocyte migration involved in inflammatory response	3/188	19/18723	0.000857558	0.00454481	0.00275295	CCR6/CX3CL1/S100A8	3
BP	GO:0002888	positive regulation of myeloid leukocyte mediated immunity	3/188	19/18723	0.000857558	0.00454481	0.00275295	HLA-E/TYROBP/ITGAM	3
BP	GO:0032695	negative regulation of interleukin-12 production	3/188	19/18723	0.000857558	0.00454481	0.00275295	TIGIT/CCR7/TLR8	3
BP	GO:0043031	negative regulation of macrophage activation	3/188	19/18723	0.000857558	0.00454481	0.00275295	PTPRC/CX3CL1/FCGR2B	3
BP	GO:0048245	eosinophil chemotaxis	3/188	19/18723	0.000857558	0.00454481	0.00275295	CCL5/CX3CL1/CCL21	3
BP	GO:0070233	negative regulation of T cell apoptotic process	3/188	19/18723	0.000857558	0.00454481	0.00275295	IL7R/CCL5/CD27	3
BP	GO:0140131	positive regulation of lymphocyte chemotaxis	3/188	19/18723	0.000857558	0.00454481	0.00275295	CCL5/CCL21/CXCL13	3
BP	GO:1901739	regulation of myoblast fusion	3/188	19/18723	0.000857558	0.00454481	0.00275295	CD53/CXCL9/CXCL10	3
BP	GO:2001185	regulation of CD8-positive, alpha-beta T cell activation	3/188	19/18723	0.000857558	0.00454481	0.00275295	CRTAM/HLA-E/HLA-A	3
BP	GO:0006801	superoxide metabolic process	5/188	74/18723	0.000890106	0.00471041	0.00285326	TGFB1/MPO/TYROBP/AKT1/ITGAM	5
BP	GO:1904591	positive regulation of protein import	4/188	43/18723	0.000894754	0.00471858	0.00285821	TGFB1/PTGS2/CDK1/MAPK1	4
BP	GO:2001239	regulation of extrinsic apoptotic signaling pathway in absence of ligand	4/188	43/18723	0.000894754	0.00471858	0.00285821	BCL2/CX3CL1/SNAI2/AKT1	4
BP	GO:0014066	regulation of phosphatidylinositol 3-kinase signaling	6/188	111/18723	0.000895554	0.00471858	0.00285821	IGF1R/CD28/PTEN/CCL5/PTPN6/CEACAM1	6
BP	GO:0043122	regulation of I-kappaB kinase/NF-kappaB signaling	9/188	249/18723	0.000953412	0.00501614	0.00303845	HLA-DRB1/TFRC/CD74/CCR7/CX3CL1/CCL21/CD4/STAT1/FASLG	9
BP	GO:0006913	nucleocytoplasmic transport	10/188	301/18723	0.000958045	0.00502592	0.00304438	LMNA/TGFB1/EGR2/PTPN11/PTGS2/CBLB/CDK1/MAPK1/AKT1/STAT3	10
BP	GO:0051169	nuclear transport	10/188	301/18723	0.000958045	0.00502592	0.00304438	LMNA/TGFB1/EGR2/PTPN11/PTGS2/CBLB/CDK1/MAPK1/AKT1/STAT3	10
BP	GO:0042554	superoxide anion generation	4/188	44/18723	0.00097658	0.00511576	0.00309879	TGFB1/TYROBP/AKT1/ITGAM	4
BP	GO:0003159	morphogenesis of an endothelium	3/188	20/18723	0.00100147	0.00520104	0.00315045	CXCR4/ITGAX/CXCL10	3
BP	GO:0032930	positive regulation of superoxide anion generation	3/188	20/18723	0.00100147	0.00520104	0.00315045	TGFB1/TYROBP/ITGAM	3
BP	GO:0060339	negative regulation of type I interferon-mediated signaling pathway	3/188	20/18723	0.00100147	0.00520104	0.00315045	SAMHD1/OAS1/OAS3	3
BP	GO:0061154	endothelial tube morphogenesis	3/188	20/18723	0.00100147	0.00520104	0.00315045	CXCR4/ITGAX/CXCL10	3
BP	GO:0098543	detection of other organism	3/188	20/18723	0.00100147	0.00520104	0.00315045	HLA-DRB1/HLA-B/HLA-A	3
BP	GO:2000010	positive regulation of protein localization to cell surface	3/188	20/18723	0.00100147	0.00520104	0.00315045	CD247/TYROBP/AKT1	3
BP	GO:0006809	nitric oxide biosynthetic process	5/188	76/18723	0.00100451	0.00520195	0.003151	KLF2/AIF1/PTGS2/CD47/AKT1	5
BP	GO:0072028	nephron morphogenesis	5/188	76/18723	0.00100451	0.00520195	0.003151	BCL2/MYC/GATA3/VEGFA/STAT1	5
BP	GO:0002244	hematopoietic progenitor cell differentiation	6/188	114/18723	0.00102907	0.00532151	0.00322342	BCL2/PTPRC/TGFB1/TOP2A/PTPN6/GATA3	6
BP	GO:2000377	regulation of reactive oxygen species metabolic process	7/188	157/18723	0.00105776	0.0054621	0.00330859	BCL2/TGFB1/FOXM1/TYROBP/AKT1/ITGAM/STAT3	7
BP	GO:1904646	cellular response to amyloid-beta	4/188	45/18723	0.00106353	0.00548405	0.00332188	IGF1R/BCL2L11/LRP1/FCGR2B	4
BP	GO:0008286	insulin receptor signaling pathway	6/188	116/18723	0.00112623	0.00579913	0.00351273	IGF1R/PIK3CA/PTPN11/IRS1/FOXO1/AKT1	6
BP	GO:0090559	regulation of membrane permeability	5/188	78/18723	0.0011295	0.00580769	0.00351792	BCL2/BCL2L11/LAPTM5/GZMB/STAT3	5
BP	GO:0017038	protein import	8/188	206/18723	0.00115331	0.00589654	0.00357174	LMNA/TGFB1/PTGS2/CBLB/CDK1/MAPK1/AKT1/STAT3	8
BP	GO:0043300	regulation of leukocyte degranulation	4/188	46/18723	0.00115577	0.00589654	0.00357174	CEACAM1/FCGR2B/ITGAM/LAMP1	4
BP	GO:0006925	inflammatory cell apoptotic process	3/188	21/18723	0.00115979	0.00589654	0.00357174	CXCR2/PIK3CD/FASLG	3
BP	GO:0035455	response to interferon-alpha	3/188	21/18723	0.00115979	0.00589654	0.00357174	AXL/GATA3/IFITM1	3
BP	GO:0038083	peptidyl-tyrosine autophosphorylation	3/188	21/18723	0.00115979	0.00589654	0.00357174	IGF1R/ITK/VEGFA	3
BP	GO:0072111	cell proliferation involved in kidney development	3/188	21/18723	0.00115979	0.00589654	0.00357174	MYC/GATA3/STAT1	3
BP	GO:0090026	positive regulation of monocyte chemotaxis	3/188	21/18723	0.00115979	0.00589654	0.00357174	AIF1/CCL5/CXCL10	3
BP	GO:0150146	cell junction disassembly	3/188	21/18723	0.00115979	0.00589654	0.00357174	CX3CL1/SNAI2/ITGAM	3
BP	GO:0072594	establishment of protein localization to organelle	12/188	422/18723	0.00118443	0.00601337	0.00364251	LMNA/TGFB1/PTGS2/CBLB/LAPTM5/CDK1/GZMB/M6PR/MAPK1/AKT1/LAMP1/STAT3	12
BP	GO:1901184	regulation of ERBB signaling pathway	5/188	79/18723	0.00119614	0.00606433	0.00367338	CBLB/CEACAM1/MMP9/ITGA1/FASLG	5
BP	GO:0036294	cellular response to decreased oxygen levels	7/188	161/18723	0.00122415	0.00619767	0.00375415	BCL2/LMNA/PTEN/PTGS2/MYC/VEGFA/AKT1	7
BP	GO:0045446	endothelial cell differentiation	6/188	118/18723	0.00123028	0.00622001	0.00376768	CXCR4/PECAM1/ZEB1/NRP1/CEACAM1/VEGFA	6
BP	GO:0031641	regulation of myelination	4/188	47/18723	0.00125347	0.00631864	0.00382742	EGR2/PTEN/ITGAX/AKT1	4
BP	GO:0097028	dendritic cell differentiation	4/188	47/18723	0.00125347	0.00631864	0.00382742	AXL/CCR7/HLA-B/FCGR2B	4
BP	GO:0045927	positive regulation of growth	9/188	259/18723	0.00125501	0.00631864	0.00382742	CXCR4/BCL2/NRP1/S100A8/CDK1/LRP1/VEGFA/MAPK1/AKT1	9
BP	GO:0009791	post-embryonic development	5/188	80/18723	0.00126564	0.00636332	0.00385449	BCL2/PRDM1/BCL2L11/GATA3/VEGFA	5
BP	GO:0032727	positive regulation of interferon-alpha production	3/188	22/18723	0.00133304	0.00668365	0.00404852	STAT1/TLR8/IFIH1	3
BP	GO:0044346	fibroblast apoptotic process	3/188	22/18723	0.00133304	0.00668365	0.00404852	PIK3CA/BCL2L11/MYC	3
BP	GO:0001960	negative regulation of cytokine-mediated signaling pathway	5/188	81/18723	0.00133809	0.00669044	0.00405263	PTPRC/CCL5/SAMHD1/OAS1/OAS3	5
BP	GO:0046209	nitric oxide metabolic process	5/188	81/18723	0.00133809	0.00669044	0.00405263	KLF2/AIF1/PTGS2/CD47/AKT1	5
BP	GO:0018105	peptidyl-serine phosphorylation	10/188	315/18723	0.00134781	0.00672976	0.00407645	PIK3CA/BCL2/TFRC/TGFB1/PTEN/PTGS2/CDK1/VEGFA/MAPK1/AKT1	10
BP	GO:0002673	regulation of acute inflammatory response	4/188	48/18723	0.00135681	0.0067561	0.0040924	HLA-E/PTGS2/CCR7/FCGR2B	4
BP	GO:0090199	regulation of release of cytochrome c from mitochondria	4/188	48/18723	0.00135681	0.0067561	0.0040924	LMNA/BCL2L11/MMP9/AKT1	4
BP	GO:0006469	negative regulation of protein kinase activity	8/188	212/18723	0.00138481	0.00688605	0.00417112	PTPRC/PTEN/ADORA2A/CBLB/PTPN6/CEACAM1/AKT1/RB1	8
BP	GO:2001057	reactive nitrogen species metabolic process	5/188	82/18723	0.00141355	0.00701934	0.00425186	KLF2/AIF1/PTGS2/CD47/AKT1	5
BP	GO:0030307	positive regulation of cell growth	7/188	166/18723	0.00146022	0.00724119	0.00438624	CXCR4/BCL2/NRP1/S100A8/LRP1/VEGFA/AKT1	7
BP	GO:0030857	negative regulation of epithelial cell differentiation	4/188	49/18723	0.00146595	0.00724976	0.00439143	ZEB1/MMP9/VEGFA/STAT1	4
BP	GO:0070849	response to epidermal growth factor	4/188	49/18723	0.00146595	0.00724976	0.00439143	PTPN11/SNAI2/MAPK1/AKT1	4
BP	GO:0002363	alpha-beta T cell lineage commitment	3/188	23/18723	0.00152174	0.00746455	0.00452154	BCL2/TBX21/STAT3	3
BP	GO:0034695	response to prostaglandin E	3/188	23/18723	0.00152174	0.00746455	0.00452154	CCR7/CCL21/AKT1	3
BP	GO:0043369	CD4-positive or CD8-positive, alpha-beta T cell lineage commitment	3/188	23/18723	0.00152174	0.00746455	0.00452154	BCL2/TBX21/STAT3	3
BP	GO:0050765	negative regulation of phagocytosis	3/188	23/18723	0.00152174	0.00746455	0.00452154	PTEN/FCGR2B/CD47	3
BP	GO:0060143	positive regulation of syncytium formation by plasma membrane fusion	3/188	23/18723	0.00152174	0.00746455	0.00452154	CD53/CXCL9/TYROBP	3
BP	GO:0072677	eosinophil migration	3/188	23/18723	0.00152174	0.00746455	0.00452154	CCL5/CX3CL1/CCL21	3
BP	GO:0001961	positive regulation of cytokine-mediated signaling pathway	4/188	50/18723	0.00158106	0.00773462	0.00468513	AXL/CXCR4/CD74/LAPTM5	4
BP	GO:0046638	positive regulation of alpha-beta T cell differentiation	4/188	50/18723	0.00158106	0.00773462	0.00468513	HLA-DRB1/HLA-DRA/CD83/CD86	4
BP	GO:0051348	negative regulation of transferase activity	9/188	268/18723	0.00158835	0.00775979	0.00470038	PTPRC/PTEN/ADORA2A/CBLB/PTPN6/CEACAM1/MAD2L1/AKT1/RB1	9
BP	GO:0007163	establishment or maintenance of cell polarity	8/188	218/18723	0.00165184	0.0080591	0.00488168	CRTAM/LMNA/CCR7/CD3G/GATA3/CCL21/ITGB1/MAD2L1	8
BP	GO:0051090	regulation of DNA-binding transcription factor activity	12/188	440/18723	0.0016843	0.00820642	0.00497092	TFRC/PTEN/TNFRSF4/EOMES/ID3/CD40LG/CX3CL1/S100A8/VEGFA/AKT1/RB1/STAT3	12
BP	GO:0034764	positive regulation of transmembrane transport	8/188	219/18723	0.00170006	0.00826091	0.00500392	PTPN11/IRS1/CX3CL1/CXCL9/CTSS/ITGB1/AKT1/CXCL10	8
BP	GO:0032873	negative regulation of stress-activated MAPK cascade	4/188	51/18723	0.00170232	0.00826091	0.00500392	FOXM1/MYC/FOXO1/AKT1	4
BP	GO:0070303	negative regulation of stress-activated protein kinase signaling cascade	4/188	51/18723	0.00170232	0.00826091	0.00500392	FOXM1/MYC/FOXO1/AKT1	4
BP	GO:0002922	positive regulation of humoral immune response	3/188	24/18723	0.00172636	0.0083552	0.00506104	PTPRC/CCR7/FCGR2B	3
BP	GO:2000679	positive regulation of transcription regulatory region DNA binding	3/188	24/18723	0.00172636	0.0083552	0.00506104	TGFB1/GATA3/RB1	3
BP	GO:0060761	negative regulation of response to cytokine stimulus	5/188	86/18723	0.00174707	0.00844408	0.00511488	PTPRC/CCL5/SAMHD1/OAS1/OAS3	5
BP	GO:0044706	multi-multicellular organism process	8/188	220/18723	0.00174938	0.00844408	0.00511488	BCL2/PRDM1/PTGS2/MMP9/VEGFA/MAPK1/AKT1/IDO1	8
BP	GO:0022411	cellular component disassembly	12/188	443/18723	0.00178245	0.00859228	0.00520465	IGF1R/PIK3CA/TGFB1/TOP2A/CX3CL1/MYC/CDK1/SNAI2/CTSS/LRP1/MMP9/ITGAM	12
BP	GO:0042326	negative regulation of phosphorylation	11/188	385/18723	0.00181745	0.00874934	0.00529978	PTPRC/TGFB1/PTEN/ADORA2A/CBLB/PTPN6/CEACAM1/LRP1/AKT1/RB1/STAT3	11
BP	GO:0031103	axon regeneration	4/188	52/18723	0.00182988	0.0087975	0.00532896	BCL2/PTEN/KREMEN1/LRP1	4
BP	GO:0032612	interleukin-1 production	6/188	128/18723	0.00186507	0.00894297	0.00541707	CCR7/CX3CL1/CEACAM1/TYROBP/TLR8/STAT3	6
BP	GO:0032652	regulation of interleukin-1 production	6/188	128/18723	0.00186507	0.00894297	0.00541707	CCR7/CX3CL1/CEACAM1/TYROBP/TLR8/STAT3	6
BP	GO:0001659	temperature homeostasis	7/188	174/18723	0.00191028	0.00914763	0.00554104	IGF1R/CXCR4/PTGS2/FOXO1/VEGFA/RB1/STAT3	7
BP	GO:0019216	regulation of lipid metabolic process	10/188	331/18723	0.00194234	0.00928891	0.00562662	TGFB1/CD74/PTGS2/CCR7/IRS1/CEACAM1/CCL21/SNAI2/RORC/AKT1	10
BP	GO:0098581	detection of external biotic stimulus	3/188	25/18723	0.00194737	0.00930069	0.00563375	HLA-DRB1/HLA-B/HLA-A	3
BP	GO:1905475	regulation of protein localization to membrane	7/188	175/18723	0.00197334	0.00941232	0.00570137	TGFB1/LRP1/ITGB1/GZMB/GBP1/AKT1/ITGAM	7
BP	GO:0008037	cell recognition	8/188	225/18723	0.00201325	0.00959006	0.00580903	CRTAM/CXCR4/PECAM1/CD6/CD226/CCR7/NRP1/CCL21	8
BP	GO:0014910	regulation of smooth muscle cell migration	5/188	89/18723	0.00203261	0.00966956	0.00585719	BCL2/AIF1/CCL5/NRP1/LRP1	5
BP	GO:0050728	negative regulation of inflammatory response	7/188	176/18723	0.00203801	0.00968253	0.00586505	HLA-DRB1/PTPRC/ADORA2A/CX3CL1/GATA3/FCGR2B/RB1	7
BP	GO:0035265	organ growth	7/188	178/18723	0.00217225	0.0103068	0.00624319	BCL2/PTPN11/PTEN/BCL2L11/CDK1/MAPK1/AKT1	7
BP	GO:0035264	multicellular organism growth	6/188	132/18723	0.00217869	0.0103144	0.00624779	PIK3CA/KLF2/BCL2/PTPN11/STAT5A/STAT3	6
BP	GO:0050857	positive regulation of antigen receptor-mediated signaling pathway	3/188	26/18723	0.00218523	0.0103144	0.00624779	PTPRC/CD226/CCR7	3
BP	GO:1905523	positive regulation of macrophage migration	3/188	26/18723	0.00218523	0.0103144	0.00624779	CCL5/CX3CL1/MAPK1	3
BP	GO:2000108	positive regulation of leukocyte apoptotic process	3/188	26/18723	0.00218523	0.0103144	0.00624779	CCL5/PIK3CD/IDO1	3
BP	GO:0072080	nephron tubule development	5/188	91/18723	0.00224099	0.0105638	0.00639888	BCL2/MYC/GATA3/VEGFA/STAT1	5
BP	GO:0000768	syncytium formation by plasma membrane fusion	4/188	55/18723	0.00225209	0.0105886	0.00641389	CD53/CXCL9/TYROBP/CXCL10	4
BP	GO:0140253	cell-cell fusion	4/188	55/18723	0.00225209	0.0105886	0.00641389	CD53/CXCL9/TYROBP/CXCL10	4
BP	GO:0018209	peptidyl-serine modification	10/188	338/18723	0.00226169	0.0106122	0.00642819	PIK3CA/BCL2/TFRC/TGFB1/PTEN/PTGS2/CDK1/VEGFA/MAPK1/AKT1	10
BP	GO:0046328	regulation of JNK cascade	6/188	133/18723	0.00226296	0.0106122	0.00642819	IGF1R/CCR7/CD27/CCL21/FCGR2B/AKT1	6
BP	GO:0002886	regulation of myeloid leukocyte mediated immunity	4/188	56/18723	0.00240655	0.0112564	0.00681841	HLA-E/TYROBP/FCGR2B/ITGAM	4
BP	GO:0043388	positive regulation of DNA binding	4/188	56/18723	0.00240655	0.0112564	0.00681841	TGFB1/GATA3/MMP9/RB1	4
BP	GO:0002433	immune response-regulating cell surface receptor signaling pathway involved in phagocytosis	3/188	27/18723	0.00244036	0.0113852	0.0068964	PTPRC/FCGR2B/CD47	3
BP	GO:0038096	Fc-gamma receptor signaling pathway involved in phagocytosis	3/188	27/18723	0.00244036	0.0113852	0.0068964	PTPRC/FCGR2B/CD47	3
BP	GO:0001933	negative regulation of protein phosphorylation	10/188	342/18723	0.00246235	0.0114537	0.0069379	PTPRC/TGFB1/PTEN/ADORA2A/CBLB/PTPN6/CEACAM1/LRP1/AKT1/RB1	10
BP	GO:0019217	regulation of fatty acid metabolic process	5/188	93/18723	0.00246452	0.0114537	0.0069379	CD74/PTGS2/IRS1/CEACAM1/AKT1	5
BP	GO:0060993	kidney morphogenesis	5/188	93/18723	0.00246452	0.0114537	0.0069379	BCL2/MYC/GATA3/VEGFA/STAT1	5
BP	GO:0006949	syncytium formation	4/188	57/18723	0.00256814	0.01192	0.00722035	CD53/CXCL9/TYROBP/CXCL10	4
BP	GO:0061326	renal tubule development	5/188	94/18723	0.00258216	0.0119691	0.00725011	BCL2/MYC/GATA3/VEGFA/STAT1	5
BP	GO:0097193	intrinsic apoptotic signaling pathway	9/188	288/18723	0.00258533	0.0119691	0.00725011	BCL2/CD74/MELK/PTGS2/BCL2L11/S100A8/SNAI2/MMP9/AKT1	9
BP	GO:0045471	response to ethanol	6/188	137/18723	0.00262484	0.0121365	0.00735152	PTEN/CD27/S100A8/GATA3/CDK1/STAT3	6
BP	GO:0034504	protein localization to nucleus	9/188	290/18723	0.00270748	0.0124182	0.00752215	TFRC/LMNA/TGFB1/PTGS2/CBLB/CDK1/MAPK1/AKT1/STAT3	9
BP	GO:0002675	positive regulation of acute inflammatory response	3/188	28/18723	0.00271317	0.0124182	0.00752215	HLA-E/PTGS2/CCR7	3
BP	GO:0010464	regulation of mesenchymal cell proliferation	3/188	28/18723	0.00271317	0.0124182	0.00752215	LMNA/MYC/STAT1	3
BP	GO:0032607	interferon-alpha production	3/188	28/18723	0.00271317	0.0124182	0.00752215	STAT1/TLR8/IFIH1	3
BP	GO:0032647	regulation of interferon-alpha production	3/188	28/18723	0.00271317	0.0124182	0.00752215	STAT1/TLR8/IFIH1	3
BP	GO:0038094	Fc-gamma receptor signaling pathway	3/188	28/18723	0.00271317	0.0124182	0.00752215	PTPRC/FCGR2B/CD47	3
BP	GO:0051894	positive regulation of focal adhesion assembly	3/188	28/18723	0.00271317	0.0124182	0.00752215	PTPN11/NRP1/VEGFA	3
BP	GO:0061082	myeloid leukocyte cytokine production	3/188	28/18723	0.00271317	0.0124182	0.00752215	TGFB1/CD74/LAPTM5	3
BP	GO:0061564	axon development	12/188	467/18723	0.00274991	0.0125705	0.00761441	BCL2/EGR2/PTPN11/PTEN/NOTCH3/KREMEN1/NRP1/GATA3/NCAM1/LRP1/ITGB1/VEGFA	12
BP	GO:0033673	negative regulation of kinase activity	8/188	237/18723	0.00277517	0.01267	0.00767467	PTPRC/PTEN/ADORA2A/CBLB/PTPN6/CEACAM1/AKT1/RB1	8
BP	GO:0043087	regulation of GTPase activity	10/188	348/18723	0.00278993	0.0127214	0.00770578	CCL17/KLRK1/CCL5/CBLB/CCR7/CCL22/CX3CL1/CCL21/ITGB1/CXCL13	10
BP	GO:0045598	regulation of fat cell differentiation	6/188	139/18723	0.00282127	0.0128481	0.00778257	TGFB1/PTGS2/GATA3/FOXO1/RORC/AKT1	6
BP	GO:0051051	negative regulation of transport	12/188	470/18723	0.00289628	0.0131732	0.00797946	BCL2/PTPN11/PTEN/CD74/PTGS2/IRS1/CEACAM1/MMP9/FCGR2B/CD47/IL12A/AKT1	12
BP	GO:0043551	regulation of phosphatidylinositol 3-kinase activity	4/188	59/18723	0.00291338	0.0132343	0.00801649	TGFB1/CCR7/IRS1/CCL21	4
BP	GO:0072593	reactive oxygen species metabolic process	8/188	239/18723	0.00292151	0.0132547	0.00802882	BCL2/TGFB1/MPO/FOXM1/TYROBP/AKT1/ITGAM/STAT3	8
BP	GO:0014909	smooth muscle cell migration	5/188	97/18723	0.00295951	0.0133936	0.00811295	BCL2/AIF1/CCL5/NRP1/LRP1	5
BP	GO:0035335	peptidyl-tyrosine dephosphorylation	5/188	97/18723	0.00295951	0.0133936	0.00811295	PTPRC/PTPN11/PTEN/PTPN6/CDKN3	5
BP	GO:0002360	T cell lineage commitment	3/188	29/18723	0.00300406	0.0135108	0.00818396	BCL2/TBX21/STAT3	3
BP	GO:0048679	regulation of axon regeneration	3/188	29/18723	0.00300406	0.0135108	0.00818396	PTEN/KREMEN1/LRP1	3
BP	GO:0072539	T-helper 17 cell differentiation	3/188	29/18723	0.00300406	0.0135108	0.00818396	TBX21/RORC/STAT3	3
BP	GO:0090025	regulation of monocyte chemotaxis	3/188	29/18723	0.00300406	0.0135108	0.00818396	AIF1/CCL5/CXCL10	3
BP	GO:1902230	negative regulation of intrinsic apoptotic signaling pathway in response to DNA damage	3/188	29/18723	0.00300406	0.0135108	0.00818396	BCL2/CD74/SNAI2	3
BP	GO:0070301	cellular response to hydrogen peroxide	5/188	98/18723	0.00309371	0.0138787	0.0084068	AXL/KLF2/PTPN11/CDK1/FOXO1	5
BP	GO:0031102	neuron projection regeneration	4/188	60/18723	0.00309734	0.0138787	0.0084068	BCL2/PTEN/KREMEN1/LRP1	4
BP	GO:0042306	regulation of protein import into nucleus	4/188	60/18723	0.00309734	0.0138787	0.0084068	TGFB1/PTGS2/CDK1/MAPK1	4
BP	GO:0072006	nephron development	6/188	142/18723	0.00313632	0.0140187	0.0084916	PECAM1/BCL2/MYC/GATA3/VEGFA/STAT1	6
BP	GO:2000045	regulation of G1/S transition of mitotic cell cycle	6/188	142/18723	0.00313632	0.0140187	0.0084916	BCL2/AIF1/PTEN/PTPN6/AKT1/RB1	6
BP	GO:0002444	myeloid leukocyte mediated immunity	5/188	99/18723	0.00323224	0.0144243	0.00873728	HLA-E/PIK3CD/TYROBP/FCGR2B/ITGAM	5
BP	GO:0010720	positive regulation of cell development	9/188	298/18723	0.0032426	0.0144243	0.00873728	CXCR4/BCL2/TGFB1/EGR2/NRP1/CX3CL1/TYROBP/LRP1/VEGFA	9
BP	GO:0048511	rhythmic process	9/188	298/18723	0.0032426	0.0144243	0.00873728	AXL/EGR2/PTEN/ADORA2A/ID3/TOP2A/EGR3/CDK1/RORC	9
BP	GO:0030010	establishment of cell polarity	6/188	143/18723	0.00324695	0.0144243	0.00873728	CRTAM/CCR7/GATA3/CCL21/ITGB1/MAD2L1	6
BP	GO:0062013	positive regulation of small molecule metabolic process	6/188	143/18723	0.00324695	0.0144243	0.00873728	CD244/CD74/PTGS2/IRS1/AKT1/STAT3	6
BP	GO:0040014	regulation of multicellular organism growth	4/188	61/18723	0.00328907	0.0145757	0.00882898	PIK3CA/BCL2/STAT5A/STAT3	4
BP	GO:0043030	regulation of macrophage activation	4/188	61/18723	0.00328907	0.0145757	0.00882898	PTPRC/CD74/CX3CL1/FCGR2B	4
BP	GO:0034694	response to prostaglandin	3/188	30/18723	0.0033134	0.0146011	0.00884443	CCR7/CCL21/AKT1	3
BP	GO:0045070	positive regulation of viral genome replication	3/188	30/18723	0.0033134	0.0146011	0.00884443	CD28/CCL5/TOP2A	3
BP	GO:0045577	regulation of B cell differentiation	3/188	30/18723	0.0033134	0.0146011	0.00884443	IKZF3/CD27/PTPN6	3
BP	GO:0051491	positive regulation of filopodium assembly	3/188	30/18723	0.0033134	0.0146011	0.00884443	CCR7/NRP1/CCL21	3
BP	GO:1901990	regulation of mitotic cell cycle phase transition	9/188	299/18723	0.00331496	0.0146011	0.00884443	BCL2/AIF1/PTEN/PTPN6/BUB1/CDK1/MAD2L1/AKT1/RB1	9
BP	GO:1904062	regulation of cation transmembrane transport	10/188	357/18723	0.00334584	0.0147192	0.00891596	PTEN/CD63/PTPN6/CX3CL1/CXCL9/CTSS/ITGB1/MMP9/AKT1/CXCL10	10
BP	GO:0001890	placenta development	6/188	144/18723	0.00336047	0.0147478	0.00893327	RPS6/PRDM1/EOMES/PTGS2/MAPK1/AKT1	6
BP	GO:0010821	regulation of mitochondrion organization	6/188	144/18723	0.00336047	0.0147478	0.00893327	TFRC/LMNA/BCL2L11/MMP9/GZMB/AKT1	6
BP	GO:0045807	positive regulation of endocytosis	5/188	100/18723	0.00337519	0.0147945	0.00896155	AXL/CD63/CCL21/LRP1/VEGFA	5
BP	GO:0007409	axonogenesis	11/188	418/18723	0.00342028	0.014974	0.0090703	BCL2/EGR2/PTPN11/PTEN/NOTCH3/NRP1/GATA3/NCAM1/LRP1/ITGB1/VEGFA	11
BP	GO:0046824	positive regulation of nucleocytoplasmic transport	4/188	62/18723	0.00348874	0.0152186	0.00921845	TGFB1/PTGS2/CDK1/MAPK1	4
BP	GO:0060135	maternal process involved in female pregnancy	4/188	62/18723	0.00348874	0.0152186	0.00921845	PRDM1/PTGS2/MAPK1/AKT1	4
BP	GO:0060675	ureteric bud morphogenesis	4/188	62/18723	0.00348874	0.0152186	0.00921845	BCL2/MYC/GATA3/VEGFA	4
BP	GO:0050830	defense response to Gram-positive bacterium	5/188	101/18723	0.00352263	0.015348	0.00929681	LYZ/HLA-E/IL7R/HLA-A/IL12A	5
BP	GO:0051222	positive regulation of protein transport	9/188	303/18723	0.00361725	0.0157413	0.00953507	HLA-DRB1/TGFB1/ADORA2A/PTGS2/CDK1/LRP1/GZMB/MAPK1/ITGAM	9
BP	GO:0001782	B cell homeostasis	3/188	31/18723	0.00364156	0.0157903	0.00956471	BCL2/CD74/BCL2L11	3
BP	GO:0060055	angiogenesis involved in wound healing	3/188	31/18723	0.00364156	0.0157903	0.00956471	CXCR4/CX3CL1/VEGFA	3
BP	GO:1901797	negative regulation of signal transduction by p53 class mediator	3/188	31/18723	0.00364156	0.0157903	0.00956471	BCL2/CD74/SNAI2	3
BP	GO:0010522	regulation of calcium ion transport into cytosol	5/188	102/18723	0.00367464	0.0159147	0.00964006	BCL2/PTPN6/CX3CL1/CXCL9/CXCL10	5
BP	GO:0022617	extracellular matrix disassembly	4/188	63/18723	0.00369648	0.0159331	0.00965125	TGFB1/CTSS/LRP1/MMP9	4
BP	GO:0046902	regulation of mitochondrial membrane permeability	4/188	63/18723	0.00369648	0.0159331	0.00965125	BCL2/BCL2L11/GZMB/STAT3	4
BP	GO:0072171	mesonephric tubule morphogenesis	4/188	63/18723	0.00369648	0.0159331	0.00965125	BCL2/MYC/GATA3/VEGFA	4
BP	GO:1904589	regulation of protein import	4/188	63/18723	0.00369648	0.0159331	0.00965125	TGFB1/PTGS2/CDK1/MAPK1	4
BP	GO:0070542	response to fatty acid	4/188	64/18723	0.00391247	0.016844	0.010203	PTGS2/ID3/IRS1/FOXO1	4
BP	GO:0048167	regulation of synaptic plasticity	7/188	198/18723	0.00392278	0.0168684	0.0102178	EGR2/PTEN/ADORA2A/PTGS2/CX3CL1/TYROBP/MAPK1	7
BP	GO:0009411	response to UV	6/188	149/18723	0.00397295	0.0170639	0.0103362	BCL2/PTGS2/MYC/MMP9/IL12A/AKT1	6
BP	GO:0035456	response to interferon-beta	3/188	32/18723	0.00398888	0.0170879	0.0103508	OAS1/STAT1/IFITM1	3
BP	GO:0032963	collagen metabolic process	5/188	104/18723	0.00399269	0.0170879	0.0103508	TGFB1/CIITA/CTSS/ITGB1/MMP9	5
BP	GO:1903076	regulation of protein localization to plasma membrane	5/188	104/18723	0.00399269	0.0170879	0.0103508	TGFB1/LRP1/ITGB1/GBP1/AKT1	5
BP	GO:0001701	in utero embryonic development	10/188	367/18723	0.00406344	0.0173703	0.0105218	KLF2/PRDM1/EOMES/BCL2L11/GATA3/CCNB2/ITGB1/VEGFA/MAPK1/AKT1	10
BP	GO:0002791	regulation of peptide secretion	7/188	200/18723	0.00414378	0.0176928	0.0107172	HLA-DRB1/PTPN11/CD74/CCL5/IRS1/S100A8/LRP1	7
BP	GO:0043535	regulation of blood vessel endothelial cell migration	6/188	151/18723	0.00423976	0.0180813	0.0109525	TGFB1/STAT5A/PTGS2/NRP1/VEGFA/AKT1	6
BP	GO:0001865	NK T cell differentiation	2/188	10/18723	0.00428016	0.0181257	0.0109793	ITK/PRDM1	2
BP	GO:0002291	T cell activation via T cell receptor contact with antigen bound to MHC molecule on antigen presenting cell	2/188	10/18723	0.00428016	0.0181257	0.0109793	ITGAL/HLA-DMB	2
BP	GO:0033089	positive regulation of T cell differentiation in thymus	2/188	10/18723	0.00428016	0.0181257	0.0109793	IL7R/EGR3	2
BP	GO:0045792	negative regulation of cell size	2/188	10/18723	0.00428016	0.0181257	0.0109793	PTEN/AKT1	2
BP	GO:0072203	cell proliferation involved in metanephros development	2/188	10/18723	0.00428016	0.0181257	0.0109793	MYC/STAT1	2
BP	GO:2001223	negative regulation of neuron migration	2/188	10/18723	0.00428016	0.0181257	0.0109793	CX3CL1/STAT3	2
BP	GO:0043547	positive regulation of GTPase activity	8/188	255/18723	0.00432048	0.0182513	0.0110554	CCL17/CCL5/CCR7/CCL22/CX3CL1/CCL21/ITGB1/CXCL13	8
BP	GO:0046620	regulation of organ growth	5/188	106/18723	0.00432996	0.0182513	0.0110554	PTEN/BCL2L11/CDK1/MAPK1/AKT1	5
BP	GO:0046822	regulation of nucleocytoplasmic transport	5/188	106/18723	0.00432996	0.0182513	0.0110554	TGFB1/PTPN11/PTGS2/CDK1/MAPK1	5
BP	GO:1905477	positive regulation of protein localization to membrane	5/188	106/18723	0.00432996	0.0182513	0.0110554	LRP1/ITGB1/GZMB/AKT1/ITGAM	5
BP	GO:0070570	regulation of neuron projection regeneration	3/188	33/18723	0.00435569	0.0183171	0.0110953	PTEN/KREMEN1/LRP1	3
BP	GO:0150117	positive regulation of cell-substrate junction organization	3/188	33/18723	0.00435569	0.0183171	0.0110953	PTPN11/NRP1/VEGFA	3
BP	GO:0050922	negative regulation of chemotaxis	4/188	66/18723	0.00436975	0.0183414	0.01111	KLRK1/AIF1/NRP1/CXCL13	4
BP	GO:0090087	regulation of peptide transport	7/188	202/18723	0.00437409	0.0183414	0.01111	HLA-DRB1/PTPN11/CD74/CCL5/IRS1/S100A8/LRP1	7
BP	GO:0070588	calcium ion transmembrane transport	9/188	312/18723	0.00437664	0.0183414	0.01111	PTPRC/CCR7/PTPN6/CX3CL1/CXCL9/CCL21/AKT1/FASLG/CXCL10	9
BP	GO:0010517	regulation of phospholipase activity	4/188	67/18723	0.00461134	0.0193027	0.0116923	ITK/CCL5/LRP1/CD86	4
BP	GO:0045165	cell fate commitment	8/188	258/18723	0.00463214	0.0193674	0.0117315	BCL2/TBX21/PRDM1/EOMES/NRP1/GATA3/ITGB1/STAT3	8
BP	GO:0030856	regulation of epithelial cell differentiation	6/188	154/18723	0.00466449	0.0194802	0.0117998	ZEB1/CEACAM1/GATA3/MMP9/VEGFA/STAT1	6
BP	GO:0022037	metencephalon development	5/188	108/18723	0.00468707	0.0195519	0.0118433	CD3E/BCL2/AIF1/PTPN11/FCGR2B	5
BP	GO:0010661	positive regulation of muscle cell apoptotic process	3/188	34/18723	0.0047423	0.0197369	0.0119553	PTEN/CXCR2/IL12A	3
BP	GO:0098751	bone cell development	3/188	34/18723	0.0047423	0.0197369	0.0119553	PTPN11/PTPN6/TYROBP	3
BP	GO:0051091	positive regulation of DNA-binding transcription factor activity	8/188	260/18723	0.00484933	0.0201592	0.0122111	TFRC/PTEN/CD40LG/CX3CL1/S100A8/VEGFA/AKT1/STAT3	8
BP	GO:0010812	negative regulation of cell-substrate adhesion	4/188	68/18723	0.00486176	0.0201646	0.0122144	PTEN/CX3CL1/LRP1/GBP1	4
BP	GO:0046686	response to cadmium ion	4/188	68/18723	0.00486176	0.0201646	0.0122144	CDK1/MMP9/MAPK1/AKT1	4
BP	GO:0035051	cardiocyte differentiation	6/188	156/18723	0.00496455	0.0205674	0.0124584	LMNA/TGFB1/CDK1/ITGB1/VEGFA/MAPK1	6
BP	GO:1904951	positive regulation of establishment of protein localization	9/188	319/18723	0.00504908	0.0208392	0.0126231	HLA-DRB1/TGFB1/ADORA2A/PTGS2/CDK1/LRP1/GZMB/MAPK1/ITGAM	9
BP	GO:0007088	regulation of mitotic nuclear division	5/188	110/18723	0.00506465	0.0208392	0.0126231	CD28/MKI67/BUB1/MAD2L1/RB1	5
BP	GO:0014812	muscle cell migration	5/188	110/18723	0.00506465	0.0208392	0.0126231	BCL2/AIF1/CCL5/NRP1/LRP1	5
BP	GO:0032611	interleukin-1 beta production	5/188	110/18723	0.00506465	0.0208392	0.0126231	CCR7/CX3CL1/TYROBP/TLR8/STAT3	5
BP	GO:0032651	regulation of interleukin-1 beta production	5/188	110/18723	0.00506465	0.0208392	0.0126231	CCR7/CX3CL1/TYROBP/TLR8/STAT3	5
BP	GO:0010466	negative regulation of peptidase activity	8/188	262/18723	0.00507425	0.0208392	0.0126231	ADORA2A/PTGS2/CD27/LRP1/MMP9/VEGFA/TNFAIP8/AKT1	8
BP	GO:0050878	regulation of body fluid levels	10/188	379/18723	0.00507983	0.0208392	0.0126231	AXL/PIK3CA/ENTPD1/ADORA2A/STAT5A/CD40LG/PTPN6/CEACAM1/VEGFA/OAS2	10
BP	GO:0045936	negative regulation of phosphate metabolic process	11/188	441/18723	0.0050958	0.0208392	0.0126231	PTPRC/TGFB1/PTEN/ADORA2A/CBLB/PTPN6/CEACAM1/LRP1/AKT1/RB1/STAT3	11
BP	GO:0033280	response to vitamin D	3/188	35/18723	0.005149	0.0208392	0.0126231	PTGS2/SNAI2/CXCL10	3
BP	GO:0034405	response to fluid shear stress	3/188	35/18723	0.005149	0.0208392	0.0126231	KLF2/PTGS2/AKT1	3
BP	GO:0090050	positive regulation of cell migration involved in sprouting angiogenesis	3/188	35/18723	0.005149	0.0208392	0.0126231	PTGS2/NRP1/VEGFA	3
BP	GO:0010563	negative regulation of phosphorus metabolic process	11/188	442/18723	0.00518122	0.0208392	0.0126231	PTPRC/TGFB1/PTEN/ADORA2A/CBLB/PTPN6/CEACAM1/LRP1/AKT1/RB1/STAT3	11
BP	GO:0002645	positive regulation of tolerance induction	2/188	11/18723	0.00519687	0.0208392	0.0126231	CD3E/CBLB	2
BP	GO:0002924	negative regulation of humoral immune response mediated by circulating immunoglobulin	2/188	11/18723	0.00519687	0.0208392	0.0126231	PTPN6/FCGR2B	2
BP	GO:0006568	tryptophan metabolic process	2/188	11/18723	0.00519687	0.0208392	0.0126231	TDO2/IDO1	2
BP	GO:0021561	facial nerve development	2/188	11/18723	0.00519687	0.0208392	0.0126231	EGR2/NRP1	2
BP	GO:0021604	cranial nerve structural organization	2/188	11/18723	0.00519687	0.0208392	0.0126231	EGR2/NRP1	2
BP	GO:0021610	facial nerve morphogenesis	2/188	11/18723	0.00519687	0.0208392	0.0126231	EGR2/NRP1	2
BP	GO:0033033	negative regulation of myeloid cell apoptotic process	2/188	11/18723	0.00519687	0.0208392	0.0126231	BCL2/CXCR2	2
BP	GO:0035457	cellular response to interferon-alpha	2/188	11/18723	0.00519687	0.0208392	0.0126231	AXL/GATA3	2
BP	GO:0039530	MDA-5 signaling pathway	2/188	11/18723	0.00519687	0.0208392	0.0126231	OAS3/IFIH1	2
BP	GO:0048102	autophagic cell death	2/188	11/18723	0.00519687	0.0208392	0.0126231	LAPTM5/LAMP1	2
BP	GO:0055015	ventricular cardiac muscle cell development	2/188	11/18723	0.00519687	0.0208392	0.0126231	LMNA/CDK1	2
BP	GO:0060312	regulation of blood vessel remodeling	2/188	11/18723	0.00519687	0.0208392	0.0126231	TGFB1/CEACAM1	2
BP	GO:0070189	kynurenine metabolic process	2/188	11/18723	0.00519687	0.0208392	0.0126231	TDO2/IDO1	2
BP	GO:0090160	Golgi to lysosome transport	2/188	11/18723	0.00519687	0.0208392	0.0126231	LAPTM5/LAMP1	2
BP	GO:0098883	synapse pruning	2/188	11/18723	0.00519687	0.0208392	0.0126231	CX3CL1/ITGAM	2
BP	GO:1902667	regulation of axon guidance	2/188	11/18723	0.00519687	0.0208392	0.0126231	NRP1/VEGFA	2
BP	GO:2000343	positive regulation of chemokine (C-X-C motif) ligand 2 production	2/188	11/18723	0.00519687	0.0208392	0.0126231	CD74/LRP1	2
BP	GO:0007623	circadian rhythm	7/188	210/18723	0.0053934	0.0216034	0.0130859	PTEN/ADORA2A/ID3/TOP2A/EGR3/CDK1/RORC	7
BP	GO:0042180	cellular ketone metabolic process	7/188	211/18723	0.00553235	0.0221355	0.0134083	CD74/TDO2/PTGS2/IRS1/CEACAM1/AKT1/IDO1	7
BP	GO:0014706	striated muscle tissue development	10/188	384/18723	0.00555809	0.022188	0.0134401	BCL2/LMNA/TGFB1/EGR2/PTEN/CDK1/ITGB1/VEGFA/MAPK1/RB1	10
BP	GO:0002691	regulation of cellular extravasation	3/188	36/18723	0.00557609	0.022188	0.0134401	FUT4/CCL21/CD47	3
BP	GO:0010762	regulation of fibroblast migration	3/188	36/18723	0.00557609	0.022188	0.0134401	TGFB1/ITGB1/AKT1	3
BP	GO:0097009	energy homeostasis	3/188	36/18723	0.00557609	0.022188	0.0134401	PIK3CA/FOXO1/STAT3	3
BP	GO:1902229	regulation of intrinsic apoptotic signaling pathway in response to DNA damage	3/188	36/18723	0.00557609	0.022188	0.0134401	BCL2/CD74/SNAI2	3
BP	GO:0090316	positive regulation of intracellular protein transport	6/188	160/18723	0.00560689	0.0222862	0.0134995	TGFB1/PTGS2/CDK1/GZMB/MAPK1/ITGAM	6
BP	GO:0045786	negative regulation of cell cycle	10/188	385/18723	0.00565784	0.0224641	0.0136073	BCL2/TGFB1/PTPN11/PTEN/PTGS2/BUB1/GATA3/CDK1/MAD2L1/RB1	10
BP	GO:0072078	nephron tubule morphogenesis	4/188	71/18723	0.00566744	0.022466	0.0136085	BCL2/MYC/GATA3/VEGFA	4
BP	GO:0044344	cellular response to fibroblast growth factor stimulus	5/188	113/18723	0.00567073	0.022466	0.0136085	PTPN11/CCL5/GATA3/EGR3/CXCL13	5
BP	GO:0045860	positive regulation of protein kinase activity	10/188	386/18723	0.00575899	0.0227908	0.0138052	PIK3CA/PTPRC/TGFB1/CCL5/CCR7/CCL21/CD4/CD86/VEGFA/AKT1	10
BP	GO:0050708	regulation of protein secretion	8/188	268/18723	0.00579718	0.0229169	0.0138816	HLA-DRB1/TGFB1/PTPN11/ADORA2A/CCL5/IRS1/LRP1/IL12A	8
BP	GO:0002369	T cell cytokine production	3/188	37/18723	0.00602381	0.0236837	0.014346	TBX21/HLA-A/GATA3	3
BP	GO:0002724	regulation of T cell cytokine production	3/188	37/18723	0.00602381	0.0236837	0.014346	TBX21/HLA-A/GATA3	3
BP	GO:0032885	regulation of polysaccharide biosynthetic process	3/188	37/18723	0.00602381	0.0236837	0.014346	TGFB1/IRS1/AKT1	3
BP	GO:0048009	insulin-like growth factor receptor signaling pathway	3/188	37/18723	0.00602381	0.0236837	0.014346	IGF1R/IRS1/AKT1	3
BP	GO:0060416	response to growth hormone	3/188	37/18723	0.00602381	0.0236837	0.014346	STAT5A/AKT1/STAT3	3
BP	GO:1901987	regulation of cell cycle phase transition	10/188	390/18723	0.0061778	0.0239422	0.0145026	BCL2/AIF1/PTPN11/PTEN/PTPN6/BUB1/CDK1/MAD2L1/AKT1/RB1	10
BP	GO:0002424	T cell mediated immune response to tumor cell	2/188	12/18723	0.00619524	0.0239422	0.0145026	HLA-DRB1/HLA-A	2
BP	GO:0010623	programmed cell death involved in cell development	2/188	12/18723	0.00619524	0.0239422	0.0145026	BCL2/FASLG	2
BP	GO:0032736	positive regulation of interleukin-13 production	2/188	12/18723	0.00619524	0.0239422	0.0145026	HLA-E/GATA3	2
BP	GO:0032823	regulation of natural killer cell differentiation	2/188	12/18723	0.00619524	0.0239422	0.0145026	AXL/PRDM1	2
BP	GO:0032908	regulation of transforming growth factor beta1 production	2/188	12/18723	0.00619524	0.0239422	0.0145026	CX3CL1/TYROBP	2
BP	GO:0033629	negative regulation of cell adhesion mediated by integrin	2/188	12/18723	0.00619524	0.0239422	0.0145026	PTPN11/SNAI2	2
BP	GO:0043129	surfactant homeostasis	2/188	12/18723	0.00619524	0.0239422	0.0145026	OAS1/VEGFA	2
BP	GO:0043301	negative regulation of leukocyte degranulation	2/188	12/18723	0.00619524	0.0239422	0.0145026	CEACAM1/FCGR2B	2
BP	GO:0043380	regulation of memory T cell differentiation	2/188	12/18723	0.00619524	0.0239422	0.0145026	HLA-DRB1/HLA-DRA	2
BP	GO:0045602	negative regulation of endothelial cell differentiation	2/188	12/18723	0.00619524	0.0239422	0.0145026	ZEB1/VEGFA	2
BP	GO:0060134	prepulse inhibition	2/188	12/18723	0.00619524	0.0239422	0.0145026	PTEN/ADORA2A	2
BP	GO:0060907	positive regulation of macrophage cytokine production	2/188	12/18723	0.00619524	0.0239422	0.0145026	CD74/LAPTM5	2
BP	GO:0061517	macrophage proliferation	2/188	12/18723	0.00619524	0.0239422	0.0145026	CX3CL1/MAPK1	2
BP	GO:0072182	regulation of nephron tubule epithelial cell differentiation	2/188	12/18723	0.00619524	0.0239422	0.0145026	GATA3/STAT1	2
BP	GO:1902563	regulation of neutrophil activation	2/188	12/18723	0.00619524	0.0239422	0.0145026	FCGR2B/ITGAM	2
BP	GO:0018107	peptidyl-threonine phosphorylation	5/188	116/18723	0.00632629	0.0243966	0.0147779	BCL2/TGFB1/CDK1/MAPK1/AKT1	5
BP	GO:0021782	glial cell development	5/188	116/18723	0.00632629	0.0243966	0.0147779	PTEN/ADORA2A/S100A8/LRP1/AKT1	5
BP	GO:0071214	cellular response to abiotic stimulus	9/188	331/18723	0.00638579	0.0245738	0.0148852	PIK3CA/PTPN11/PTEN/PTGS2/MYC/GATA3/MMP9/TLR8/AKT1	9
BP	GO:0104004	cellular response to environmental stimulus	9/188	331/18723	0.00638579	0.0245738	0.0148852	PIK3CA/PTPN11/PTEN/PTGS2/MYC/GATA3/MMP9/TLR8/AKT1	9
BP	GO:0007596	blood coagulation	7/188	217/18723	0.00642322	0.0246916	0.0149566	AXL/PIK3CA/ENTPD1/ADORA2A/CD40LG/PTPN6/CEACAM1	7
BP	GO:0030279	negative regulation of ossification	3/188	38/18723	0.00649244	0.0248785	0.0150698	BCL2/SRGN/KREMEN1	3
BP	GO:0072538	T-helper 17 type immune response	3/188	38/18723	0.00649244	0.0248785	0.0150698	TBX21/RORC/STAT3	3
BP	GO:0097242	amyloid-beta clearance	3/188	38/18723	0.00649244	0.0248785	0.0150698	IGF1R/LRP1/ITGAM	3
BP	GO:0009314	response to radiation	11/188	456/18723	0.00650049	0.0248831	0.0150725	CCR4/BCL2/PTPRC/PTGS2/MYC/GATA3/ITGB1/MMP9/IL12A/AKT1/CXCL10	11
BP	GO:0048844	artery morphogenesis	4/188	74/18723	0.00655764	0.0250754	0.015189	PRDM1/NRP1/LRP1/VEGFA	4
BP	GO:0043270	positive regulation of ion transport	8/188	275/18723	0.00673702	0.0257341	0.0155881	ADORA2A/CCL5/CX3CL1/CXCL9/CTSS/ITGB1/AKT1/CXCL10	8
BP	GO:0062012	regulation of small molecule metabolic process	9/188	334/18723	0.00675904	0.0257911	0.0156225	CD244/CD74/PTGS2/IRS1/CEACAM1/SNAI2/RORC/AKT1/STAT3	9
BP	GO:0061333	renal tubule morphogenesis	4/188	75/18723	0.00687379	0.0261481	0.0158388	BCL2/MYC/GATA3/VEGFA	4
BP	GO:0007254	JNK cascade	6/188	167/18723	0.00687423	0.0261481	0.0158388	IGF1R/CCR7/CD27/CCL21/FCGR2B/AKT1	6
BP	GO:1903034	regulation of response to wounding	6/188	167/18723	0.00687423	0.0261481	0.0158388	CXCR4/PTEN/KREMEN1/CEACAM1/LRP1/ITGB1	6
BP	GO:0002701	negative regulation of production of molecular mediator of immune response	3/188	39/18723	0.00698221	0.0264478	0.0160203	TGFB1/TBX21/FCGR2B	3
BP	GO:0010463	mesenchymal cell proliferation	3/188	39/18723	0.00698221	0.0264478	0.0160203	LMNA/MYC/STAT1	3
BP	GO:0045923	positive regulation of fatty acid metabolic process	3/188	39/18723	0.00698221	0.0264478	0.0160203	CD74/PTGS2/IRS1	3
BP	GO:0046326	positive regulation of glucose import	3/188	39/18723	0.00698221	0.0264478	0.0160203	PTPN11/IRS1/AKT1	3
BP	GO:1902806	regulation of cell cycle G1/S phase transition	6/188	168/18723	0.00707091	0.0267558	0.0162069	BCL2/AIF1/PTEN/PTPN6/AKT1/RB1	6
BP	GO:0014855	striated muscle cell proliferation	4/188	76/18723	0.00719986	0.0269866	0.0163467	PTEN/CDK1/MAPK1/STAT3	4
BP	GO:0045685	regulation of glial cell differentiation	4/188	76/18723	0.00719986	0.0269866	0.0163467	CXCR4/TGFB1/EGR2/CDK1	4
BP	GO:0007599	hemostasis	7/188	222/18723	0.00724387	0.0269866	0.0163467	AXL/PIK3CA/ENTPD1/ADORA2A/CD40LG/PTPN6/CEACAM1	7
BP	GO:0050817	coagulation	7/188	222/18723	0.00724387	0.0269866	0.0163467	AXL/PIK3CA/ENTPD1/ADORA2A/CD40LG/PTPN6/CEACAM1	7
BP	GO:0002551	mast cell chemotaxis	2/188	13/18723	0.00727354	0.0269866	0.0163467	PIK3CD/VEGFA	2
BP	GO:0006586	indolalkylamine metabolic process	2/188	13/18723	0.00727354	0.0269866	0.0163467	TDO2/IDO1	2
BP	GO:0014745	negative regulation of muscle adaptation	2/188	13/18723	0.00727354	0.0269866	0.0163467	LMNA/FOXO1	2
BP	GO:0031272	regulation of pseudopodium assembly	2/188	13/18723	0.00727354	0.0269866	0.0163467	CCR7/CCL21	2
BP	GO:0031274	positive regulation of pseudopodium assembly	2/188	13/18723	0.00727354	0.0269866	0.0163467	CCR7/CCL21	2
BP	GO:0031392	regulation of prostaglandin biosynthetic process	2/188	13/18723	0.00727354	0.0269866	0.0163467	CD74/PTGS2	2
BP	GO:0032905	transforming growth factor beta1 production	2/188	13/18723	0.00727354	0.0269866	0.0163467	CX3CL1/TYROBP	2
BP	GO:0035745	T-helper 2 cell cytokine production	2/188	13/18723	0.00727354	0.0269866	0.0163467	TBX21/GATA3	2
BP	GO:0043379	memory T cell differentiation	2/188	13/18723	0.00727354	0.0269866	0.0163467	HLA-DRB1/HLA-DRA	2
BP	GO:0048070	regulation of developmental pigmentation	2/188	13/18723	0.00727354	0.0269866	0.0163467	BCL2/BCL2L11	2
BP	GO:0070234	positive regulation of T cell apoptotic process	2/188	13/18723	0.00727354	0.0269866	0.0163467	CCL5/IDO1	2
BP	GO:0120305	regulation of pigmentation	2/188	13/18723	0.00727354	0.0269866	0.0163467	BCL2/BCL2L11	2
BP	GO:1903977	positive regulation of glial cell migration	2/188	13/18723	0.00727354	0.0269866	0.0163467	CX3CL1/LRP1	2
BP	GO:2000551	regulation of T-helper 2 cell cytokine production	2/188	13/18723	0.00727354	0.0269866	0.0163467	TBX21/GATA3	2
BP	GO:2001198	regulation of dendritic cell differentiation	2/188	13/18723	0.00727354	0.0269866	0.0163467	HLA-B/FCGR2B	2
BP	GO:0071774	response to fibroblast growth factor	5/188	120/18723	0.0072808	0.0269866	0.0163467	PTPN11/CCL5/GATA3/EGR3/CXCL13	5
BP	GO:0007259	receptor signaling pathway via JAK-STAT	6/188	170/18723	0.00747644	0.0276612	0.0167554	PTPRC/STAT5A/CCL5/STAT1/IL12A/STAT3	6
BP	GO:0014037	Schwann cell differentiation	3/188	40/18723	0.00749333	0.0276612	0.0167554	EGR2/CDK1/AKT1	3
BP	GO:0051281	positive regulation of release of sequestered calcium ion into cytosol	3/188	40/18723	0.00749333	0.0276612	0.0167554	CX3CL1/CXCL9/CXCL10	3
BP	GO:0071276	cellular response to cadmium ion	3/188	40/18723	0.00749333	0.0276612	0.0167554	MMP9/MAPK1/AKT1	3
BP	GO:0045931	positive regulation of mitotic cell cycle	5/188	121/18723	0.00753429	0.0277841	0.0168298	AIF1/PTPN11/CDK1/AKT1/RB1	5
BP	GO:0006470	protein dephosphorylation	8/188	281/18723	0.00763081	0.0281115	0.0170281	BCL2/PTPRC/TGFB1/PTPN11/PTEN/PTPN6/CDKN3/ITGA1	8
BP	GO:0051048	negative regulation of secretion	6/188	171/18723	0.00768538	0.0282838	0.0171325	PTPN11/CD74/IRS1/CEACAM1/FCGR2B/IL12A	6
BP	GO:0060537	muscle tissue development	10/188	403/18723	0.00770497	0.0283271	0.0171587	BCL2/LMNA/TGFB1/EGR2/PTEN/CDK1/ITGB1/VEGFA/MAPK1/RB1	10
BP	GO:0050769	positive regulation of neurogenesis	7/188	225/18723	0.00777217	0.0285452	0.0172908	CXCR4/TGFB1/EGR2/NRP1/CX3CL1/LRP1/VEGFA	7
BP	GO:0032735	positive regulation of interleukin-12 production	3/188	41/18723	0.00802604	0.0293586	0.0177835	CCR7/CD40LG/LAPTM5	3
BP	GO:0071634	regulation of transforming growth factor beta production	3/188	41/18723	0.00802604	0.0293586	0.0177835	PTGS2/CX3CL1/TYROBP	3
BP	GO:1905521	regulation of macrophage migration	3/188	41/18723	0.00802604	0.0293586	0.0177835	CCL5/CX3CL1/MAPK1	3
BP	GO:2000008	regulation of protein localization to cell surface	3/188	41/18723	0.00802604	0.0293586	0.0177835	CD247/TYROBP/AKT1	3
BP	GO:0030168	platelet activation	5/188	123/18723	0.00805959	0.0294516	0.0178399	AXL/PIK3CA/CD40LG/PTPN6/CEACAM1	5
BP	GO:0051099	positive regulation of binding	6/188	173/18723	0.00811586	0.0296274	0.0179464	TGFB1/NRP1/GATA3/LRP1/MMP9/RB1	6
BP	GO:0007411	axon guidance	7/188	227/18723	0.00813986	0.0296851	0.0179813	EGR2/NOTCH3/NRP1/GATA3/NCAM1/LRP1/VEGFA	7
BP	GO:0014068	positive regulation of phosphatidylinositol 3-kinase signaling	4/188	79/18723	0.00823887	0.0299859	0.0181635	IGF1R/CD28/CCL5/PTPN6	4
BP	GO:0051279	regulation of release of sequestered calcium ion into cytosol	4/188	79/18723	0.00823887	0.0299859	0.0181635	PTPN6/CX3CL1/CXCL9/CXCL10	4
BP	GO:0097485	neuron projection guidance	7/188	228/18723	0.00832844	0.0302565	0.0183274	EGR2/NOTCH3/NRP1/GATA3/NCAM1/LRP1/VEGFA	7
BP	GO:0007584	response to nutrient	6/188	174/18723	0.00833749	0.0302565	0.0183274	CD3E/PTEN/PTGS2/SNAI2/STAT1/CXCL10	6
BP	GO:0002475	antigen processing and presentation via MHC class Ib	2/188	14/18723	0.00843008	0.0302565	0.0183274	CD1C/HLA-E	2
BP	GO:0043374	CD8-positive, alpha-beta T cell differentiation	2/188	14/18723	0.00843008	0.0302565	0.0183274	BCL2/EOMES	2
BP	GO:0048681	negative regulation of axon regeneration	2/188	14/18723	0.00843008	0.0302565	0.0183274	PTEN/KREMEN1	2
BP	GO:0048875	chemical homeostasis within a tissue	2/188	14/18723	0.00843008	0.0302565	0.0183274	OAS1/VEGFA	2
BP	GO:0051547	regulation of keratinocyte migration	2/188	14/18723	0.00843008	0.0302565	0.0183274	PTEN/MMP9	2
BP	GO:0070141	response to UV-A	2/188	14/18723	0.00843008	0.0302565	0.0183274	MMP9/AKT1	2
BP	GO:0072160	nephron tubule epithelial cell differentiation	2/188	14/18723	0.00843008	0.0302565	0.0183274	GATA3/STAT1	2
BP	GO:0072540	T-helper 17 cell lineage commitment	2/188	14/18723	0.00843008	0.0302565	0.0183274	TBX21/STAT3	2
BP	GO:0090715	immunological memory formation process	2/188	14/18723	0.00843008	0.0302565	0.0183274	HLA-DRB1/HLA-DRA	2
BP	GO:0097531	mast cell migration	2/188	14/18723	0.00843008	0.0302565	0.0183274	PIK3CD/VEGFA	2
BP	GO:1901722	regulation of cell proliferation involved in kidney development	2/188	14/18723	0.00843008	0.0302565	0.0183274	MYC/GATA3	2
BP	GO:1902166	negative regulation of intrinsic apoptotic signaling pathway in response to DNA damage by p53 class mediator	2/188	14/18723	0.00843008	0.0302565	0.0183274	BCL2/CD74	2
BP	GO:0033157	regulation of intracellular protein transport	7/188	229/18723	0.00852023	0.0305089	0.0184803	TGFB1/PTPN11/PTGS2/CDK1/GZMB/MAPK1/ITGAM	7
BP	GO:0045444	fat cell differentiation	7/188	229/18723	0.00852023	0.0305089	0.0184803	TGFB1/EGR2/PTGS2/GATA3/FOXO1/RORC/AKT1	7
BP	GO:0031667	response to nutrient levels	11/188	474/18723	0.00856938	0.0305089	0.0184803	CD3E/BCL2/PTEN/PTGS2/MPO/FOXO1/SNAI2/STAT1/MAPK1/AKT1/CXCL10	11
BP	GO:0070482	response to oxygen levels	9/188	347/18723	0.00857368	0.0305089	0.0184803	CXCR4/BCL2/LMNA/PTEN/PTGS2/MYC/FOXO1/VEGFA/AKT1	9
BP	GO:0007520	myoblast fusion	3/188	42/18723	0.00858051	0.0305089	0.0184803	CD53/CXCL9/CXCL10	3
BP	GO:0030574	collagen catabolic process	3/188	42/18723	0.00858051	0.0305089	0.0184803	CTSS/ITGB1/MMP9	3
BP	GO:0045687	positive regulation of glial cell differentiation	3/188	42/18723	0.00858051	0.0305089	0.0184803	CXCR4/TGFB1/EGR2	3
BP	GO:0045773	positive regulation of axon extension	3/188	42/18723	0.00858051	0.0305089	0.0184803	NRP1/LRP1/VEGFA	3
BP	GO:1902895	positive regulation of pri-miRNA transcription by RNA polymerase II	3/188	42/18723	0.00858051	0.0305089	0.0184803	TGFB1/GATA3/STAT3	3
BP	GO:0007422	peripheral nervous system development	4/188	80/18723	0.00860589	0.0305089	0.0184803	EGR2/EGR3/CDK1/AKT1	4
BP	GO:0018210	peptidyl-threonine modification	5/188	125/18723	0.00860981	0.0305089	0.0184803	BCL2/TGFB1/CDK1/MAPK1/AKT1	5
BP	GO:0055007	cardiac muscle cell differentiation	5/188	125/18723	0.00860981	0.0305089	0.0184803	LMNA/TGFB1/CDK1/ITGB1/VEGFA	5
BP	GO:1904375	regulation of protein localization to cell periphery	5/188	125/18723	0.00860981	0.0305089	0.0184803	TGFB1/LRP1/ITGB1/GBP1/AKT1	5
BP	GO:0032874	positive regulation of stress-activated MAPK cascade	5/188	126/18723	0.00889444	0.031456	0.019054	CCR7/CD27/CCL21/VEGFA/FCGR2B	5
BP	GO:2001235	positive regulation of apoptotic signaling pathway	5/188	126/18723	0.00889444	0.031456	0.019054	PTPRC/PTEN/ADORA2A/BCL2L11/S100A8	5
BP	GO:0071260	cellular response to mechanical stimulus	4/188	81/18723	0.00898343	0.0317397	0.0192259	PTPN11/PTGS2/TLR8/AKT1	4
BP	GO:0014002	astrocyte development	3/188	43/18723	0.00915694	0.0322584	0.0195401	ADORA2A/S100A8/LRP1	3
BP	GO:0046636	negative regulation of alpha-beta T cell activation	3/188	43/18723	0.00915694	0.0322584	0.0195401	TBX21/ADORA2A/CBLB	3
BP	GO:0071604	transforming growth factor beta production	3/188	43/18723	0.00915694	0.0322584	0.0195401	PTGS2/CX3CL1/TYROBP	3
BP	GO:0001558	regulation of cell growth	10/188	414/18723	0.00921222	0.0324217	0.0196389	CXCR4/BCL2/TGFB1/NRP1/S100A8/CEACAM1/LRP1/VEGFA/AKT1/RB1	10
BP	GO:0006109	regulation of carbohydrate metabolic process	6/188	178/18723	0.00926764	0.032585	0.0197379	TGFB1/CD244/IRS1/RORC/AKT1/STAT3	6
BP	GO:0001892	embryonic placenta development	4/188	82/18723	0.00937163	0.0329188	0.0199401	PRDM1/EOMES/MAPK1/AKT1	4
BP	GO:0070304	positive regulation of stress-activated protein kinase signaling cascade	5/188	128/18723	0.00948309	0.033278	0.0201577	CCR7/CD27/CCL21/VEGFA/FCGR2B	5
BP	GO:0010950	positive regulation of endopeptidase activity	6/188	179/18723	0.0095113	0.0332977	0.0201696	BCL2L11/S100A8/MYC/LAPTM5/FASLG/STAT3	6
BP	GO:1901991	negative regulation of mitotic cell cycle phase transition	6/188	179/18723	0.0095113	0.0332977	0.0201696	BCL2/PTEN/BUB1/CDK1/MAD2L1/RB1	6
BP	GO:0016049	cell growth	11/188	482/18723	0.0096387	0.0332977	0.0201696	CXCR4/BCL2/TGFB1/NRP1/S100A8/CEACAM1/LRP1/ITGB1/VEGFA/AKT1/RB1	11
BP	GO:0002679	respiratory burst involved in defense response	2/188	15/18723	0.00966321	0.0332977	0.0201696	MPO/PIK3CD	2
BP	GO:0031269	pseudopodium assembly	2/188	15/18723	0.00966321	0.0332977	0.0201696	CCR7/CCL21	2
BP	GO:0043518	negative regulation of DNA damage response, signal transduction by p53 class mediator	2/188	15/18723	0.00966321	0.0332977	0.0201696	CD74/SNAI2	2
BP	GO:0045064	T-helper 2 cell differentiation	2/188	15/18723	0.00966321	0.0332977	0.0201696	GATA3/CD86	2
BP	GO:0045725	positive regulation of glycogen biosynthetic process	2/188	15/18723	0.00966321	0.0332977	0.0201696	IRS1/AKT1	2
BP	GO:0048308	organelle inheritance	2/188	15/18723	0.00966321	0.0332977	0.0201696	CDK1/MAPK1	2
BP	GO:0048313	Golgi inheritance	2/188	15/18723	0.00966321	0.0332977	0.0201696	CDK1/MAPK1	2
BP	GO:0048569	post-embryonic animal organ development	2/188	15/18723	0.00966321	0.0332977	0.0201696	BCL2L11/VEGFA	2
BP	GO:0055012	ventricular cardiac muscle cell differentiation	2/188	15/18723	0.00966321	0.0332977	0.0201696	LMNA/CDK1	2
BP	GO:0072075	metanephric mesenchyme development	2/188	15/18723	0.00966321	0.0332977	0.0201696	MYC/STAT1	2
BP	GO:0098760	response to interleukin-7	2/188	15/18723	0.00966321	0.0332977	0.0201696	IL7R/IL2RG	2
BP	GO:0098761	cellular response to interleukin-7	2/188	15/18723	0.00966321	0.0332977	0.0201696	IL7R/IL2RG	2
BP	GO:1901741	positive regulation of myoblast fusion	2/188	15/18723	0.00966321	0.0332977	0.0201696	CD53/CXCL9	2
BP	GO:1903799	negative regulation of production of miRNAs involved in gene silencing by miRNA	2/188	15/18723	0.00966321	0.0332977	0.0201696	TGFB1/STAT3	2
BP	GO:2000402	negative regulation of lymphocyte migration	2/188	15/18723	0.00966321	0.0332977	0.0201696	KLRK1/AKT1	2
BP	GO:2001279	regulation of unsaturated fatty acid biosynthetic process	2/188	15/18723	0.00966321	0.0332977	0.0201696	CD74/PTGS2	2
BP	GO:0045930	negative regulation of mitotic cell cycle	7/188	235/18723	0.00973991	0.0334884	0.0202851	BCL2/TGFB1/PTEN/BUB1/CDK1/MAD2L1/RB1	7
BP	GO:0002792	negative regulation of peptide secretion	3/188	44/18723	0.0097555	0.0334884	0.0202851	PTPN11/CD74/IRS1	3
BP	GO:0032881	regulation of polysaccharide metabolic process	3/188	44/18723	0.0097555	0.0334884	0.0202851	TGFB1/IRS1/AKT1	3
BP	GO:0048066	developmental pigmentation	3/188	44/18723	0.0097555	0.0334884	0.0202851	BCL2/CD63/BCL2L11	3
BP	GO:0007498	mesoderm development	5/188	129/18723	0.00978725	0.0335338	0.0203126	IKZF1/IKZF3/EOMES/ITGB1/VEGFA	5
BP	GO:0043280	positive regulation of cysteine-type endopeptidase activity involved in apoptotic process	5/188	129/18723	0.00978725	0.0335338	0.0203126	BCL2L11/S100A8/MYC/LAPTM5/FASLG	5
BP	GO:0048738	cardiac muscle tissue development	7/188	236/18723	0.00995498	0.0340763	0.0206412	LMNA/TGFB1/PTEN/CDK1/ITGB1/VEGFA/MAPK1	7
BP	GO:0008361	regulation of cell size	6/188	181/18723	0.0100123	0.0342402	0.0207405	PTEN/IL7R/NRP1/LRP1/VEGFA/AKT1	6
BP	GO:0043467	regulation of generation of precursor metabolites and energy	5/188	130/18723	0.010098	0.0345009	0.0208984	PIK3CA/IRS1/CDK1/AKT1/STAT3	5
BP	GO:0031334	positive regulation of protein-containing complex assembly	7/188	237/18723	0.0101735	0.0347259	0.0210347	TFRC/TGFB1/CCR7/BCL2L11/CCL21/VEGFA/CXCL13	7
BP	GO:0008631	intrinsic apoptotic signaling pathway in response to oxidative stress	3/188	45/18723	0.0103764	0.0352855	0.0213736	BCL2/MELK/AKT1	3
BP	GO:0035307	positive regulation of protein dephosphorylation	3/188	45/18723	0.0103764	0.0352855	0.0213736	PTPRC/TGFB1/ITGA1	3
BP	GO:0042551	neuron maturation	3/188	45/18723	0.0103764	0.0352855	0.0213736	BCL2/CX3CL1/RB1	3
BP	GO:0071364	cellular response to epidermal growth factor stimulus	3/188	45/18723	0.0103764	0.0352855	0.0213736	PTPN11/SNAI2/AKT1	3
BP	GO:0009306	protein secretion	9/188	359/18723	0.0105576	0.035868	0.0217265	HLA-DRB1/TGFB1/PTPN11/ADORA2A/CCL5/IRS1/LRP1/M6PR/IL12A	9
BP	GO:0010507	negative regulation of autophagy	4/188	85/18723	0.0106013	0.0359827	0.021796	PIK3CA/BCL2/AKT1/STAT3	4
BP	GO:0035592	establishment of protein localization to extracellular region	9/188	360/18723	0.0107372	0.036385	0.0220397	HLA-DRB1/TGFB1/PTPN11/ADORA2A/CCL5/IRS1/LRP1/M6PR/IL12A	9
BP	GO:0007569	cell aging	5/188	132/18723	0.0107398	0.036385	0.0220397	BCL2/LMNA/PTEN/FOXM1/CDK1	5
BP	GO:0002713	negative regulation of B cell mediated immunity	2/188	16/18723	0.0109713	0.0367229	0.0222443	PTPN6/FCGR2B	2
BP	GO:0002890	negative regulation of immunoglobulin mediated immune response	2/188	16/18723	0.0109713	0.0367229	0.0222443	PTPN6/FCGR2B	2
BP	GO:0002921	negative regulation of humoral immune response	2/188	16/18723	0.0109713	0.0367229	0.0222443	PTPN6/FCGR2B	2
BP	GO:0009074	aromatic amino acid family catabolic process	2/188	16/18723	0.0109713	0.0367229	0.0222443	TDO2/IDO1	2
BP	GO:0021783	preganglionic parasympathetic fiber development	2/188	16/18723	0.0109713	0.0367229	0.0222443	EGR2/NRP1	2
BP	GO:0031268	pseudopodium organization	2/188	16/18723	0.0109713	0.0367229	0.0222443	CCR7/CCL21	2
BP	GO:0045651	positive regulation of macrophage differentiation	2/188	16/18723	0.0109713	0.0367229	0.0222443	TGFB1/RB1	2
BP	GO:0050862	positive regulation of T cell receptor signaling pathway	2/188	16/18723	0.0109713	0.0367229	0.0222443	CD226/CCR7	2
BP	GO:0070230	positive regulation of lymphocyte apoptotic process	2/188	16/18723	0.0109713	0.0367229	0.0222443	CCL5/IDO1	2
BP	GO:0070571	negative regulation of neuron projection regeneration	2/188	16/18723	0.0109713	0.0367229	0.0222443	PTEN/KREMEN1	2
BP	GO:0071639	positive regulation of monocyte chemotactic protein-1 production	2/188	16/18723	0.0109713	0.0367229	0.0222443	OAS1/OAS3	2
BP	GO:1902165	regulation of intrinsic apoptotic signaling pathway in response to DNA damage by p53 class mediator	2/188	16/18723	0.0109713	0.0367229	0.0222443	BCL2/CD74	2
BP	GO:1903236	regulation of leukocyte tethering or rolling	2/188	16/18723	0.0109713	0.0367229	0.0222443	FUT4/CCL21	2
BP	GO:0001974	blood vessel remodeling	3/188	46/18723	0.0110197	0.0367603	0.022267	AXL/TGFB1/CEACAM1	3
BP	GO:0010828	positive regulation of glucose transmembrane transport	3/188	46/18723	0.0110197	0.0367603	0.022267	PTPN11/IRS1/AKT1	3
BP	GO:0060976	coronary vasculature development	3/188	46/18723	0.0110197	0.0367603	0.022267	PRDM1/NRP1/VEGFA	3
BP	GO:0014031	mesenchymal cell development	4/188	86/18723	0.0110332	0.0367603	0.022267	BCL2/NRP1/SNAI2/MAPK1	4
BP	GO:0048864	stem cell development	4/188	86/18723	0.0110332	0.0367603	0.022267	PTPRC/NRP1/SNAI2/MAPK1	4
BP	GO:0010565	regulation of cellular ketone metabolic process	5/188	133/18723	0.011071	0.0368524	0.0223228	CD74/PTGS2/IRS1/CEACAM1/AKT1	5
BP	GO:0002790	peptide secretion	7/188	242/18723	0.0113189	0.0376431	0.0228018	HLA-DRB1/PTPN11/CD74/CCL5/IRS1/S100A8/LRP1	7
BP	GO:0042552	myelination	5/188	134/18723	0.011409	0.037908	0.0229622	CXCR4/EGR2/PTEN/ITGAX/AKT1	5
BP	GO:0051262	protein tetramerization	4/188	87/18723	0.0114763	0.0380966	0.0230764	HLA-DRB1/TDO2/SAMHD1/MS4A1	4
BP	GO:0033044	regulation of chromosome organization	6/188	187/18723	0.0116278	0.0384044	0.0232629	TOP2A/MYC/BUB1/MAD2L1/MAPK1/RB1	6
BP	GO:0001754	eye photoreceptor cell differentiation	3/188	47/18723	0.0116855	0.0384044	0.0232629	PRDM1/VEGFA/STAT3	3
BP	GO:0007595	lactation	3/188	47/18723	0.0116855	0.0384044	0.0232629	STAT5A/VEGFA/OAS2	3
BP	GO:0010712	regulation of collagen metabolic process	3/188	47/18723	0.0116855	0.0384044	0.0232629	TGFB1/CIITA/ITGB1	3
BP	GO:0010761	fibroblast migration	3/188	47/18723	0.0116855	0.0384044	0.0232629	TGFB1/ITGB1/AKT1	3
BP	GO:0035850	epithelial cell differentiation involved in kidney development	3/188	47/18723	0.0116855	0.0384044	0.0232629	GATA3/MMP9/STAT1	3
BP	GO:0042311	vasodilation	3/188	47/18723	0.0116855	0.0384044	0.0232629	KLF2/ADORA2A/ITGA1	3
BP	GO:0045581	negative regulation of T cell differentiation	3/188	47/18723	0.0116855	0.0384044	0.0232629	TBX21/CD74/CTLA4	3
BP	GO:0045601	regulation of endothelial cell differentiation	3/188	47/18723	0.0116855	0.0384044	0.0232629	ZEB1/CEACAM1/VEGFA	3
BP	GO:0048483	autonomic nervous system development	3/188	47/18723	0.0116855	0.0384044	0.0232629	EGR2/NRP1/GATA3	3
BP	GO:0051489	regulation of filopodium assembly	3/188	47/18723	0.0116855	0.0384044	0.0232629	CCR7/NRP1/CCL21	3
BP	GO:0007272	ensheathment of neurons	5/188	136/18723	0.0121061	0.0396785	0.0240347	CXCR4/EGR2/PTEN/ITGAX/AKT1	5
BP	GO:0008366	axon ensheathment	5/188	136/18723	0.0121061	0.0396785	0.0240347	CXCR4/EGR2/PTEN/ITGAX/AKT1	5
BP	GO:1903305	regulation of regulated secretory pathway	5/188	136/18723	0.0121061	0.0396785	0.0240347	ADORA2A/CEACAM1/FCGR2B/ITGAM/LAMP1	5
BP	GO:0071692	protein localization to extracellular region	9/188	368/18723	0.0122588	0.0399432	0.024195	HLA-DRB1/TGFB1/PTPN11/ADORA2A/CCL5/IRS1/LRP1/M6PR/IL12A	9
BP	GO:0031668	cellular response to extracellular stimulus	7/188	246/18723	0.0123004	0.0399432	0.024195	AXL/BCL2/PTPRC/AIF1/FOXO1/SNAI2/MAPK1	7
BP	GO:0010224	response to UV-B	2/188	17/18723	0.0123527	0.0399432	0.024195	BCL2/IL12A	2
BP	GO:0010612	regulation of cardiac muscle adaptation	2/188	17/18723	0.0123527	0.0399432	0.024195	LMNA/FOXO1	2
BP	GO:0010715	regulation of extracellular matrix disassembly	2/188	17/18723	0.0123527	0.0399432	0.024195	TGFB1/LRP1	2
BP	GO:0035855	megakaryocyte development	2/188	17/18723	0.0123527	0.0399432	0.024195	PTPN11/PTPN6	2
BP	GO:0036092	phosphatidylinositol-3-phosphate biosynthetic process	2/188	17/18723	0.0123527	0.0399432	0.024195	PIK3CA/PIK3CD	2
BP	GO:0042753	positive regulation of circadian rhythm	2/188	17/18723	0.0123527	0.0399432	0.024195	ADORA2A/RORC	2
BP	GO:0045591	positive regulation of regulatory T cell differentiation	2/188	17/18723	0.0123527	0.0399432	0.024195	HLA-DRB1/HLA-DRA	2
BP	GO:0048532	anatomical structure arrangement	2/188	17/18723	0.0123527	0.0399432	0.024195	EGR2/NRP1	2
BP	GO:0060977	coronary vasculature morphogenesis	2/188	17/18723	0.0123527	0.0399432	0.024195	NRP1/VEGFA	2
BP	GO:0070875	positive regulation of glycogen metabolic process	2/188	17/18723	0.0123527	0.0399432	0.024195	IRS1/AKT1	2
BP	GO:0090713	immunological memory process	2/188	17/18723	0.0123527	0.0399432	0.024195	HLA-DRB1/HLA-DRA	2
BP	GO:1903242	regulation of cardiac muscle hypertrophy in response to stress	2/188	17/18723	0.0123527	0.0399432	0.024195	LMNA/FOXO1	2
BP	GO:0002686	negative regulation of leukocyte migration	3/188	48/18723	0.0123741	0.0399432	0.024195	KLRK1/CCL21/AKT1	3
BP	GO:1903053	regulation of extracellular matrix organization	3/188	48/18723	0.0123741	0.0399432	0.024195	TGFB1/LRP1/RB1	3
BP	GO:1905710	positive regulation of membrane permeability	3/188	48/18723	0.0123741	0.0399432	0.024195	BCL2L11/LAPTM5/GZMB	3
BP	GO:0046330	positive regulation of JNK cascade	4/188	89/18723	0.0123965	0.0399797	0.0242171	CCR7/CD27/CCL21/FCGR2B	4
BP	GO:0001666	response to hypoxia	8/188	307/18723	0.0125681	0.0404972	0.0245306	CXCR4/BCL2/LMNA/PTEN/PTGS2/MYC/VEGFA/AKT1	8
BP	GO:1901988	negative regulation of cell cycle phase transition	7/188	249/18723	0.0130759	0.0419779	0.0254275	BCL2/PTPN11/PTEN/BUB1/CDK1/MAD2L1/RB1	7
BP	GO:0007622	rhythmic behavior	3/188	49/18723	0.0130855	0.0419779	0.0254275	EGR2/PTEN/ADORA2A	3
BP	GO:0010823	negative regulation of mitochondrion organization	3/188	49/18723	0.0130855	0.0419779	0.0254275	TFRC/LMNA/AKT1	3
BP	GO:0042304	regulation of fatty acid biosynthetic process	3/188	49/18723	0.0130855	0.0419779	0.0254275	CD74/PTGS2/CEACAM1	3
BP	GO:1904894	positive regulation of receptor signaling pathway via STAT	3/188	49/18723	0.0130855	0.0419779	0.0254275	TGFB1/IL7R/CCL5	3
BP	GO:0051783	regulation of nuclear division	5/188	139/18723	0.013205	0.0423237	0.025637	CD28/MKI67/BUB1/MAD2L1/RB1	5
BP	GO:0051047	positive regulation of secretion	8/188	310/18723	0.0132606	0.0424644	0.0257222	HLA-DRB1/TGFB1/PTPN11/ADORA2A/S100A8/LRP1/ITGAM/LAMP1	8
BP	GO:0001657	ureteric bud development	4/188	91/18723	0.0133626	0.0426779	0.0258515	BCL2/MYC/GATA3/VEGFA	4
BP	GO:0051983	regulation of chromosome segregation	4/188	91/18723	0.0133626	0.0426779	0.0258515	MKI67/BUB1/MAD2L1/RB1	4
BP	GO:0060191	regulation of lipase activity	4/188	91/18723	0.0133626	0.0426779	0.0258515	ITK/CCL5/LRP1/CD86	4
BP	GO:0050804	modulation of chemical synaptic transmission	10/188	439/18723	0.0134725	0.0429912	0.0260413	EGR2/SRGN/PTEN/ADORA2A/PTGS2/CX3CL1/TYROBP/ITGB1/MAPK1/STAT3	10
BP	GO:0007292	female gamete generation	5/188	140/18723	0.0135858	0.0433144	0.0262371	RPS6/BCL2/PTGS2/TOP2A/CCNB2	5
BP	GO:0099177	regulation of trans-synaptic signaling	10/188	440/18723	0.0136693	0.0433364	0.0262504	EGR2/SRGN/PTEN/ADORA2A/PTGS2/CX3CL1/TYROBP/ITGB1/MAPK1/STAT3	10
BP	GO:1901654	response to ketone	6/188	194/18723	0.0137357	0.0433364	0.0262504	KLF2/TGFB1/CCR7/CCL21/FOXO1/AKT1	6
BP	GO:0002223	stimulatory C-type lectin receptor signaling pathway	2/188	18/18723	0.0138058	0.0433364	0.0262504	KLRD1/TYROBP	2
BP	GO:0002283	neutrophil activation involved in immune response	2/188	18/18723	0.0138058	0.0433364	0.0262504	TYROBP/ITGAM	2
BP	GO:0002295	T-helper cell lineage commitment	2/188	18/18723	0.0138058	0.0433364	0.0262504	TBX21/STAT3	2
BP	GO:0010663	positive regulation of striated muscle cell apoptotic process	2/188	18/18723	0.0138058	0.0433364	0.0262504	PTEN/CXCR2	2
BP	GO:0010666	positive regulation of cardiac muscle cell apoptotic process	2/188	18/18723	0.0138058	0.0433364	0.0262504	PTEN/CXCR2	2
BP	GO:0031643	positive regulation of myelination	2/188	18/18723	0.0138058	0.0433364	0.0262504	EGR2/ITGAX	2
BP	GO:0035743	CD4-positive, alpha-beta T cell cytokine production	2/188	18/18723	0.0138058	0.0433364	0.0262504	TBX21/GATA3	2
BP	GO:0048486	parasympathetic nervous system development	2/188	18/18723	0.0138058	0.0433364	0.0262504	EGR2/NRP1	2
BP	GO:0048535	lymph node development	2/188	18/18723	0.0138058	0.0433364	0.0262504	TGFB1/IL7R	2
BP	GO:0051895	negative regulation of focal adhesion assembly	2/188	18/18723	0.0138058	0.0433364	0.0262504	PTEN/LRP1	2
BP	GO:0060716	labyrinthine layer blood vessel development	2/188	18/18723	0.0138058	0.0433364	0.0262504	MAPK1/AKT1	2
BP	GO:0150079	negative regulation of neuroinflammatory response	2/188	18/18723	0.0138058	0.0433364	0.0262504	PTPRC/CX3CL1	2
BP	GO:0150118	negative regulation of cell-substrate junction organization	2/188	18/18723	0.0138058	0.0433364	0.0262504	PTEN/LRP1	2
BP	GO:1990840	response to lectin	2/188	18/18723	0.0138058	0.0433364	0.0262504	KLRD1/TYROBP	2
BP	GO:1990858	cellular response to lectin	2/188	18/18723	0.0138058	0.0433364	0.0262504	KLRD1/TYROBP	2
BP	GO:0038093	Fc receptor signaling pathway	3/188	50/18723	0.0138198	0.0433364	0.0262504	PTPRC/FCGR2B/CD47	3
BP	GO:2000677	regulation of transcription regulatory region DNA binding	3/188	50/18723	0.0138198	0.0433364	0.0262504	TGFB1/GATA3/RB1	3
BP	GO:0001708	cell fate specification	4/188	92/18723	0.0138631	0.0433597	0.0262645	TBX21/EOMES/NRP1/ITGB1	4
BP	GO:0072163	mesonephric epithelium development	4/188	92/18723	0.0138631	0.0433597	0.0262645	BCL2/MYC/GATA3/VEGFA	4
BP	GO:0072164	mesonephric tubule development	4/188	92/18723	0.0138631	0.0433597	0.0262645	BCL2/MYC/GATA3/VEGFA	4
BP	GO:0010951	negative regulation of endopeptidase activity	7/188	252/18723	0.0138859	0.0433936	0.026285	ADORA2A/PTGS2/CD27/MMP9/VEGFA/TNFAIP8/AKT1	7
BP	GO:0032355	response to estradiol	5/188	141/18723	0.0139739	0.0435396	0.0263735	TGFB1/PTEN/PTGS2/BCL2L11/STAT3	5
BP	GO:0035296	regulation of tube diameter	5/188	141/18723	0.0139739	0.0435396	0.0263735	KLF2/ADORA2A/PTGS2/ITGA1/AKT1	5
BP	GO:0097746	blood vessel diameter maintenance	5/188	141/18723	0.0139739	0.0435396	0.0263735	KLF2/ADORA2A/PTGS2/ITGA1/AKT1	5
BP	GO:0045787	positive regulation of cell cycle	8/188	313/18723	0.0139807	0.0435396	0.0263735	AIF1/CD28/PTPN11/BCL2L11/CDK1/MAD2L1/AKT1/RB1	8
BP	GO:0051960	regulation of nervous system development	10/188	443/18723	0.0142726	0.0444104	0.026901	CXCR4/TGFB1/EGR2/PTEN/NRP1/CX3CL1/LRP1/VEGFA/ITGAX/AKT1	10
BP	GO:0007009	plasma membrane organization	5/188	142/18723	0.0143695	0.0445774	0.0270021	CXCR4/PTPRC/PTEN/AKT1/FASLG	5
BP	GO:0035150	regulation of tube size	5/188	142/18723	0.0143695	0.0445774	0.0270021	KLF2/ADORA2A/PTGS2/ITGA1/AKT1	5
BP	GO:1901796	regulation of signal transduction by p53 class mediator	4/188	93/18723	0.0143754	0.0445774	0.0270021	BCL2/CD74/SNAI2/AKT1	4
BP	GO:1901992	positive regulation of mitotic cell cycle phase transition	4/188	93/18723	0.0143754	0.0445774	0.0270021	AIF1/CDK1/AKT1/RB1	4
BP	GO:0060043	regulation of cardiac muscle cell proliferation	3/188	51/18723	0.0145772	0.0451644	0.0273576	PTEN/CDK1/MAPK1	3
BP	GO:0051346	negative regulation of hydrolase activity	9/188	379/18723	0.0146069	0.0452178	0.02739	KLRK1/ADORA2A/PTGS2/CD27/LRP1/MMP9/VEGFA/TNFAIP8/AKT1	9
BP	GO:0010952	positive regulation of peptidase activity	6/188	197/18723	0.0147159	0.0455162	0.0275708	BCL2L11/S100A8/MYC/LAPTM5/FASLG/STAT3	6
BP	GO:0000079	regulation of cyclin-dependent protein serine/threonine kinase activity	4/188	94/18723	0.0148996	0.0460452	0.0278912	PTEN/CDKN3/CCNB2/AKT1	4
BP	GO:0090596	sensory organ morphogenesis	7/188	256/18723	0.0150212	0.0463814	0.0280948	BCL2/PRDM1/GATA3/VEGFA/MAPK1/FASLG/STAT3	7
BP	GO:0031099	regeneration	6/188	198/18723	0.0150532	0.0464406	0.0281307	AXL/BCL2/PTEN/KREMEN1/CDK1/LRP1	6
BP	GO:0002902	regulation of B cell apoptotic process	2/188	19/18723	0.0153292	0.0467042	0.0282904	PTEN/CD74	2
BP	GO:0010759	positive regulation of macrophage chemotaxis	2/188	19/18723	0.0153292	0.0467042	0.0282904	CCL5/MAPK1	2
BP	GO:0030220	platelet formation	2/188	19/18723	0.0153292	0.0467042	0.0282904	PTPN11/PTPN6	2
BP	GO:0031290	retinal ganglion cell axon guidance	2/188	19/18723	0.0153292	0.0467042	0.0282904	NRP1/VEGFA	2
BP	GO:0032616	interleukin-13 production	2/188	19/18723	0.0153292	0.0467042	0.0282904	HLA-E/GATA3	2
BP	GO:0032656	regulation of interleukin-13 production	2/188	19/18723	0.0153292	0.0467042	0.0282904	HLA-E/GATA3	2
BP	GO:0036344	platelet morphogenesis	2/188	19/18723	0.0153292	0.0467042	0.0282904	PTPN11/PTPN6	2
BP	GO:0044320	cellular response to leptin stimulus	2/188	19/18723	0.0153292	0.0467042	0.0282904	PTEN/STAT3	2
BP	GO:0051546	keratinocyte migration	2/188	19/18723	0.0153292	0.0467042	0.0282904	PTEN/MMP9	2
BP	GO:0051957	positive regulation of amino acid transport	2/188	19/18723	0.0153292	0.0467042	0.0282904	ADORA2A/ITGB1	2
BP	GO:0072074	kidney mesenchyme development	2/188	19/18723	0.0153292	0.0467042	0.0282904	MYC/STAT1	2
BP	GO:1903975	regulation of glial cell migration	2/188	19/18723	0.0153292	0.0467042	0.0282904	CX3CL1/LRP1	2
BP	GO:1903978	regulation of microglial cell activation	2/188	19/18723	0.0153292	0.0467042	0.0282904	PTPRC/CX3CL1	2
BP	GO:2000269	regulation of fibroblast apoptotic process	2/188	19/18723	0.0153292	0.0467042	0.0282904	PIK3CA/BCL2L11	2
BP	GO:0043277	apoptotic cell clearance	3/188	52/18723	0.0153576	0.0467042	0.0282904	AXL/TYROBP/LRP1	3
BP	GO:0048260	positive regulation of receptor-mediated endocytosis	3/188	52/18723	0.0153576	0.0467042	0.0282904	CD63/CCL21/VEGFA	3
BP	GO:2000378	negative regulation of reactive oxygen species metabolic process	3/188	52/18723	0.0153576	0.0467042	0.0282904	BCL2/AKT1/STAT3	3
BP	GO:0032535	regulation of cellular component size	9/188	383/18723	0.0155383	0.0472139	0.0285991	PIK3CA/PTEN/IL7R/CCR7/NRP1/CCL21/LRP1/VEGFA/AKT1	9
BP	GO:0001823	mesonephros development	4/188	96/18723	0.0159838	0.0484863	0.0293698	BCL2/MYC/GATA3/VEGFA	4
BP	GO:0051304	chromosome separation	4/188	96/18723	0.0159838	0.0484863	0.0293698	TOP2A/BUB1/MAD2L1/RB1	4
BP	GO:0010675	regulation of cellular carbohydrate metabolic process	5/188	146/18723	0.0160267	0.048576	0.0294242	CD244/IRS1/RORC/AKT1/STAT3	5
BP	GO:0007566	embryo implantation	3/188	53/18723	0.0161613	0.0489428	0.0296464	PTGS2/MMP9/VEGFA	3
BP	GO:0036293	response to decreased oxygen levels	8/188	322/18723	0.0163124	0.0493593	0.0298987	CXCR4/BCL2/LMNA/PTEN/PTGS2/MYC/VEGFA/AKT1	8
BP	GO:0032388	positive regulation of intracellular transport	6/188	202/18723	0.0164561	0.0497232	0.0301191	TGFB1/PTGS2/CDK1/GZMB/MAPK1/ITGAM	6
BP	GO:1903531	negative regulation of secretion by cell	5/188	147/18723	0.0164601	0.0497232	0.0301191	PTPN11/IRS1/CEACAM1/FCGR2B/IL12A	5
BP	GO:0043255	regulation of carbohydrate biosynthetic process	4/188	97/18723	0.0165439	0.0499349	0.0302473	TGFB1/CD244/IRS1/AKT1	4
BP	GO:0010212	response to ionizing radiation	5/188	148/18723	0.0169012	0.0507354	0.0307322	BCL2/PTPRC/MYC/GATA3/CXCL10	5
BP	GO:0035148	tube formation	5/188	148/18723	0.0169012	0.0507354	0.0307322	TGFB1/PIK3CD/BCL2L11/GATA3/VEGFA	5
BP	GO:0051384	response to glucocorticoid	5/188	148/18723	0.0169012	0.0507354	0.0307322	BCL2/AIF1/PTGS2/BCL2L11/FOXO1	5
BP	GO:2001056	positive regulation of cysteine-type endopeptidase activity	5/188	148/18723	0.0169012	0.0507354	0.0307322	BCL2L11/S100A8/MYC/LAPTM5/FASLG	5
BP	GO:0006896	Golgi to vacuole transport	2/188	20/18723	0.0169211	0.0507354	0.0307322	LAPTM5/LAMP1	2
BP	GO:0060231	mesenchymal to epithelial transition	2/188	20/18723	0.0169211	0.0507354	0.0307322	GATA3/STAT1	2
BP	GO:0071731	response to nitric oxide	2/188	20/18723	0.0169211	0.0507354	0.0307322	CCR7/FOXO1	2
BP	GO:0090201	negative regulation of release of cytochrome c from mitochondria	2/188	20/18723	0.0169211	0.0507354	0.0307322	LMNA/AKT1	2
BP	GO:0010524	positive regulation of calcium ion transport into cytosol	3/188	54/18723	0.0169881	0.0508521	0.0308029	CX3CL1/CXCL9/CXCL10	3
BP	GO:1902893	regulation of pri-miRNA transcription by RNA polymerase II	3/188	54/18723	0.0169881	0.0508521	0.0308029	TGFB1/GATA3/STAT3	3
BP	GO:0043473	pigmentation	4/188	98/18723	0.0171163	0.0511513	0.0309841	BCL2/CD63/BCL2L11/SNAI2	4
BP	GO:1904029	regulation of cyclin-dependent protein kinase activity	4/188	98/18723	0.0171163	0.0511513	0.0309841	PTEN/CDKN3/CCNB2/AKT1	4
BP	GO:1901888	regulation of cell junction assembly	6/188	204/18723	0.0171903	0.0513302	0.0310925	PTPN11/PTEN/NRP1/SNAI2/LRP1/VEGFA	6
BP	GO:0015833	peptide transport	7/188	264/18723	0.0174877	0.0521752	0.0316044	HLA-DRB1/PTPN11/CD74/CCL5/IRS1/S100A8/LRP1	7
BP	GO:0008630	intrinsic apoptotic signaling pathway in response to DNA damage	4/188	99/18723	0.0177009	0.0526812	0.0319108	BCL2/CD74/BCL2L11/SNAI2	4
BP	GO:0021549	cerebellum development	4/188	99/18723	0.0177009	0.0526812	0.0319108	CD3E/AIF1/PTPN11/FCGR2B	4
BP	GO:0060291	long-term synaptic potentiation	4/188	99/18723	0.0177009	0.0526812	0.0319108	PTEN/ADORA2A/TYROBP/MAPK1	4
BP	GO:0010676	positive regulation of cellular carbohydrate metabolic process	3/188	55/18723	0.0178383	0.0529163	0.0320533	CD244/IRS1/AKT1	3
BP	GO:0045620	negative regulation of lymphocyte differentiation	3/188	55/18723	0.0178383	0.0529163	0.0320533	TBX21/CD74/CTLA4	3
BP	GO:0061614	pri-miRNA transcription by RNA polymerase II	3/188	55/18723	0.0178383	0.0529163	0.0320533	TGFB1/GATA3/STAT3	3
BP	GO:1905517	macrophage migration	3/188	55/18723	0.0178383	0.0529163	0.0320533	CCL5/CX3CL1/MAPK1	3
BP	GO:0048592	eye morphogenesis	5/188	151/18723	0.0182715	0.0541571	0.0328048	BCL2/PRDM1/VEGFA/FASLG/STAT3	5
BP	GO:0060840	artery development	4/188	100/18723	0.0182978	0.0541907	0.0328252	PRDM1/NRP1/LRP1/VEGFA	4
BP	GO:0007063	regulation of sister chromatid cohesion	2/188	21/18723	0.0185802	0.054361	0.0329284	BUB1/RB1	2
BP	GO:0007252	I-kappaB phosphorylation	2/188	21/18723	0.0185802	0.054361	0.0329284	CX3CL1/AKT1	2
BP	GO:0031998	regulation of fatty acid beta-oxidation	2/188	21/18723	0.0185802	0.054361	0.0329284	IRS1/AKT1	2
BP	GO:0032516	positive regulation of phosphoprotein phosphatase activity	2/188	21/18723	0.0185802	0.054361	0.0329284	PTPRC/ITGA1	2
BP	GO:0043373	CD4-positive, alpha-beta T cell lineage commitment	2/188	21/18723	0.0185802	0.054361	0.0329284	TBX21/STAT3	2
BP	GO:0045056	transcytosis	2/188	21/18723	0.0185802	0.054361	0.0329284	IGF1R/LRP1	2
BP	GO:0046597	negative regulation of viral entry into host cell	2/188	21/18723	0.0185802	0.054361	0.0329284	CIITA/IFITM1	2
BP	GO:0048485	sympathetic nervous system development	2/188	21/18723	0.0185802	0.054361	0.0329284	NRP1/GATA3	2
BP	GO:0061081	positive regulation of myeloid leukocyte cytokine production involved in immune response	2/188	21/18723	0.0185802	0.054361	0.0329284	CD74/LAPTM5	2
BP	GO:0071498	cellular response to fluid shear stress	2/188	21/18723	0.0185802	0.054361	0.0329284	KLF2/PTGS2	2
BP	GO:0071605	monocyte chemotactic protein-1 production	2/188	21/18723	0.0185802	0.054361	0.0329284	OAS1/OAS3	2
BP	GO:0071637	regulation of monocyte chemotactic protein-1 production	2/188	21/18723	0.0185802	0.054361	0.0329284	OAS1/OAS3	2
BP	GO:0072170	metanephric tubule development	2/188	21/18723	0.0185802	0.054361	0.0329284	CXCR2/STAT1	2
BP	GO:0097062	dendritic spine maintenance	2/188	21/18723	0.0185802	0.054361	0.0329284	IGF1R/FCGR2B	2
BP	GO:1902254	negative regulation of intrinsic apoptotic signaling pathway by p53 class mediator	2/188	21/18723	0.0185802	0.054361	0.0329284	BCL2/CD74	2
BP	GO:0001658	branching involved in ureteric bud morphogenesis	3/188	56/18723	0.0187118	0.0545259	0.0330282	BCL2/MYC/VEGFA	3
BP	GO:0010518	positive regulation of phospholipase activity	3/188	56/18723	0.0187118	0.0545259	0.0330282	ITK/CCL5/CD86	3
BP	GO:0031529	ruffle organization	3/188	56/18723	0.0187118	0.0545259	0.0330282	AIF1/CCR7/CCL21	3
BP	GO:0045599	negative regulation of fat cell differentiation	3/188	56/18723	0.0187118	0.0545259	0.0330282	TGFB1/GATA3/FOXO1	3
BP	GO:0046622	positive regulation of organ growth	3/188	56/18723	0.0187118	0.0545259	0.0330282	CDK1/MAPK1/AKT1	3
BP	GO:0051092	positive regulation of NF-kappaB transcription factor activity	5/188	152/18723	0.018744	0.054576	0.0330586	TFRC/CD40LG/CX3CL1/S100A8/STAT3	5
BP	GO:0006576	cellular biogenic amine metabolic process	4/188	101/18723	0.0189071	0.0550065	0.0333194	TDO2/GATA3/IDO1/ITGAM	4
BP	GO:1902905	positive regulation of supramolecular fiber organization	6/188	209/18723	0.019124	0.0555931	0.0336747	CCR7/NRP1/CX3CL1/CCL21/CD47/RB1	6
BP	GO:0062014	negative regulation of small molecule metabolic process	4/188	102/18723	0.0195288	0.0567243	0.0343599	CEACAM1/SNAI2/AKT1/STAT3	4
BP	GO:0006611	protein export from nucleus	3/188	57/18723	0.0196086	0.0568651	0.0344452	TGFB1/EGR2/PTPN11	3
BP	GO:0061005	cell differentiation involved in kidney development	3/188	57/18723	0.0196086	0.0568651	0.0344452	GATA3/MMP9/STAT1	3
BP	GO:0051962	positive regulation of nervous system development	7/188	272/18723	0.0202275	0.058417	0.0353852	CXCR4/TGFB1/EGR2/NRP1/CX3CL1/LRP1/VEGFA	7
BP	GO:0002053	positive regulation of mesenchymal cell proliferation	2/188	22/18723	0.0203049	0.058417	0.0353852	MYC/STAT1	2
BP	GO:0002220	innate immune response activating cell surface receptor signaling pathway	2/188	22/18723	0.0203049	0.058417	0.0353852	KLRD1/TYROBP	2
BP	GO:0002320	lymphoid progenitor cell differentiation	2/188	22/18723	0.0203049	0.058417	0.0353852	BCL2/GATA3	2
BP	GO:0032693	negative regulation of interleukin-10 production	2/188	22/18723	0.0203049	0.058417	0.0353852	TYROBP/FCGR2B	2
BP	GO:0042430	indole-containing compound metabolic process	2/188	22/18723	0.0203049	0.058417	0.0353852	TDO2/IDO1	2
BP	GO:0046628	positive regulation of insulin receptor signaling pathway	2/188	22/18723	0.0203049	0.058417	0.0353852	PTPN11/IRS1	2
BP	GO:0060965	negative regulation of gene silencing by miRNA	2/188	22/18723	0.0203049	0.058417	0.0353852	TGFB1/STAT3	2
BP	GO:0061042	vascular wound healing	2/188	22/18723	0.0203049	0.058417	0.0353852	CXCR4/VEGFA	2
BP	GO:1900120	regulation of receptor binding	2/188	22/18723	0.0203049	0.058417	0.0353852	NRP1/MMP9	2
BP	GO:0002931	response to ischemia	3/188	58/18723	0.0205289	0.0589677	0.0357188	BCL2/CX3CL1/AKT1	3
BP	GO:0010559	regulation of glycoprotein biosynthetic process	3/188	58/18723	0.0205289	0.0589677	0.0357188	BCL2/CCR7/CCL21	3
BP	GO:0032386	regulation of intracellular transport	8/188	337/18723	0.0208046	0.0597124	0.0361699	TGFB1/PTPN11/PTGS2/CDK1/GZMB/MAPK1/ITGAM/LAMP1	8
BP	GO:0001837	epithelial to mesenchymal transition	5/188	157/18723	0.0212277	0.0608784	0.0368762	TGFB1/PTEN/EOMES/GATA3/SNAI2	5
BP	GO:0120034	positive regulation of plasma membrane bounded cell projection assembly	4/188	105/18723	0.0214693	0.0612899	0.0371254	PIK3CA/CCR7/NRP1/CCL21	4
BP	GO:0035306	positive regulation of dephosphorylation	3/188	59/18723	0.0214726	0.0612899	0.0371254	PTPRC/TGFB1/ITGA1	3
BP	GO:0046324	regulation of glucose import	3/188	59/18723	0.0214726	0.0612899	0.0371254	PTPN11/IRS1/AKT1	3
BP	GO:0048010	vascular endothelial growth factor receptor signaling pathway	3/188	59/18723	0.0214726	0.0612899	0.0371254	AXL/NRP1/VEGFA	3
BP	GO:0050732	negative regulation of peptidyl-tyrosine phosphorylation	3/188	59/18723	0.0214726	0.0612899	0.0371254	PTPRC/CBLB/PTPN6	3
BP	GO:2000351	regulation of endothelial cell apoptotic process	3/188	59/18723	0.0214726	0.0612899	0.0371254	CD40LG/GATA3/FASLG	3
BP	GO:0002052	positive regulation of neuroblast proliferation	2/188	23/18723	0.0220938	0.062424	0.0378124	CX3CL1/VEGFA	2
BP	GO:0002758	innate immune response-activating signal transduction	2/188	23/18723	0.0220938	0.062424	0.0378124	KLRD1/TYROBP	2
BP	GO:0006622	protein targeting to lysosome	2/188	23/18723	0.0220938	0.062424	0.0378124	LAPTM5/M6PR	2
BP	GO:0006929	substrate-dependent cell migration	2/188	23/18723	0.0220938	0.062424	0.0378124	PTPRC/NRP1	2
BP	GO:0010640	regulation of platelet-derived growth factor receptor signaling pathway	2/188	23/18723	0.0220938	0.062424	0.0378124	CBLB/LRP1	2
BP	GO:0033081	regulation of T cell differentiation in thymus	2/188	23/18723	0.0220938	0.062424	0.0378124	IL7R/EGR3	2
BP	GO:0035162	embryonic hemopoiesis	2/188	23/18723	0.0220938	0.062424	0.0378124	GATA3/VEGFA	2
BP	GO:0045723	positive regulation of fatty acid biosynthetic process	2/188	23/18723	0.0220938	0.062424	0.0378124	CD74/PTGS2	2
BP	GO:0051590	positive regulation of neurotransmitter transport	2/188	23/18723	0.0220938	0.062424	0.0378124	ADORA2A/ITGB1	2
BP	GO:0060396	growth hormone receptor signaling pathway	2/188	23/18723	0.0220938	0.062424	0.0378124	STAT5A/STAT3	2
BP	GO:0071636	positive regulation of transforming growth factor beta production	2/188	23/18723	0.0220938	0.062424	0.0378124	PTGS2/CX3CL1	2
BP	GO:1903306	negative regulation of regulated secretory pathway	2/188	23/18723	0.0220938	0.062424	0.0378124	CEACAM1/FCGR2B	2
BP	GO:1904666	regulation of ubiquitin protein ligase activity	2/188	23/18723	0.0220938	0.062424	0.0378124	PTEN/MAD2L1	2
BP	GO:1903169	regulation of calcium ion transmembrane transport	5/188	159/18723	0.0222784	0.0628965	0.0380986	PTPN6/CX3CL1/CXCL9/AKT1/CXCL10	5
BP	GO:0019731	antibacterial humoral response	3/188	60/18723	0.0224397	0.0631553	0.0382554	HLA-E/HLA-A/JCHAIN	3
BP	GO:0030071	regulation of mitotic metaphase/anaphase transition	3/188	60/18723	0.0224397	0.0631553	0.0382554	BUB1/MAD2L1/RB1	3
BP	GO:0060038	cardiac muscle cell proliferation	3/188	60/18723	0.0224397	0.0631553	0.0382554	PTEN/CDK1/MAPK1	3
BP	GO:1903670	regulation of sprouting angiogenesis	3/188	60/18723	0.0224397	0.0631553	0.0382554	KLF2/CEACAM1/VEGFA	3
BP	GO:0043271	negative regulation of ion transport	5/188	160/18723	0.0228162	0.0641649	0.0388669	BCL2/PTEN/PTGS2/MMP9/AKT1	5
BP	GO:0009746	response to hexose	6/188	219/18723	0.0234267	0.0657899	0.0398512	IGF1R/HLA-DRB1/PIK3CA/PTEN/PTGS2/LRP1	6
BP	GO:0090342	regulation of cell aging	3/188	61/18723	0.0234303	0.0657899	0.0398512	LMNA/PTEN/FOXM1	3
BP	GO:0034446	substrate adhesion-dependent cell spreading	4/188	108/18723	0.023524	0.0660018	0.0399796	AXL/NRP1/ITGB7/GBP1	4
BP	GO:0001783	B cell apoptotic process	2/188	24/18723	0.0239454	0.0664132	0.0402288	PTEN/CD74	2
BP	GO:0002726	positive regulation of T cell cytokine production	2/188	24/18723	0.0239454	0.0664132	0.0402288	HLA-A/GATA3	2
BP	GO:0035458	cellular response to interferon-beta	2/188	24/18723	0.0239454	0.0664132	0.0402288	OAS1/STAT1	2
BP	GO:0036003	positive regulation of transcription from RNA polymerase II promoter in response to stress	2/188	24/18723	0.0239454	0.0664132	0.0402288	KLF2/VEGFA	2
BP	GO:0043302	positive regulation of leukocyte degranulation	2/188	24/18723	0.0239454	0.0664132	0.0402288	ITGAM/LAMP1	2
BP	GO:0044321	response to leptin	2/188	24/18723	0.0239454	0.0664132	0.0402288	PTEN/STAT3	2
BP	GO:0045649	regulation of macrophage differentiation	2/188	24/18723	0.0239454	0.0664132	0.0402288	TGFB1/RB1	2
BP	GO:0048641	regulation of skeletal muscle tissue development	2/188	24/18723	0.0239454	0.0664132	0.0402288	BCL2/TGFB1	2
BP	GO:0060149	negative regulation of posttranscriptional gene silencing	2/188	24/18723	0.0239454	0.0664132	0.0402288	TGFB1/STAT3	2
BP	GO:0060967	negative regulation of gene silencing by RNA	2/188	24/18723	0.0239454	0.0664132	0.0402288	TGFB1/STAT3	2
BP	GO:0071378	cellular response to growth hormone stimulus	2/188	24/18723	0.0239454	0.0664132	0.0402288	STAT5A/STAT3	2
BP	GO:0071676	negative regulation of mononuclear cell migration	2/188	24/18723	0.0239454	0.0664132	0.0402288	KLRK1/AKT1	2
BP	GO:1903077	negative regulation of protein localization to plasma membrane	2/188	24/18723	0.0239454	0.0664132	0.0402288	TGFB1/GBP1	2
BP	GO:2000353	positive regulation of endothelial cell apoptotic process	2/188	24/18723	0.0239454	0.0664132	0.0402288	CD40LG/FASLG	2
BP	GO:2001026	regulation of endothelial cell chemotaxis	2/188	24/18723	0.0239454	0.0664132	0.0402288	VEGFA/CXCL13	2
BP	GO:1903532	positive regulation of secretion by cell	7/188	282/18723	0.024057	0.0666718	0.0403854	HLA-DRB1/TGFB1/PTPN11/ADORA2A/LRP1/ITGAM/LAMP1	7
BP	GO:0007091	metaphase/anaphase transition of mitotic cell cycle	3/188	62/18723	0.0244442	0.0675384	0.0409104	BUB1/MAD2L1/RB1	3
BP	GO:0032731	positive regulation of interleukin-1 beta production	3/188	62/18723	0.0244442	0.0675384	0.0409104	TYROBP/TLR8/STAT3	3
BP	GO:0046847	filopodium assembly	3/188	62/18723	0.0244442	0.0675384	0.0409104	CCR7/NRP1/CCL21	3
BP	GO:1903078	positive regulation of protein localization to plasma membrane	3/188	62/18723	0.0244442	0.0675384	0.0409104	LRP1/ITGB1/AKT1	3
BP	GO:0072331	signal transduction by p53 class mediator	5/188	163/18723	0.0244798	0.0675851	0.0409387	BCL2/CD74/FOXM1/SNAI2/AKT1	5
BP	GO:0050806	positive regulation of synaptic transmission	5/188	164/18723	0.0250512	0.0691102	0.0418625	PTEN/ADORA2A/PTGS2/TYROBP/MAPK1	5
BP	GO:0032233	positive regulation of actin filament bundle assembly	3/188	63/18723	0.0254816	0.0701907	0.0425169	NRP1/CX3CL1/CD47	3
BP	GO:1902099	regulation of metaphase/anaphase transition of cell cycle	3/188	63/18723	0.0254816	0.0701907	0.0425169	BUB1/MAD2L1/RB1	3
BP	GO:0050796	regulation of insulin secretion	5/188	165/18723	0.0256312	0.0703197	0.0425951	HLA-DRB1/PTPN11/CCL5/IRS1/LRP1	5
BP	GO:0045861	negative regulation of proteolysis	8/188	351/18723	0.0257336	0.0703197	0.0425951	ADORA2A/PTGS2/CD27/LRP1/MMP9/VEGFA/TNFAIP8/AKT1	8
BP	GO:0001964	startle response	2/188	25/18723	0.0258583	0.0703197	0.0425951	PTEN/ADORA2A	2
BP	GO:0010560	positive regulation of glycoprotein biosynthetic process	2/188	25/18723	0.0258583	0.0703197	0.0425951	CCR7/CCL21	2
BP	GO:0031579	membrane raft organization	2/188	25/18723	0.0258583	0.0703197	0.0425951	PTPRC/CD2	2
BP	GO:0032331	negative regulation of chondrocyte differentiation	2/188	25/18723	0.0258583	0.0703197	0.0425951	PTPN11/SNAI2	2
BP	GO:0033622	integrin activation	2/188	25/18723	0.0258583	0.0703197	0.0425951	CX3CL1/CXCL13	2
BP	GO:0048143	astrocyte activation	2/188	25/18723	0.0258583	0.0703197	0.0425951	ADORA2A/LRP1	2
BP	GO:0050927	positive regulation of positive chemotaxis	2/188	25/18723	0.0258583	0.0703197	0.0425951	CCR4/VEGFA	2
BP	GO:0060706	cell differentiation involved in embryonic placenta development	2/188	25/18723	0.0258583	0.0703197	0.0425951	PRDM1/EOMES	2
BP	GO:0071459	protein localization to chromosome, centromeric region	2/188	25/18723	0.0258583	0.0703197	0.0425951	CDK1/RB1	2
BP	GO:0072207	metanephric epithelium development	2/188	25/18723	0.0258583	0.0703197	0.0425951	CXCR2/STAT1	2
BP	GO:1900078	positive regulation of cellular response to insulin stimulus	2/188	25/18723	0.0258583	0.0703197	0.0425951	PTPN11/IRS1	2
BP	GO:1903055	positive regulation of extracellular matrix organization	2/188	25/18723	0.0258583	0.0703197	0.0425951	TGFB1/RB1	2
BP	GO:1903798	regulation of production of miRNAs involved in gene silencing by miRNA	2/188	25/18723	0.0258583	0.0703197	0.0425951	TGFB1/STAT3	2
BP	GO:1903901	negative regulation of viral life cycle	2/188	25/18723	0.0258583	0.0703197	0.0425951	CIITA/IFITM1	2
BP	GO:1905048	regulation of metallopeptidase activity	2/188	25/18723	0.0258583	0.0703197	0.0425951	LRP1/STAT3	2
BP	GO:0034284	response to monosaccharide	6/188	225/18723	0.026298	0.071462	0.0432871	IGF1R/HLA-DRB1/PIK3CA/PTEN/PTGS2/LRP1	6
BP	GO:0046530	photoreceptor cell differentiation	3/188	64/18723	0.0265424	0.0720181	0.0436239	PRDM1/VEGFA/STAT3	3
BP	GO:1903018	regulation of glycoprotein metabolic process	3/188	64/18723	0.0265424	0.0720181	0.0436239	BCL2/CCR7/CCL21	3
BP	GO:0031960	response to corticosteroid	5/188	167/18723	0.0268168	0.0726538	0.044009	BCL2/AIF1/PTGS2/BCL2L11/FOXO1	5
BP	GO:0034767	positive regulation of ion transmembrane transport	5/188	167/18723	0.0268168	0.0726538	0.044009	CX3CL1/CXCL9/CTSS/ITGB1/CXCL10	5
BP	GO:0034765	regulation of ion transmembrane transport	10/188	491/18723	0.0268613	0.0727201	0.0440491	PTEN/CD63/PTPN6/CX3CL1/CXCL9/CTSS/ITGB1/MMP9/AKT1/CXCL10	10
BP	GO:0044106	cellular amine metabolic process	4/188	113/18723	0.0272058	0.0735977	0.0445807	TDO2/GATA3/IDO1/ITGAM	4
BP	GO:0046777	protein autophosphorylation	6/188	227/18723	0.0273049	0.0738107	0.0447097	IGF1R/ITK/PTPRC/MELK/VEGFA/AKT1	6
BP	GO:0099173	postsynapse organization	5/188	168/18723	0.0274225	0.0740734	0.0448688	IGF1R/SRGN/PTEN/NRP1/FCGR2B	5
BP	GO:0010965	regulation of mitotic sister chromatid separation	3/188	65/18723	0.0276266	0.0744007	0.0450671	BUB1/MAD2L1/RB1	3
BP	GO:0032507	maintenance of protein location in cell	3/188	65/18723	0.0276266	0.0744007	0.0450671	SRGN/CD4/AKT1	3
BP	GO:0044784	metaphase/anaphase transition of cell cycle	3/188	65/18723	0.0276266	0.0744007	0.0450671	BUB1/MAD2L1/RB1	3
BP	GO:0072577	endothelial cell apoptotic process	3/188	65/18723	0.0276266	0.0744007	0.0450671	CD40LG/GATA3/FASLG	3
BP	GO:0001963	synaptic transmission, dopaminergic	2/188	26/18723	0.027831	0.0744007	0.0450671	ADORA2A/PTGS2	2
BP	GO:0002092	positive regulation of receptor internalization	2/188	26/18723	0.027831	0.0744007	0.0450671	CD63/VEGFA	2
BP	GO:0032682	negative regulation of chemokine production	2/188	26/18723	0.027831	0.0744007	0.0450671	OAS1/OAS3	2
BP	GO:0033598	mammary gland epithelial cell proliferation	2/188	26/18723	0.027831	0.0744007	0.0450671	GATA3/MAPK1	2
BP	GO:0042537	benzene-containing compound metabolic process	2/188	26/18723	0.027831	0.0744007	0.0450671	TDO2/IDO1	2
BP	GO:0046697	decidualization	2/188	26/18723	0.027831	0.0744007	0.0450671	PTGS2/MAPK1	2
BP	GO:0050926	regulation of positive chemotaxis	2/188	26/18723	0.027831	0.0744007	0.0450671	CCR4/VEGFA	2
BP	GO:0070920	regulation of production of small RNA involved in gene silencing by RNA	2/188	26/18723	0.027831	0.0744007	0.0450671	TGFB1/STAT3	2
BP	GO:1900017	positive regulation of cytokine production involved in inflammatory response	2/188	26/18723	0.027831	0.0744007	0.0450671	CD6/STAT3	2
BP	GO:1904376	negative regulation of protein localization to cell periphery	2/188	26/18723	0.027831	0.0744007	0.0450671	TGFB1/GBP1	2
BP	GO:0007041	lysosomal transport	4/188	114/18723	0.0279811	0.0746919	0.0452435	LAPTM5/LRP1/M6PR/LAMP1	4
BP	GO:1904892	regulation of receptor signaling pathway via STAT	4/188	114/18723	0.0279811	0.0746919	0.0452435	PTPRC/TGFB1/IL7R/CCL5	4
BP	GO:0014015	positive regulation of gliogenesis	3/188	66/18723	0.028734	0.0765888	0.0463925	CXCR4/TGFB1/EGR2	3
BP	GO:0032715	negative regulation of interleukin-6 production	3/188	66/18723	0.028734	0.0765888	0.0463925	KLF2/PTPN6/CX3CL1	3
BP	GO:1901989	positive regulation of cell cycle phase transition	4/188	115/18723	0.0287696	0.0766272	0.0464158	AIF1/CDK1/AKT1/RB1	4
BP	GO:0045055	regulated exocytosis	6/188	230/18723	0.0288625	0.0768185	0.0465316	ADORA2A/PIK3CD/CEACAM1/FCGR2B/ITGAM/LAMP1	6
BP	GO:0071900	regulation of protein serine/threonine kinase activity	8/188	359/18723	0.0288901	0.0768354	0.0465419	TGFB1/PTEN/PTPN6/CDKN3/CCNB2/VEGFA/AKT1/RB1	8
BP	GO:0043254	regulation of protein-containing complex assembly	9/188	428/18723	0.0292308	0.0776844	0.0470562	TFRC/TGFB1/PTPN11/CCR7/BCL2L11/CCL21/VEGFA/CXCL13/RB1	9
BP	GO:0010948	negative regulation of cell cycle process	7/188	294/18723	0.0292785	0.0777322	0.0470851	BCL2/PTPN11/PTEN/BUB1/CDK1/MAD2L1/RB1	7
BP	GO:0046890	regulation of lipid biosynthetic process	5/188	171/18723	0.0292916	0.0777322	0.0470851	CD74/PTGS2/CEACAM1/SNAI2/AKT1	5
BP	GO:0045732	positive regulation of protein catabolic process	6/188	231/18723	0.0293945	0.0779482	0.0472159	PTEN/CBLB/LAPTM5/FOXO1/LRP1/AKT1	6
BP	GO:0007006	mitochondrial membrane organization	4/188	116/18723	0.0295711	0.0783591	0.0474648	BCL2/BCL2L11/GZMB/STAT3	4
BP	GO:0002719	negative regulation of cytokine production involved in immune response	2/188	27/18723	0.0298623	0.0784556	0.0475233	TGFB1/TBX21	2
BP	GO:0010758	regulation of macrophage chemotaxis	2/188	27/18723	0.0298623	0.0784556	0.0475233	CCL5/MAPK1	2
BP	GO:0042402	cellular biogenic amine catabolic process	2/188	27/18723	0.0298623	0.0784556	0.0475233	TDO2/IDO1	2
BP	GO:0048873	homeostasis of number of cells within a tissue	2/188	27/18723	0.0298623	0.0784556	0.0475233	BCL2/PTPN11	2
BP	GO:0061437	renal system vasculature development	2/188	27/18723	0.0298623	0.0784556	0.0475233	PECAM1/NRP1	2
BP	GO:0061440	kidney vasculature development	2/188	27/18723	0.0298623	0.0784556	0.0475233	PECAM1/NRP1	2
BP	GO:1900746	regulation of vascular endothelial growth factor signaling pathway	2/188	27/18723	0.0298623	0.0784556	0.0475233	CD63/IL12A	2
BP	GO:0032890	regulation of organic acid transport	3/188	67/18723	0.0298648	0.0784556	0.0475233	ADORA2A/ITGB1/AKT1	3
BP	GO:0051306	mitotic sister chromatid separation	3/188	67/18723	0.0298648	0.0784556	0.0475233	BUB1/MAD2L1/RB1	3
BP	GO:0061180	mammary gland epithelium development	3/188	67/18723	0.0298648	0.0784556	0.0475233	GATA3/MAPK1/AKT1	3
BP	GO:0072665	protein localization to vacuole	3/188	67/18723	0.0298648	0.0784556	0.0475233	LAPTM5/M6PR/GBP1	3
BP	GO:0001678	cellular glucose homeostasis	5/188	172/18723	0.0299322	0.0784556	0.0475233	IGF1R/HLA-DRB1/PIK3CA/FOXO1/LRP1	5
BP	GO:0002221	pattern recognition receptor signaling pathway	5/188	172/18723	0.0299322	0.0784556	0.0475233	CTSS/OAS1/OAS3/TLR8/IFIH1	5
BP	GO:0042770	signal transduction in response to DNA damage	5/188	172/18723	0.0299322	0.0784556	0.0475233	PTPN11/CD74/FOXM1/CDK1/SNAI2	5
BP	GO:1990138	neuron projection extension	5/188	172/18723	0.0299322	0.0784556	0.0475233	CXCR4/NRP1/LRP1/ITGB1/VEGFA	5
BP	GO:0014902	myotube differentiation	4/188	117/18723	0.0303858	0.079587	0.0482087	BCL2/CD53/CXCL9/CXCL10	4
BP	GO:0051098	regulation of binding	8/188	363/18723	0.0305648	0.0799839	0.0484491	TGFB1/CBLB/NRP1/GATA3/LRP1/MMP9/AKT1/RB1	8
BP	GO:0010469	regulation of signaling receptor activity	5/188	173/18723	0.0305814	0.0799839	0.0484491	PTEN/CBLB/NRP1/ITGB1/FCGR2B	5
BP	GO:0050767	regulation of neurogenesis	8/188	364/18723	0.0309937	0.0808942	0.0490005	CXCR4/TGFB1/EGR2/PTEN/NRP1/CX3CL1/LRP1/VEGFA	8
BP	GO:0009988	cell-cell recognition	3/188	68/18723	0.0310188	0.0808942	0.0490005	CD6/CCR7/CCL21	3
BP	GO:0034394	protein localization to cell surface	3/188	68/18723	0.0310188	0.0808942	0.0490005	CD247/TYROBP/AKT1	3
BP	GO:0051926	negative regulation of calcium ion transport	3/188	68/18723	0.0310188	0.0808942	0.0490005	BCL2/PTGS2/AKT1	3
BP	GO:0009308	amine metabolic process	4/188	118/18723	0.0312136	0.0812272	0.0492021	TDO2/GATA3/IDO1/ITGAM	4
BP	GO:0022612	gland morphogenesis	4/188	118/18723	0.0312136	0.0812272	0.0492021	BCL2/TGFB1/NRP1/CEACAM1	4
BP	GO:0051101	regulation of DNA binding	4/188	118/18723	0.0312136	0.0812272	0.0492021	TGFB1/GATA3/MMP9/RB1	4
CC	GO:0009897	external side of plasma membrane	52/191	421/19550	1.47104e-42	3.80999e-40	2.86466e-40	CD1C/CD69/CCR4/HLA-E/CA4/HLA-DRB1/ITGAE/CD3E/CXCR4/PTPRC/CD8A/TNFRSF9/TFRC/KLRK1/CD6/CD83/CD226/CD3D/CD28/IL7R/CD244/TNFRSF4/CXCR2/CD74/ICOSLG/CXCR6/CD79A/CCR7/CD27/CCR6/CD40LG/CD3G/CD48/CTLA4/CXCL9/NCAM1/FCGR3A/CD2/CD4/ITGB1/CD86/IL2RB/TLR8/IL2RG/ITGAX/ITGA1/FCGR2B/FASLG/MS4A1/ITGAM/CXCL10/LAMP1	52
CC	GO:0042611	MHC protein complex	14/191	25/19550	1.80707e-22	2.34016e-20	1.75952e-20	HLA-DPB1/HLA-E/HLA-DRB1/HLA-DRA/HLA-DPA1/HLA-DQA1/HLA-DOA/HLA-DOB/CD74/HLA-DMA/HLA-B/HLA-A/HLA-DMB/HLA-C	14
CC	GO:0042613	MHC class II protein complex	10/191	17/19550	1.14544e-16	9.88899e-15	7.43533e-15	HLA-DPB1/HLA-DRB1/HLA-DRA/HLA-DPA1/HLA-DQA1/HLA-DOA/HLA-DOB/CD74/HLA-DMA/HLA-DMB	10
CC	GO:0071556	integral component of lumenal side of endoplasmic reticulum membrane	10/191	29/19550	1.06591e-13	5.52143e-12	4.15145e-12	HLA-DPB1/HLA-E/HLA-DRB1/HLA-DRA/HLA-DPA1/HLA-DQA1/CD74/HLA-B/HLA-A/HLA-C	10
CC	GO:0098553	lumenal side of endoplasmic reticulum membrane	10/191	29/19550	1.06591e-13	5.52143e-12	4.15145e-12	HLA-DPB1/HLA-E/HLA-DRB1/HLA-DRA/HLA-DPA1/HLA-DQA1/CD74/HLA-B/HLA-A/HLA-C	10
CC	GO:0030666	endocytic vesicle membrane	18/191	193/19550	6.29602e-13	2.71778e-11	2.04344e-11	HLA-DPB1/HLA-E/HLA-DRB1/HLA-DRA/HLA-DPA1/TFRC/HLA-DQA1/CD3D/IL7R/CD74/HLA-B/CD3G/HLA-A/LRP1/CD4/M6PR/LAMP1/HLA-C	18
CC	GO:0098576	lumenal side of membrane	10/191	36/19550	1.27497e-12	4.71738e-11	3.5469e-11	HLA-DPB1/HLA-E/HLA-DRB1/HLA-DRA/HLA-DPA1/HLA-DQA1/CD74/HLA-B/HLA-A/HLA-C	10
CC	GO:0098802	plasma membrane signaling receptor complex	21/191	306/19550	2.79479e-12	9.04813e-11	6.8031e-11	IGF1R/ITGAE/CD3E/CD8A/CD247/TFRC/CD8B/CD3D/ITGAL/CD79A/IRS1/CD3G/PTPN6/ITGB7/CD4/ITGB1/IL2RB/CSF2RB/ITGAX/ITGA1/ITGAM	21
CC	GO:0045334	clathrin-coated endocytic vesicle	13/191	91/19550	4.82784e-12	1.27479e-10	9.58489e-11	HLA-DPB1/HLA-DRB1/HLA-DRA/HLA-DPA1/TFRC/HLA-DQA1/CD3D/IL7R/CD74/CD3G/CTLA4/CD4/M6PR	13
CC	GO:0030669	clathrin-coated endocytic vesicle membrane	12/191	72/19550	4.92197e-12	1.27479e-10	9.58489e-11	HLA-DPB1/HLA-DRB1/HLA-DRA/HLA-DPA1/TFRC/HLA-DQA1/CD3D/IL7R/CD74/CD3G/CD4/M6PR	12
CC	GO:0030139	endocytic vesicle	21/191	336/19550	1.64986e-11	3.88467e-10	2.92081e-10	HLA-DPB1/HLA-E/HLA-DRB1/HLA-DRA/HLA-DPA1/TFRC/HLA-DQA1/CD3D/IL7R/CD74/MPO/HLA-B/CD3G/HLA-A/CTLA4/CTSS/LRP1/CD4/M6PR/LAMP1/HLA-C	21
CC	GO:0030662	coated vesicle membrane	16/191	181/19550	2.87337e-11	6.2017e-10	4.66293e-10	HLA-DPB1/HLA-E/HLA-DRB1/HLA-DRA/HLA-DPA1/TFRC/HLA-DQA1/CD3D/IL7R/CD74/HLA-B/CD3G/HLA-A/CD4/M6PR/HLA-C	16
CC	GO:0098636	protein complex involved in cell adhesion	9/191	36/19550	5.03287e-11	1.0027e-09	7.53912e-10	ITGAE/CD28/ITGAL/CTLA4/ITGB7/ITGB1/ITGAX/ITGA1/ITGAM	9
CC	GO:0030667	secretory granule membrane	19/191	311/19550	2.36525e-10	4.37571e-09	3.29e-09	CA4/PECAM1/PTPRC/ITGAL/CXCR2/ADGRE5/HLA-B/CD63/FCGR3B/CEACAM8/CD53/CEACAM1/SELL/TYROBP/ITGAX/CD47/ITGAM/LAMP1/HLA-C	19
CC	GO:0001772	immunological synapse	9/191	44/19550	3.5434e-10	6.11828e-09	4.60021e-09	CRTAM/HLA-DRB1/CD3E/HLA-DRA/CD6/CD28/CD37/CD53/GZMB	9
CC	GO:0012507	ER to Golgi transport vesicle membrane	10/191	62/19550	4.32949e-10	7.00837e-09	5.26945e-09	HLA-DPB1/HLA-E/HLA-DRB1/HLA-DRA/HLA-DPA1/HLA-DQA1/CD74/HLA-B/HLA-A/HLA-C	10
CC	GO:0030135	coated vesicle	18/191	299/19550	9.11367e-10	1.38849e-08	1.04398e-08	HLA-DPB1/HLA-E/HLA-DRB1/HLA-DRA/HLA-DPA1/TFRC/HLA-DQA1/CD3D/IL7R/CD74/HLA-B/CD3G/HLA-A/CTLA4/LRP1/CD4/M6PR/HLA-C	18
CC	GO:0030665	clathrin-coated vesicle membrane	12/191	116/19550	1.51673e-09	2.18241e-08	1.64091e-08	HLA-DPB1/HLA-DRB1/HLA-DRA/HLA-DPA1/TFRC/HLA-DQA1/CD3D/IL7R/CD74/CD3G/CD4/M6PR	12
CC	GO:0045121	membrane raft	18/191	335/19550	5.50323e-09	7.12669e-08	5.35841e-08	PECAM1/PTPRC/CD8A/CD226/PTPN11/PTGS2/CD79A/CBLB/IRS1/CD48/CD2/CD4/ITGB1/ITGA1/MAPK1/FASLG/MS4A1/ITGAM	18
CC	GO:0098857	membrane microdomain	18/191	335/19550	5.50323e-09	7.12669e-08	5.35841e-08	PECAM1/PTPRC/CD8A/CD226/PTPN11/PTGS2/CD79A/CBLB/IRS1/CD48/CD2/CD4/ITGB1/ITGA1/MAPK1/FASLG/MS4A1/ITGAM	18
CC	GO:0030136	clathrin-coated vesicle	14/191	196/19550	8.34709e-09	1.02947e-07	7.74041e-08	HLA-DPB1/HLA-DRB1/HLA-DRA/HLA-DPA1/TFRC/HLA-DQA1/CD3D/IL7R/CD74/CD3G/CTLA4/LRP1/CD4/M6PR	14
CC	GO:0008305	integrin complex	7/191	31/19550	1.64105e-08	1.93196e-07	1.4526e-07	ITGAE/ITGAL/ITGB7/ITGB1/ITGAX/ITGA1/ITGAM	7
CC	GO:0030134	COPII-coated ER to Golgi transport vesicle	10/191	94/19550	2.7789e-08	3.12929e-07	2.35285e-07	HLA-DPB1/HLA-E/HLA-DRB1/HLA-DRA/HLA-DPA1/HLA-DQA1/CD74/HLA-B/HLA-A/HLA-C	10
CC	GO:0005765	lysosomal membrane	18/191	395/19550	6.89465e-08	7.14285e-07	5.37057e-07	HLA-DPB1/HLA-DRB1/HLA-DRA/HLA-DPA1/HLA-DQA1/HLA-DOA/HLA-DOB/CD74/HLA-DMA/CD63/CEACAM8/LAPTM5/LRP1/IFITM1/TLR8/M6PR/HLA-DMB/LAMP1	18
CC	GO:0098852	lytic vacuole membrane	18/191	395/19550	6.89465e-08	7.14285e-07	5.37057e-07	HLA-DPB1/HLA-DRB1/HLA-DRA/HLA-DPA1/HLA-DQA1/HLA-DOA/HLA-DOB/CD74/HLA-DMA/CD63/CEACAM8/LAPTM5/LRP1/IFITM1/TLR8/M6PR/HLA-DMB/LAMP1	18
CC	GO:0030658	transport vesicle membrane	13/191	212/19550	1.73644e-07	1.72976e-06	1.30057e-06	HLA-DPB1/HLA-E/CA4/HLA-DRB1/HLA-DRA/HLA-DPA1/HLA-DQA1/CD74/HLA-B/HLA-A/CEACAM1/LAMP1/HLA-C	13
CC	GO:0005774	vacuolar membrane	18/191	444/19550	3.89919e-07	3.74033e-06	2.81228e-06	HLA-DPB1/HLA-DRB1/HLA-DRA/HLA-DPA1/HLA-DQA1/HLA-DOA/HLA-DOB/CD74/HLA-DMA/CD63/CEACAM8/LAPTM5/LRP1/IFITM1/TLR8/M6PR/HLA-DMB/LAMP1	18
CC	GO:0070820	tertiary granule	11/191	164/19550	6.50176e-07	6.01413e-06	4.5219e-06	LYZ/PTPN6/CEACAM8/CD53/CEACAM1/CTSS/MMP9/ITGAX/CD47/ITGAM/LAMP1	11
CC	GO:0005770	late endosome	13/191	282/19550	4.30023e-06	3.84055e-05	2.88763e-05	HLA-DRB1/HLA-DRA/CXCR4/CD74/CD79A/HLA-DMA/CD63/CTSS/M6PR/HLA-DMB/MAPK1/IL12A/LAMP1	13
CC	GO:0030176	integral component of endoplasmic reticulum membrane	10/191	162/19550	4.47829e-06	3.86625e-05	2.90696e-05	HLA-DPB1/HLA-E/HLA-DRB1/HLA-DRA/HLA-DPA1/HLA-DQA1/CD74/HLA-B/HLA-A/HLA-C	10
CC	GO:0031227	intrinsic component of endoplasmic reticulum membrane	10/191	170/19550	6.87259e-06	5.74194e-05	4.31725e-05	HLA-DPB1/HLA-E/HLA-DRB1/HLA-DRA/HLA-DPA1/HLA-DQA1/CD74/HLA-B/HLA-A/HLA-C	10
CC	GO:0030133	transport vesicle	15/191	412/19550	1.3656e-05	0.000110528	8.31037e-05	HLA-DPB1/HLA-E/CA4/HLA-DRB1/HLA-DRA/HLA-DPA1/HLA-DQA1/CD74/HLA-B/HLA-A/CEACAM1/LAPTM5/M6PR/LAMP1/HLA-C	15
CC	GO:0044853	plasma membrane raft	8/191	116/19550	1.85134e-05	0.000145302	0.00010925	CD8A/PTPN11/PTGS2/IRS1/MAPK1/FASLG/MS4A1/ITGAM	8
CC	GO:0032588	trans-Golgi network membrane	7/191	100/19550	5.66266e-05	0.000431361	0.000324332	HLA-DPB1/HLA-DRB1/HLA-DRA/HLA-DPA1/HLA-DQA1/CD74/M6PR	7
CC	GO:0070821	tertiary granule membrane	6/191	73/19550	7.94769e-05	0.000588129	0.000442202	CEACAM8/CD53/CEACAM1/ITGAX/CD47/ITGAM	6
CC	GO:0042101	T cell receptor complex	8/191	148/19550	0.000105276	0.000757403	0.000569476	CD3E/CD8A/CD247/CD8B/CD3D/CD3G/PTPN6/CD4	8
CC	GO:0042581	specific granule	8/191	160/19550	0.000180493	0.00126345	0.000949963	LYZ/ITGAL/PTPN6/CEACAM8/CD53/CEACAM1/CD47/ITGAM	8
CC	GO:0035579	specific granule membrane	6/191	91/19550	0.000269168	0.00183459	0.00137939	ITGAL/CEACAM8/CD53/CEACAM1/CD47/ITGAM	6
CC	GO:0045335	phagocytic vesicle	7/191	137/19550	0.000401977	0.00266954	0.00200717	HLA-E/MPO/HLA-B/HLA-A/CTSS/LAMP1/HLA-C	7
CC	GO:0005769	early endosome	12/191	394/19550	0.000516973	0.0033474	0.00251684	HLA-E/HLA-DRA/CXCR4/TFRC/CD8B/HLA-B/NRP1/HLA-A/LRP1/CD4/MAPK1/HLA-C	12
CC	GO:0030670	phagocytic vesicle membrane	5/191	76/19550	0.000890196	0.00562343	0.00422814	HLA-E/HLA-B/HLA-A/LAMP1/HLA-C	5
CC	GO:0005802	trans-Golgi network	9/191	259/19550	0.00104086	0.00641863	0.00482604	HLA-DPB1/FUT4/CA4/HLA-DRB1/HLA-DRA/HLA-DPA1/HLA-DQA1/CD74/M6PR	9
CC	GO:0031225	anchored component of membrane	7/191	170/19550	0.00143498	0.00864324	0.00649868	CA4/FCGR3B/CD48/CEACAM8/NCAM1/CD2/CD52	7
CC	GO:0031301	integral component of organelle membrane	11/191	387/19550	0.00153204	0.00901815	0.00678056	HLA-DPB1/HLA-E/HLA-DRB1/HLA-DRA/HLA-DPA1/HLA-DQA1/CD74/HLA-B/HLA-A/LAMP1/HLA-C	11
CC	GO:1904724	tertiary granule lumen	4/191	55/19550	0.00204096	0.0117469	0.00883224	LYZ/PTPN6/CTSS/MMP9	4
CC	GO:0031300	intrinsic component of organelle membrane	11/191	417/19550	0.00273729	0.0154121	0.0115881	HLA-DPB1/HLA-E/HLA-DRB1/HLA-DRA/HLA-DPA1/HLA-DQA1/CD74/HLA-B/HLA-A/LAMP1/HLA-C	11
CC	GO:0031902	late endosome membrane	6/191	146/19550	0.00315009	0.017359	0.0130519	HLA-DRB1/HLA-DRA/HLA-DMA/CD63/HLA-DMB/LAMP1	6
CC	GO:0005911	cell-cell junction	12/191	494/19550	0.00348047	0.018776	0.0141173	JAML/ITK/CD3E/PIK3CA/PECAM1/PTPN6/CD53/CEACAM1/CD2/ITGB1/VEGFA/AKT1	12
CC	GO:0005771	multivesicular body	4/191	64/19550	0.00355222	0.018776	0.0141173	CD74/CD79A/CD63/LAMP1	4
CC	GO:0005766	primary lysosome	6/191	155/19550	0.00422369	0.0214497	0.0161276	LYZ/MPO/CD63/CEACAM8/MAPK1/LAMP1	6
CC	GO:0042582	azurophil granule	6/191	155/19550	0.00422369	0.0214497	0.0161276	LYZ/MPO/CD63/CEACAM8/MAPK1/LAMP1	6
CC	GO:0098791	Golgi apparatus subcompartment	10/191	384/19550	0.00461581	0.0229539	0.0172586	HLA-DPB1/FUT4/CA4/HLA-DRB1/HLA-DRA/HLA-DPA1/HLA-DQA1/CD74/HLA-A/M6PR	10
CC	GO:0031904	endosome lumen	3/191	35/19550	0.004774	0.0229539	0.0172586	CD63/CTSS/IL12A	3
CC	GO:0060205	cytoplasmic vesicle lumen	9/191	325/19550	0.00478576	0.0229539	0.0172586	LYZ/TGFB1/SRGN/MPO/PTPN6/S100A8/VEGFA/MAPK1/FASLG	9
CC	GO:0031983	vesicle lumen	9/191	327/19550	0.0049781	0.0234423	0.0176258	LYZ/TGFB1/SRGN/MPO/PTPN6/S100A8/VEGFA/MAPK1/FASLG	9
CC	GO:0031901	early endosome membrane	6/191	173/19550	0.00714968	0.0330673	0.0248626	HLA-E/HLA-DRA/CD8B/HLA-B/HLA-A/HLA-C	6
CC	GO:0005775	vacuolar lumen	6/191	174/19550	0.00734647	0.0333813	0.0250988	LYZ/CD74/MPO/CTSS/MAPK1/FASLG	6
CC	GO:0061695	transferase complex, transferring phosphorus-containing groups	7/191	239/19550	0.00924364	0.0407402	0.0306318	IGF1R/PIK3CA/IRS1/PIK3CD/CDK1/CCNB2/POLR2A	7
CC	GO:0005901	caveola	4/191	84/19550	0.00928059	0.0407402	0.0306318	PTGS2/IRS1/MAPK1/FASLG	4
CC	GO:0043209	myelin sheath	3/191	48/19550	0.0115017	0.049649	0.0373301	BCL2/PTEN/ITGB1	3
CC	GO:0031091	platelet alpha granule	4/191	91/19550	0.0121986	0.0517941	0.0389429	PECAM1/TGFB1/SRGN/VEGFA	4
CC	GO:0055037	recycling endosome	6/191	195/19550	0.0124411	0.0519715	0.0390763	HLA-E/TFRC/HLA-B/HLA-A/ITGB1/HLA-C	6
CC	GO:0055038	recycling endosome membrane	4/191	92/19550	0.0126581	0.0520388	0.0391269	HLA-E/HLA-B/HLA-A/HLA-C	4
CC	GO:0034774	secretory granule lumen	8/191	322/19550	0.01408	0.0569801	0.0428421	LYZ/TGFB1/SRGN/MPO/PTPN6/S100A8/VEGFA/MAPK1	8
CC	GO:1902911	protein kinase complex	4/191	96/19550	0.014606	0.0581994	0.0437589	IGF1R/IRS1/CDK1/CCNB2	4
MF	GO:0023023	MHC protein complex binding	14/189	36/18368	2.85382e-19	1.02452e-16	7.63021e-17	HLA-DPB1/HLA-DRB1/HLA-DRA/HLA-DPA1/CD8A/HLA-DQA1/HLA-DOA/HLA-DOB/CD74/HLA-DMA/KLRD1/CD4/HLA-DMB/MS4A1	14
MF	GO:0140375	immune receptor activity	21/189	144/18368	1.76185e-18	3.16252e-16	2.35532e-16	CCR4/HLA-DRB1/HLA-DRA/CXCR4/HLA-DPA1/HLA-DQA1/HLA-DOA/IL7R/CXCR2/HLA-DOB/CD74/CXCR6/CCR7/CCR6/KLRD1/KLRF1/CD4/IL2RB/CSF2RB/IL2RG/FCGR2B	21
MF	GO:0023026	MHC class II protein complex binding	12/189	27/18368	1.50464e-17	1.80055e-15	1.34098e-15	HLA-DPB1/HLA-DRB1/HLA-DRA/HLA-DPA1/HLA-DQA1/HLA-DOA/HLA-DOB/CD74/HLA-DMA/CD4/HLA-DMB/MS4A1	12
MF	GO:0019955	cytokine binding	15/189	139/18368	1.40665e-11	1.21721e-09	9.06531e-10	CCR4/CXCR4/TNFRSF9/CXCR2/CD74/CXCR6/CCR7/CCR6/NRP1/CD4/ITGB1/IL2RB/IL2RG/IL12A/GBP1	15
MF	GO:0001618	virus receptor activity	12/189	76/18368	1.73272e-11	1.21721e-09	9.06531e-10	AXL/CXCR4/TFRC/TNFRSF4/MRC1/NCAM1/ITGB7/CDK1/CD4/ITGB1/CD86/LAMP1	12
MF	GO:0140272	exogenous protein binding	12/189	77/18368	2.03434e-11	1.21721e-09	9.06531e-10	AXL/CXCR4/TFRC/TNFRSF4/MRC1/NCAM1/ITGB7/CDK1/CD4/ITGB1/CD86/LAMP1	12
MF	GO:0015026	coreceptor activity	10/189	48/18368	4.88248e-11	2.50402e-09	1.86489e-09	CXCR4/CD8A/CD8B/CD28/CXCR6/NRP1/LRP1/CD4/ITGB1/CD86	10
MF	GO:0042605	peptide antigen binding	9/189	36/18368	7.91363e-11	3.55124e-09	2.64482e-09	HLA-DPB1/HLA-E/HLA-DRB1/HLA-DRA/HLA-DPA1/HLA-DQA1/HLA-B/HLA-A/HLA-C	9
MF	GO:0032395	MHC class II receptor activity	6/189	10/18368	2.22467e-10	8.87397e-09	6.60897e-09	HLA-DRB1/HLA-DRA/HLA-DPA1/HLA-DQA1/HLA-DOA/HLA-DOB	6
MF	GO:0003823	antigen binding	15/189	171/18368	2.7489e-10	9.86854e-09	7.34968e-09	CD1C/HLA-DPB1/HLA-E/HLA-DRB1/HLA-DRA/HLA-DPA1/HLA-DQA1/TGFB1/IL7R/HLA-B/CD48/HLA-A/JCHAIN/KLRD1/HLA-C	15
MF	GO:0004896	cytokine receptor activity	12/189	97/18368	3.30029e-10	1.07709e-08	8.02175e-09	CCR4/CXCR4/IL7R/CXCR2/CD74/CXCR6/CCR7/CCR6/CD4/IL2RB/CSF2RB/IL2RG	12
MF	GO:0042608	T cell receptor binding	6/189	11/18368	4.85249e-10	1.4517e-08	1.08117e-08	HLA-E/HLA-DRB1/CD3E/HLA-DRA/CD3G/HLA-A	6
MF	GO:0042379	chemokine receptor binding	10/189	72/18368	3.23352e-09	8.92948e-08	6.65031e-08	CCL17/CCL5/CCL22/CX3CL1/CXCL9/CCL21/STAT1/CXCL13/CXCL10/STAT3	10
MF	GO:0005126	cytokine receptor binding	16/189	271/18368	2.18424e-08	5.60102e-07	4.17141e-07	CCL17/TGFB1/CCL5/CD40LG/CCL22/CX3CL1/CXCL9/GATA3/CCL21/VEGFA/STAT1/CXCL13/IL12A/FASLG/CXCL10/STAT3	16
MF	GO:0048020	CCR chemokine receptor binding	8/189	48/18368	2.87533e-08	6.88162e-07	5.12515e-07	CCL17/CCL5/CCL22/CX3CL1/CCL21/STAT1/CXCL13/STAT3	8
MF	GO:0008009	chemokine activity	8/189	49/18368	3.40634e-08	7.64297e-07	5.69217e-07	CCL17/CCL5/CCL22/CX3CL1/CXCL9/CCL21/CXCL13/CXCL10	8
MF	GO:0019956	chemokine binding	7/189	33/18368	3.72277e-08	7.86161e-07	5.855e-07	CCR4/CXCR4/CXCR2/CXCR6/CCR7/CCR6/ITGB1	7
MF	GO:0016493	C-C chemokine receptor activity	6/189	23/18368	9.56684e-08	1.90805e-06	1.42104e-06	CCR4/CXCR4/CXCR2/CXCR6/CCR7/CCR6	6
MF	GO:0019957	C-C chemokine binding	6/189	24/18368	1.26471e-07	2.32923e-06	1.73471e-06	CCR4/CXCR4/CXCR2/CXCR6/CCR7/CCR6	6
MF	GO:1990782	protein tyrosine kinase binding	10/189	105/18368	1.29762e-07	2.32923e-06	1.73471e-06	CD247/PTPN11/PTEN/CBLB/IRS1/CEACAM1/CD2/CD4/ITGB1/ITGAX	10
MF	GO:0042287	MHC protein binding	7/189	40/18368	1.52879e-07	2.61351e-06	1.94643e-06	HLA-E/CD8A/CD8B/CD244/CD74/KLRD1/CD4	7
MF	GO:0001637	G protein-coupled chemoattractant receptor activity	6/189	26/18368	2.1266e-07	3.31935e-06	2.47212e-06	CCR4/CXCR4/CXCR2/CXCR6/CCR7/CCR6	6
MF	GO:0004950	chemokine receptor activity	6/189	26/18368	2.1266e-07	3.31935e-06	2.47212e-06	CCR4/CXCR4/CXCR2/CXCR6/CCR7/CCR6	6
MF	GO:0005125	cytokine activity	13/189	235/18368	1.00055e-06	1.49666e-05	1.11465e-05	CCL17/TGFB1/CCL5/CD40LG/CCL22/CX3CL1/CXCL9/CCL21/VEGFA/CXCL13/IL12A/FASLG/CXCL10	13
MF	GO:0042277	peptide binding	15/189	321/18368	1.22747e-06	1.76265e-05	1.31275e-05	CD1C/IGF1R/HLA-DPB1/HLA-E/HLA-DRB1/HLA-DRA/HLA-DPA1/HLA-DQA1/CD74/HLA-B/HLA-A/LRP1/FCGR2B/ITGAM/HLA-C	15
MF	GO:0019865	immunoglobulin binding	5/189	23/18368	3.16669e-06	4.37247e-05	3.25643e-05	FCGR3B/JCHAIN/FCGR3A/FCGR2B/MS4A1	5
MF	GO:0033218	amide binding	16/189	400/18368	4.04818e-06	5.38258e-05	4.00873e-05	CD1C/IGF1R/HLA-DPB1/HLA-E/HLA-DRB1/HLA-DRA/HLA-DPA1/HLA-DQA1/NFATC1/CD74/HLA-B/HLA-A/LRP1/FCGR2B/ITGAM/HLA-C	16
MF	GO:0045236	CXCR chemokine receptor binding	4/189	18/18368	2.96815e-05	0.000380559	0.000283424	CX3CL1/CXCL9/CXCL13/CXCL10	4
MF	GO:0042288	MHC class I protein binding	4/189	20/18368	4.62444e-05	0.000572474	0.000426355	HLA-E/CD8A/CD8B/CD244	4
MF	GO:0001664	G protein-coupled receptor binding	12/189	295/18368	5.71905e-05	0.00068438	0.000509698	CCL17/PTPN11/ADORA2A/CCL5/CCL22/CX3CL1/CXCL9/CCL21/STAT1/CXCL13/CXCL10/STAT3	12
MF	GO:0001784	phosphotyrosine residue binding	5/189	44/18368	8.57874e-05	0.000993473	0.000739898	PTPN11/CBLB/IRS1/PTPN6/MAPK1	5
MF	GO:0003725	double-stranded RNA binding	6/189	74/18368	0.000113641	0.00127491	0.000949499	TFRC/OAS1/OAS3/TLR8/OAS2/IFIH1	6
MF	GO:0005178	integrin binding	8/189	144/18368	0.000123792	0.0013467	0.00100297	JAML/CD226/CD40LG/CX3CL1/ITGB7/ITGB1/ITGAX/ITGAM	8
MF	GO:0019864	IgG binding	3/189	11/18368	0.000166488	0.00170769	0.00127182	FCGR3B/FCGR3A/FCGR2B	3
MF	GO:0043560	insulin receptor substrate binding	3/189	11/18368	0.000166488	0.00170769	0.00127182	IGF1R/PIK3CA/PTPN11	3
MF	GO:0045309	protein phosphorylated amino acid binding	5/189	56/18368	0.000273106	0.00272348	0.00202833	PTPN11/CBLB/IRS1/PTPN6/MAPK1	5
MF	GO:0051219	phosphoprotein binding	6/189	88/18368	0.000295202	0.00286426	0.00213318	PTPN11/CBLB/IRS1/PTPN6/MAPK1/RB1	6
MF	GO:0051721	protein phosphatase 2A binding	4/189	32/18368	0.000311665	0.00294441	0.00219288	BCL2/FOXO1/STAT1/AKT1	4
MF	GO:0030246	carbohydrate binding	10/189	271/18368	0.000515504	0.00474528	0.00353409	CD69/HLA-DRB1/KLRG1/HLA-DRA/KLRB1/KLRK1/MRC1/KLRD1/SELL/KLRF1	10
MF	GO:0042056	chemoattractant activity	4/189	37/18368	0.000549917	0.0049355	0.00367576	CCL5/CX3CL1/VEGFA/CXCL10	4
MF	GO:0019903	protein phosphatase binding	7/189	150/18368	0.000933142	0.00817068	0.00608519	BCL2/CEACAM1/FOXO1/STAT1/ITGA1/AKT1/STAT3	7
MF	GO:0019902	phosphatase binding	8/189	196/18368	0.000978759	0.00836606	0.0062307	BCL2/CEACAM1/FOXO1/STAT1/ITGA1/MAPK1/AKT1/STAT3	8
MF	GO:0038024	cargo receptor activity	5/189	77/18368	0.00118722	0.00991188	0.00738196	TFRC/CD6/MRC1/LRP1/ITGAM	5
MF	GO:0030971	receptor tyrosine kinase binding	5/189	78/18368	0.0012581	0.010265	0.00764492	PTPN11/CBLB/IRS1/CD2/ITGAX	5
MF	GO:0070888	E-box binding	4/189	48/18368	0.00148371	0.011625	0.00865785	ZEB1/MYC/GATA3/SNAI2	4
MF	GO:0035591	signaling adaptor activity	5/189	81/18368	0.00148956	0.011625	0.00865785	CD3E/PTPN11/IRS1/CD3G/STAT3	5
MF	GO:0005158	insulin receptor binding	3/189	23/18368	0.00163168	0.0120115	0.00894569	IGF1R/PTPN11/IRS1	3
MF	GO:0016702	oxidoreductase activity, acting on single donors with incorporation of molecular oxygen, incorporation of two atoms of oxygen	3/189	23/18368	0.00163168	0.0120115	0.00894569	TDO2/PTGS2/IDO1	3
MF	GO:0048018	receptor ligand activity	13/189	487/18368	0.00163946	0.0120115	0.00894569	CCL17/TGFB1/CCL5/CD40LG/CCL22/CX3CL1/CXCL9/CCL21/VEGFA/CXCL13/IL12A/FASLG/CXCL10	13
MF	GO:0008201	heparin binding	7/189	166/18368	0.00167714	0.0120419	0.00896828	PTPRC/MPO/NRP1/SELL/VEGFA/CXCL13/CXCL10	7
MF	GO:0030159	signaling receptor complex adaptor activity	4/189	50/18368	0.00172828	0.0121657	0.00906052	CD3E/PTPN11/IRS1/CD3G	4
MF	GO:0016701	oxidoreductase activity, acting on single donors with incorporation of molecular oxygen	3/189	24/18368	0.00185074	0.0127772	0.00951597	TDO2/PTGS2/IDO1	3
MF	GO:0030546	signaling receptor activator activity	13/189	495/18368	0.00189213	0.0128165	0.00954522	CCL17/TGFB1/CCL5/CD40LG/CCL22/CX3CL1/CXCL9/CCL21/VEGFA/CXCL13/IL12A/FASLG/CXCL10	13
MF	GO:0005539	glycosaminoglycan binding	8/189	230/18368	0.00267964	0.0178147	0.0132676	PTPRC/MPO/NRP1/JCHAIN/SELL/VEGFA/CXCL13/CXCL10	8
MF	GO:0002020	protease binding	6/189	135/18368	0.00275157	0.0179603	0.0133761	BCL2/CD28/PTEN/SELL/LRP1/ITGB1	6
MF	GO:0001968	fibronectin binding	3/189	28/18368	0.00290654	0.018633	0.0138771	CTSS/ITGB1/VEGFA	3
MF	GO:0070566	adenylyltransferase activity	3/189	30/18368	0.00354827	0.0223479	0.0166438	OAS1/OAS3/OAS2	3
MF	GO:1990841	promoter-specific chromatin binding	4/189	62/18368	0.00380486	0.0235508	0.0175396	IKZF3/PRDM1/POLR2A/STAT1	4
MF	GO:0005164	tumor necrosis factor receptor binding	3/189	31/18368	0.00389899	0.0237244	0.0176689	CD40LG/STAT1/FASLG	3
MF	GO:0004725	protein tyrosine phosphatase activity	5/189	102/18368	0.00407376	0.0243747	0.0181532	PTPRC/PTPN11/PTEN/PTPN6/CDKN3	5
MF	GO:0008528	G protein-coupled peptide receptor activity	6/189	147/18368	0.00418558	0.0246332	0.0183458	CCR4/CXCR4/CXCR2/CXCR6/CCR7/CCR6	6
MF	GO:0016303	1-phosphatidylinositol-3-kinase activity	2/189	10/18368	0.00448886	0.0255794	0.0190505	PIK3CA/PIK3CD	2
MF	GO:0052813	phosphatidylinositol bisphosphate kinase activity	2/189	10/18368	0.00448886	0.0255794	0.0190505	PIK3CA/PIK3CD	2
MF	GO:0043548	phosphatidylinositol 3-kinase binding	3/189	34/18368	0.00507479	0.0280617	0.0208992	IGF1R/AXL/IRS1	3
MF	GO:0001653	peptide receptor activity	6/189	153/18368	0.00508081	0.0280617	0.0208992	CCR4/CXCR4/CXCR2/CXCR6/CCR7/CCR6	6
MF	GO:0005518	collagen binding	4/189	69/18368	0.0055778	0.0303399	0.0225959	CTSS/ITGB1/MMP9/ITGA1	4
MF	GO:0043394	proteoglycan binding	3/189	36/18368	0.0059649	0.0319612	0.0238034	PTPRC/CTSS/LRP1	3
MF	GO:1901681	sulfur compound binding	8/189	265/18368	0.00625656	0.033031	0.0246001	PTPRC/MPO/NRP1/SELL/LRP1/VEGFA/CXCL13/CXCL10	8
MF	GO:0008353	RNA polymerase II CTD heptapeptide repeat kinase activity	2/189	12/18368	0.0064952	0.0333111	0.0248087	CDK1/MAPK1	2
MF	GO:0035004	phosphatidylinositol 3-kinase activity	2/189	12/18368	0.0064952	0.0333111	0.0248087	PIK3CA/PIK3CD	2
MF	GO:0042169	SH2 domain binding	3/189	40/18368	0.00801009	0.0405017	0.030164	IRS1/PTPN6/SIT1	3
MF	GO:0071837	HMG box domain binding	2/189	14/18368	0.00883538	0.0440542	0.0328097	EGR2/GATA3	2
MF	GO:0004714	transmembrane receptor protein tyrosine kinase activity	5/189	124/18368	0.00919712	0.0452297	0.0336852	IGF1R/ITK/AXL/MELK/NRP1	5
MF	GO:0005161	platelet-derived growth factor receptor binding	2/189	15/18368	0.0101261	0.0491255	0.0365867	PTEN/VEGFA	2
MF	GO:0001540	amyloid-beta binding	4/189	84/18368	0.011057	0.0529263	0.0394173	CD74/LRP1/FCGR2B/ITGAM	4
MF	GO:0016307	phosphatidylinositol phosphate kinase activity	2/189	16/18368	0.011495	0.0542989	0.0404396	PIK3CA/PIK3CD	2
MF	GO:0005001	transmembrane receptor protein tyrosine phosphatase activity	2/189	17/18368	0.0129403	0.0588046	0.0437952	PTPRC/PTPN6	2
MF	GO:0019198	transmembrane receptor protein phosphatase activity	2/189	17/18368	0.0129403	0.0588046	0.0437952	PTPRC/PTPN6	2
MF	GO:0043395	heparan sulfate proteoglycan binding	2/189	17/18368	0.0129403	0.0588046	0.0437952	PTPRC/LRP1	2
MF	GO:0004713	protein tyrosine kinase activity	5/189	136/18368	0.013333	0.0598317	0.0445602	IGF1R/ITK/AXL/MELK/NRP1	5
MF	GO:0032813	tumor necrosis factor receptor superfamily binding	3/189	49/18368	0.0139655	0.0618966	0.0460981	CD40LG/STAT1/FASLG	3
MF	GO:0019838	growth factor binding	5/189	141/18368	0.0153755	0.0665035	0.049529	IGF1R/NRP1/IL2RB/IL2RG/CXCL13	5
MF	GO:0070851	growth factor receptor binding	5/189	141/18368	0.0153755	0.0665035	0.049529	PTEN/GATA3/VEGFA/IL12A/MS4A1	5
