# Supplementary material for: Identifying key genes related to inflammasome in severe COVID-19 patients based on a joint model with random forest and artificial neural network
Source: Front Cell Infect Microbiol. 2023 Apr 11;13:1139998. doi: 10.3389/fcimb.2023.1139998 (PMC10126306; doi:10.3389/fcimb.2023.1139998)
Supplement: Supplementary file 5 [file Table_4.xls]

## Sheet: Supplementary Table S4
Supplementary Table S4. The KEGG enrichment results of 192 DEGs
ID	Description	GeneRatio	BgRatio	pvalue	p.adjust	qvalue	geneID	Count
hsa04514	Cell adhesion molecules	34/156	157/8209	3.5657e-27	7.52363e-25	3.2279e-25	HLA-DPB1/HLA-E/HLA-DRB1/HLA-DRA/TIGIT/HLA-DPA1/PECAM1/PTPRC/CD8A/HLA-DQA1/CD6/CD8B/HLA-DOA/CD226/CD28/ITGAL/HLA-DOB/ICOSLG/HLA-DMA/HLA-B/CD40LG/HLA-A/ICOS/CTLA4/NCAM1/ITGB7/SELL/CD2/CD4/ITGB1/CD86/HLA-DMB/ITGAM/HLA-C	34
hsa05330	Allograft rejection	19/156	38/8209	1.68613e-23	1.77887e-21	7.63197e-22	HLA-DPB1/HLA-E/HLA-DRB1/HLA-DRA/HLA-DPA1/HLA-DQA1/HLA-DOA/CD28/HLA-DOB/HLA-DMA/HLA-B/CD40LG/HLA-A/CD86/GZMB/HLA-DMB/IL12A/FASLG/HLA-C	19
hsa05166	Human T-cell leukemia virus 1 infection	34/156	222/8209	5.84631e-22	4.11191e-20	1.76415e-20	HLA-DPB1/HLA-E/HLA-DRB1/CD3E/HLA-DRA/PIK3CA/HLA-DPA1/HLA-DQA1/NFATC1/HLA-DOA/TGFB1/EGR2/CD3D/ITGAL/PTEN/HLA-DOB/STAT5A/HLA-DMA/HLA-B/NRP1/CD3G/HLA-A/PIK3CD/MYC/CCNB2/CD4/MAD2L1/IL2RB/IL2RG/HLA-DMB/MAPK1/AKT1/RB1/HLA-C	34
hsa04658	Th1 and Th2 cell differentiation	24/156	92/8209	2.19723e-21	1.15904e-19	4.97269e-20	HLA-DPB1/HLA-DRB1/CD3E/HLA-DRA/HLA-DPA1/CD247/HLA-DQA1/NFATC1/HLA-DOA/TBX21/CD3D/HLA-DOB/STAT5A/NOTCH3/HLA-DMA/CD3G/GATA3/CD4/STAT1/IL2RB/IL2RG/HLA-DMB/MAPK1/IL12A	24
hsa05169	Epstein-Barr virus infection	32/156	202/8209	3.84993e-21	1.62467e-19	6.97039e-20	HLA-DPB1/HLA-E/HLA-DRB1/CD3E/HLA-DRA/PIK3CA/HLA-DPA1/BCL2/CD247/HLA-DQA1/HLA-DOA/CD3D/ITGAL/HLA-DOB/ENTPD1/HLA-DMA/HLA-B/CD3G/HLA-A/PIK3CD/BCL2L11/MYC/OAS1/STAT1/OAS3/OAS2/HLA-DMB/AKT1/RB1/CXCL10/HLA-C/STAT3	32
hsa04659	Th17 cell differentiation	25/156	108/8209	7.55287e-21	2.65609e-19	1.13956e-19	HLA-DPB1/HLA-DRB1/CD3E/HLA-DRA/HLA-DPA1/CD247/HLA-DQA1/NFATC1/HLA-DOA/TGFB1/TBX21/CD3D/HLA-DOB/STAT5A/HLA-DMA/CD3G/GATA3/CD4/STAT1/IL2RB/IL2RG/RORC/HLA-DMB/MAPK1/STAT3	25
hsa05332	Graft-versus-host disease	18/156	42/8209	9.22743e-21	2.78141e-19	1.19332e-19	HLA-DPB1/HLA-E/HLA-DRB1/HLA-DRA/HLA-DPA1/HLA-DQA1/HLA-DOA/CD28/HLA-DOB/HLA-DMA/HLA-B/HLA-A/KLRD1/CD86/GZMB/HLA-DMB/FASLG/HLA-C	18
hsa04940	Type I diabetes mellitus	18/156	43/8209	1.56174e-20	4.1191e-19	1.76724e-19	HLA-DPB1/HLA-E/HLA-DRB1/HLA-DRA/HLA-DPA1/HLA-DQA1/HLA-DOA/CD28/HLA-DOB/HLA-DMA/HLA-B/HLA-A/CD86/GZMB/HLA-DMB/IL12A/FASLG/HLA-C	18
hsa05320	Autoimmune thyroid disease	19/156	53/8209	4.46341e-20	1.04642e-18	4.48951e-19	HLA-DPB1/HLA-E/HLA-DRB1/HLA-DRA/HLA-DPA1/HLA-DQA1/HLA-DOA/CD28/HLA-DOB/HLA-DMA/HLA-B/CD40LG/HLA-A/CTLA4/CD86/GZMB/HLA-DMB/FASLG/HLA-C	19
hsa04640	Hematopoietic cell lineage	23/156	99/8209	2.80603e-19	5.92072e-18	2.54019e-18	CD1C/HLA-DPB1/HLA-DRB1/CD3E/HLA-DRA/HLA-DPA1/CD8A/TFRC/HLA-DQA1/CD8B/HLA-DOA/CD3D/IL7R/CD37/HLA-DOB/HLA-DMA/CD3G/CD2/CD4/ITGA1/HLA-DMB/MS4A1/ITGAM	23
hsa04612	Antigen processing and presentation	20/156	78/8209	8.48158e-18	1.54133e-16	6.61283e-17	HLA-DPB1/HLA-E/HLA-DRB1/HLA-DRA/HLA-DPA1/CD8A/HLA-DQA1/CD8B/HLA-DOA/HLA-DOB/CD74/CIITA/HLA-DMA/HLA-B/HLA-A/KLRD1/CTSS/CD4/HLA-DMB/HLA-C	20
hsa04672	Intestinal immune network for IgA production	17/156	49/8209	8.76584e-18	1.54133e-16	6.61283e-17	HLA-DPB1/HLA-DRB1/HLA-DRA/CXCR4/HLA-DPA1/HLA-DQA1/HLA-DOA/TGFB1/CD28/HLA-DOB/ICOSLG/HLA-DMA/CD40LG/ICOS/ITGB7/CD86/HLA-DMB	17
hsa05321	Inflammatory bowel disease	18/156	65/8209	8.96725e-17	1.45545e-15	6.2444e-16	HLA-DPB1/HLA-DRB1/HLA-DRA/HLA-DPA1/HLA-DQA1/NFATC1/HLA-DOA/TGFB1/TBX21/HLA-DOB/HLA-DMA/GATA3/STAT1/IL2RG/RORC/HLA-DMB/IL12A/STAT3	18
hsa05140	Leishmaniasis	19/156	77/8209	1.29454e-16	1.95105e-15	8.3707e-16	HLA-DPB1/HLA-DRB1/HLA-DRA/HLA-DPA1/HLA-DQA1/HLA-DOA/TGFB1/HLA-DOB/PTGS2/HLA-DMA/FCGR3B/PTPN6/FCGR3A/ITGB1/STAT1/HLA-DMB/MAPK1/IL12A/ITGAM	19
hsa04660	T cell receptor signaling pathway	21/156	104/8209	2.44996e-16	3.44628e-15	1.47857e-15	ITK/GRAP2/CD3E/PIK3CA/PTPRC/CD8A/CD247/CD8B/NFATC1/CD3D/CD28/CBLB/CD40LG/CD3G/PTPN6/PIK3CD/ICOS/CTLA4/CD4/MAPK1/AKT1	21
hsa05416	Viral myocarditis	17/156	60/8209	4.37049e-16	5.76358e-15	2.47277e-15	HLA-DPB1/HLA-E/HLA-DRB1/HLA-DRA/HLA-DPA1/HLA-DQA1/HLA-DOA/CD28/ITGAL/HLA-DOB/HLA-DMA/HLA-B/CD40LG/HLA-A/CD86/HLA-DMB/HLA-C	17
hsa04145	Phagosome	24/156	152/8209	5.79296e-16	7.19008e-15	3.08479e-15	HLA-DPB1/HLA-E/HLA-DRB1/HLA-DRA/HLA-DPA1/TFRC/HLA-DQA1/HLA-DOA/HLA-DOB/HLA-DMA/MPO/HLA-B/MRC1/FCGR3B/HLA-A/FCGR3A/CTSS/ITGB1/M6PR/FCGR2B/HLA-DMB/ITGAM/LAMP1/HLA-C	24
hsa04650	Natural killer cell mediated cytotoxicity	22/156	131/8209	2.74754e-15	3.22073e-14	1.38181e-14	HLA-E/PIK3CA/SH2D1A/CD247/KLRK1/NFATC1/ITGAL/PTPN11/CD244/HLA-B/FCGR3B/PTPN6/CD48/HLA-A/PIK3CD/KLRD1/FCGR3A/TYROBP/GZMB/MAPK1/FASLG/HLA-C	22
hsa05152	Tuberculosis	25/156	180/8209	3.05074e-15	3.38793e-14	1.45354e-14	HLA-DPB1/HLA-DRB1/HLA-DRA/HLA-DPA1/BCL2/HLA-DQA1/HLA-DOA/TGFB1/HLA-DOB/CD74/CIITA/HLA-DMA/MRC1/FCGR3B/FCGR3A/CTSS/STAT1/ITGAX/FCGR2B/HLA-DMB/MAPK1/IL12A/AKT1/ITGAM/LAMP1	25
hsa05164	Influenza A	24/156	171/8209	9.06582e-15	9.56444e-14	4.10348e-14	HLA-DPB1/HLA-DRB1/HLA-DRA/PIK3CA/HLA-DPA1/HLA-DQA1/HLA-DOA/HLA-DOB/CIITA/CCL5/HLA-DMA/PIK3CD/OAS1/STAT1/OAS3/OAS2/HLA-DMB/MAPK1/IL12A/AKT1/FASLG/MX1/CXCL10/IFIH1	24
hsa05162	Measles	22/156	139/8209	9.98507e-15	1.00326e-13	4.30434e-14	CD3E/PIK3CA/BCL2/CD3D/CD28/STAT5A/CBLB/CD3G/PIK3CD/OAS1/STAT1/OAS3/IL2RB/IL2RG/OAS2/FCGR2B/IL12A/AKT1/FASLG/MX1/IFIH1/STAT3	22
hsa05145	Toxoplasmosis	19/156	112/8209	2.03581e-13	1.95252e-12	8.37701e-13	HLA-DPB1/HLA-DRB1/HLA-DRA/HLA-DPA1/BCL2/HLA-DQA1/HLA-DOA/TGFB1/HLA-DOB/CIITA/HLA-DMA/CD40LG/ITGB1/STAT1/HLA-DMB/MAPK1/IL12A/AKT1/STAT3	19
hsa05340	Primary immunodeficiency	12/156	38/8209	2.56451e-12	2.35265e-11	1.00937e-11	CD3E/PTPRC/CD8A/CD8B/CD3D/IL7R/CIITA/CD79A/CD40LG/ICOS/CD4/IL2RG	12
hsa05235	PD-L1 expression and PD-1 checkpoint pathway in cancer	16/156	89/8209	7.13961e-12	6.27691e-11	2.69301e-11	CD3E/PIK3CA/CD247/NFATC1/CD3D/CD28/PTPN11/PTEN/CD3G/PTPN6/PIK3CD/CD4/STAT1/MAPK1/AKT1/STAT3	16
hsa05323	Rheumatoid arthritis	16/156	93/8209	1.44328e-11	1.21813e-10	5.22621e-11	HLA-DPB1/HLA-DRB1/HLA-DRA/HLA-DPA1/HLA-DQA1/HLA-DOA/TGFB1/CD28/ITGAL/HLA-DOB/CCL5/HLA-DMA/CTLA4/CD86/VEGFA/HLA-DMB	16
hsa04060	Cytokine-cytokine receptor interaction	26/156	295/8209	3.99063e-11	3.23855e-10	1.38945e-10	CCR4/CCL17/CXCR4/TNFRSF9/TGFB1/IL7R/TNFRSF4/CXCR2/CXCR6/CCL5/CCR7/CD27/CCR6/CD40LG/CCL22/CX3CL1/CXCL9/CCL21/CD4/IL2RB/CSF2RB/IL2RG/CXCL13/IL12A/FASLG/CXCL10	26
hsa04062	Chemokine signaling pathway	21/156	192/8209	6.55251e-11	5.12067e-10	2.19694e-10	ITK/CCR4/CCL17/PIK3CA/CXCR4/CXCR2/CXCR6/CCL5/CCR7/CCR6/CCL22/PIK3CD/CX3CL1/CXCL9/CCL21/STAT1/CXCL13/MAPK1/AKT1/CXCL10/STAT3	21
hsa05310	Asthma	10/156	31/8209	1.44855e-10	1.09159e-09	4.68328e-10	HLA-DPB1/HLA-DRB1/HLA-DRA/HLA-DPA1/HLA-DQA1/HLA-DOA/HLA-DOB/HLA-DMA/CD40LG/HLA-DMB	10
hsa04061	Viral protein interaction with cytokine and cytokine receptor	15/156	100/8209	4.87969e-10	3.5504e-09	1.52324e-09	CCR4/CCL17/CXCR4/CXCR2/CCL5/CCR7/CCR6/CCL22/CX3CL1/CXCL9/CCL21/IL2RB/IL2RG/CXCL13/CXCL10	15
hsa05170	Human immunodeficiency virus 1 infection	20/156	212/8209	2.71587e-09	1.89611e-08	8.13499e-09	HLA-E/CD3E/PIK3CA/CXCR4/BCL2/CD247/NFATC1/CD3D/SAMHD1/HLA-B/CD3G/HLA-A/PIK3CD/CDK1/CCNB2/CD4/MAPK1/AKT1/FASLG/HLA-C	20
hsa05150	Staphylococcus aureus infection	14/156	96/8209	2.78576e-09	1.89611e-08	8.13499e-09	HLA-DPB1/HLA-DRB1/HLA-DRA/HLA-DPA1/HLA-DQA1/HLA-DOA/ITGAL/HLA-DOB/HLA-DMA/FCGR3B/FCGR3A/FCGR2B/HLA-DMB/ITGAM	14
hsa04218	Cellular senescence	17/156	156/8209	5.1838e-09	3.41807e-08	1.46647e-08	HLA-E/PIK3CA/NFATC1/TGFB1/PTEN/HLA-B/FOXM1/HLA-A/PIK3CD/MYC/CDK1/FOXO1/CCNB2/MAPK1/AKT1/RB1/HLA-C	17
hsa04625	C-type lectin receptor signaling pathway	14/156	104/8209	8.12169e-09	5.19296e-08	2.22796e-08	CCL17/PIK3CA/NFATC1/EGR2/PTPN11/PTGS2/CBLB/CCL22/PIK3CD/EGR3/STAT1/MAPK1/IL12A/AKT1	14
hsa05161	Hepatitis B	17/156	162/8209	9.24518e-09	5.73745e-08	2.46156e-08	PIK3CA/BCL2/NFATC1/TGFB1/EGR2/STAT5A/PIK3CD/MYC/EGR3/MMP9/STAT1/MAPK1/AKT1/FASLG/RB1/IFIH1/STAT3	17
hsa04068	FoxO signaling pathway	15/156	131/8209	2.21634e-08	1.33614e-07	5.7325e-08	IGF1R/PIK3CA/KLF2/TGFB1/PTEN/IL7R/IRS1/PIK3CD/BCL2L11/FOXO1/CCNB2/MAPK1/AKT1/FASLG/STAT3	15
hsa05167	Kaposi sarcoma-associated herpesvirus infection	18/156	194/8209	2.33378e-08	1.36786e-07	5.86858e-08	CCR4/HLA-E/PIK3CA/TCF7/NFATC1/PTGS2/HLA-B/HLA-A/PIK3CD/MYC/CD86/VEGFA/STAT1/MAPK1/AKT1/RB1/HLA-C/STAT3	18
hsa01521	EGFR tyrosine kinase inhibitor resistance	12/156	79/8209	2.4806e-08	1.41461e-07	6.06918e-08	IGF1R/RPS6/AXL/PIK3CA/BCL2/PTEN/PIK3CD/BCL2L11/VEGFA/MAPK1/AKT1/STAT3	12
hsa05163	Human cytomegalovirus infection	19/156	225/8209	4.30562e-08	2.39075e-07	1.02572e-07	HLA-E/PIK3CA/CXCR4/NFATC1/CXCR2/PTGS2/CCL5/HLA-B/HLA-A/PIK3CD/CX3CL1/MYC/VEGFA/MAPK1/AKT1/FASLG/RB1/HLA-C/STAT3	19
hsa05322	Systemic lupus erythematosus	14/156	136/8209	2.5719e-07	1.35698e-06	5.8219e-07	HLA-DPB1/HLA-DRB1/HLA-DRA/HLA-DPA1/HLA-DQA1/HLA-DOA/CD28/HLA-DOB/HLA-DMA/CD40LG/FCGR3B/FCGR3A/CD86/HLA-DMB	14
hsa05215	Prostate cancer	12/156	97/8209	2.57247e-07	1.35698e-06	5.8219e-07	IGF1R/PIK3CA/TCF7/BCL2/ZEB1/PTEN/PIK3CD/FOXO1/MMP9/MAPK1/AKT1/RB1	12
hsa04933	AGE-RAGE signaling pathway in diabetic complications	12/156	100/8209	3.60913e-07	1.85738e-06	7.9688e-07	PIK3CA/BCL2/NFATC1/TGFB1/STAT5A/PIK3CD/FOXO1/VEGFA/STAT1/MAPK1/AKT1/STAT3	12
hsa05142	Chagas disease	12/156	102/8209	4.49248e-07	2.21023e-06	9.48267e-07	CD3E/PIK3CA/CD247/TGFB1/CD3D/CCL5/CD3G/PIK3CD/MAPK1/IL12A/AKT1/FASLG	12
hsa05221	Acute myeloid leukemia	10/156	67/8209	4.50427e-07	2.21023e-06	9.48267e-07	PIK3CA/TCF7/STAT5A/MPO/PIK3CD/MYC/MAPK1/AKT1/ITGAM/STAT3	10
hsa04630	JAK-STAT signaling pathway	15/156	166/8209	5.22699e-07	2.50658e-06	1.07541e-06	PIK3CA/BCL2/PTPN11/IL7R/STAT5A/PTPN6/PIK3CD/MYC/STAT1/IL2RB/CSF2RB/IL2RG/IL12A/AKT1/STAT3	15
hsa05165	Human papillomavirus infection	21/156	331/8209	1.04565e-06	4.90295e-06	2.10353e-06	HLA-E/PIK3CA/TCF7/PTEN/PTGS2/NOTCH3/HLA-B/HLA-A/PIK3CD/ITGB7/FOXO1/ITGB1/VEGFA/STAT1/ITGA1/MAPK1/AKT1/FASLG/RB1/MX1/HLA-C	21
hsa05160	Hepatitis C	14/156	157/8209	1.49787e-06	6.87066e-06	2.94775e-06	PIK3CA/PIK3CD/MYC/OAS1/STAT1/OAS3/OAS2/MAPK1/AKT1/FASLG/RB1/MX1/CXCL10/STAT3	14
hsa05205	Proteoglycans in cancer	16/156	205/8209	1.55344e-06	6.97397e-06	2.99208e-06	IGF1R/RPS6/PIK3CA/TGFB1/PTPN11/CD63/PTPN6/PIK3CD/MYC/ITGB1/MMP9/VEGFA/MAPK1/AKT1/FASLG/STAT3	16
hsa05144	Malaria	8/156	50/8209	3.87665e-06	1.70411e-05	7.31122e-06	KLRB1/PECAM1/KLRK1/TGFB1/ITGAL/CD40LG/LRP1/IL12A	8
hsa04620	Toll-like receptor signaling pathway	11/156	104/8209	3.99924e-06	1.72212e-05	7.38849e-06	PIK3CA/CCL5/PIK3CD/CXCL9/CD86/STAT1/TLR8/MAPK1/IL12A/AKT1/CXCL10	11
hsa05212	Pancreatic cancer	9/156	76/8209	1.23247e-05	5.09905e-05	2.18767e-05	PIK3CA/TGFB1/PIK3CD/VEGFA/STAT1/MAPK1/AKT1/RB1/STAT3	9
hsa05220	Chronic myeloid leukemia	9/156	76/8209	1.23247e-05	5.09905e-05	2.18767e-05	PIK3CA/TGFB1/PTPN11/STAT5A/PIK3CD/MYC/MAPK1/AKT1/RB1	9
hsa04662	B cell receptor signaling pathway	9/156	82/8209	2.30059e-05	9.3351e-05	4.00508e-05	PIK3CA/NFATC1/CD79A/PTPN6/PIK3CD/IFITM1/FCGR2B/MAPK1/AKT1	9
hsa04380	Osteoclast differentiation	11/156	128/8209	2.94976e-05	0.000117434	5.03832e-05	PIK3CA/NFATC1/TGFB1/FCGR3B/PIK3CD/FCGR3A/TYROBP/STAT1/FCGR2B/MAPK1/AKT1	11
hsa05203	Viral carcinogenesis	14/156	204/8209	3.12309e-05	0.000122032	5.23559e-05	CCR4/HLA-E/PIK3CA/EGR2/STAT5A/HLA-B/HLA-A/PIK3CD/EGR3/CDK1/MAPK1/RB1/HLA-C/STAT3	14
hsa05171	Coronavirus disease - COVID-19	15/156	232/8209	3.25037e-05	0.000124696	5.34989e-05	RPS6/PIK3CA/NRP1/PIK3CD/OAS1/STAT1/OAS3/TLR8/OAS2/MAPK1/IL12A/MX1/CXCL10/IFIH1/STAT3	15
hsa05210	Colorectal cancer	9/156	86/8209	3.38391e-05	0.000127501	5.47022e-05	PIK3CA/TCF7/BCL2/TGFB1/PIK3CD/BCL2L11/MYC/MAPK1/AKT1	9
hsa04151	PI3K-Akt signaling pathway	19/156	354/8209	3.85702e-05	0.000142254	6.10318e-05	IGF1R/RPS6/PIK3CA/BCL2/PTEN/IL7R/IRS1/PIK3CD/BCL2L11/MYC/ITGB7/ITGB1/VEGFA/IL2RB/IL2RG/ITGA1/MAPK1/AKT1/FASLG	19
hsa04066	HIF-1 signaling pathway	10/156	109/8209	3.9103e-05	0.000142254	6.10318e-05	IGF1R/RPS6/PIK3CA/BCL2/TFRC/PIK3CD/VEGFA/MAPK1/AKT1/STAT3	10
hsa04210	Apoptosis	11/156	136/8209	5.18045e-05	0.000185267	7.9486e-05	PIK3CA/BCL2/LMNA/PIK3CD/BCL2L11/CTSS/CSF2RB/GZMB/MAPK1/AKT1/FASLG	11
hsa04670	Leukocyte transendothelial migration	10/156	114/8209	5.75522e-05	0.000200686	8.61014e-05	ITK/PIK3CA/CXCR4/PECAM1/ITGAL/PTPN11/PIK3CD/ITGB1/MMP9/ITGAM	10
hsa05222	Small cell lung cancer	9/156	92/8209	5.80183e-05	0.000200686	8.61014e-05	PIK3CA/BCL2/PTEN/PTGS2/PIK3CD/MYC/ITGB1/AKT1/RB1	9
hsa01522	Endocrine resistance	9/156	98/8209	9.53845e-05	0.000324615	0.000139271	IGF1R/PIK3CA/BCL2/NOTCH3/PIK3CD/MMP9/MAPK1/AKT1/RB1	9
hsa05213	Endometrial cancer	7/156	58/8209	0.000104306	0.000349343	0.00014988	PIK3CA/TCF7/PTEN/PIK3CD/MYC/MAPK1/AKT1	7
hsa04914	Progesterone-mediated oocyte maturation	9/156	102/8209	0.000130145	0.000429071	0.000184086	IGF1R/PIK3CA/PIK3CD/BUB1/CDK1/CCNB2/MAD2L1/MAPK1/AKT1	9
hsa04668	TNF signaling pathway	9/156	112/8209	0.000265684	0.000853511	0.000366186	PIK3CA/PTGS2/CCL5/PIK3CD/CX3CL1/MMP9/MAPK1/AKT1/CXCL10	9
hsa05135	Yersinia infection	10/156	137/8209	0.000266975	0.000853511	0.000366186	SKAP2/PIK3CA/CD8A/CD8B/NFATC1/PIK3CD/CD4/ITGB1/MAPK1/AKT1	10
hsa05211	Renal cell carcinoma	7/156	69/8209	0.000314336	0.000989925	0.000424712	PIK3CA/TGFB1/PTPN11/PIK3CD/VEGFA/MAPK1/AKT1	7
hsa04917	Prolactin signaling pathway	7/156	70/8209	0.000343771	0.0010667	0.000457652	PIK3CA/STAT5A/PIK3CD/STAT1/MAPK1/AKT1/STAT3	7
hsa05218	Melanoma	7/156	72/8209	0.000409267	0.00123365	0.000529278	IGF1R/PIK3CA/PTEN/PIK3CD/MAPK1/AKT1/RB1	7
hsa05223	Non-small cell lung cancer	7/156	72/8209	0.000409267	0.00123365	0.000529278	PIK3CA/STAT5A/PIK3CD/MAPK1/AKT1/RB1/STAT3	7
hsa01524	Platinum drug resistance	7/156	73/8209	0.000445561	0.00132413	0.000568099	PIK3CA/BCL2/TOP2A/PIK3CD/MAPK1/AKT1/FASLG	7
hsa05224	Breast cancer	10/156	147/8209	0.000470137	0.00137776	0.000591107	IGF1R/PIK3CA/TCF7/PTEN/NOTCH3/PIK3CD/MYC/MAPK1/AKT1/RB1	10
hsa04666	Fc gamma R-mediated phagocytosis	8/156	97/8209	0.000490849	0.00141876	0.000608696	PIK3CA/PTPRC/FCGR3B/PIK3CD/FCGR3A/FCGR2B/MAPK1/AKT1	8
hsa05214	Glioma	7/156	75/8209	0.000525854	0.00149939	0.000643292	IGF1R/PIK3CA/PTEN/PIK3CD/MAPK1/AKT1/RB1	7
hsa05417	Lipid and atherosclerosis	12/156	215/8209	0.000782376	0.00220108	0.000944342	PIK3CA/BCL2/NFATC1/CCL5/CD40LG/PIK3CD/MMP9/MAPK1/IL12A/AKT1/FASLG/STAT3	12
hsa04370	VEGF signaling pathway	6/156	59/8209	0.000839498	0.00233071	0.000999956	PIK3CA/PTGS2/PIK3CD/VEGFA/MAPK1/AKT1	6
hsa05219	Bladder cancer	5/156	41/8209	0.0010027	0.00271303	0.00116398	MYC/MMP9/VEGFA/MAPK1/RB1	5
hsa04931	Insulin resistance	8/156	108/8209	0.00100292	0.00271303	0.00116398	PIK3CA/PTPN11/PTEN/IRS1/PIK3CD/FOXO1/AKT1/STAT3	8
hsa05202	Transcriptional misregulation in cancer	11/156	193/8209	0.00109156	0.00288301	0.00123691	IGF1R/ZEB1/MPO/MYC/ITGB7/FOXO1/MMP9/CD86/IL2RB/GZMB/ITGAM	11
hsa04213	Longevity regulating pathway - multiple species	6/156	62/8209	0.00109308	0.00288301	0.00123691	IGF1R/PIK3CA/IRS1/PIK3CD/FOXO1/AKT1	6
hsa04012	ErbB signaling pathway	7/156	85/8209	0.00111644	0.00290825	0.00124774	PIK3CA/STAT5A/CBLB/PIK3CD/MYC/MAPK1/AKT1	7
hsa05225	Hepatocellular carcinoma	10/156	168/8209	0.00132401	0.0034069	0.00146168	IGF1R/PIK3CA/TCF7/TGFB1/PTEN/PIK3CD/MYC/MAPK1/AKT1/RB1	10
hsa04810	Regulation of actin cytoskeleton	12/156	229/8209	0.0013538	0.0034416	0.00147656	ITGAE/PIK3CA/CXCR4/ITGAL/PIK3CD/ITGB7/ITGB1/ITGAX/ITGA1/MAPK1/AKT1/ITGAM	12
hsa04140	Autophagy - animal	9/156	141/8209	0.00141808	0.00356209	0.00152826	IGF1R/PIK3CA/BCL2/PTEN/IRS1/PIK3CD/MAPK1/AKT1/LAMP1	9
hsa04510	Focal adhesion	11/156	201/8209	0.00151627	0.00376392	0.00161485	IGF1R/PIK3CA/BCL2/PTEN/PIK3CD/ITGB7/ITGB1/VEGFA/ITGA1/MAPK1/AKT1	11
hsa04550	Signaling pathways regulating pluripotency of stem cells	9/156	143/8209	0.00156464	0.00383882	0.00164699	IGF1R/PIK3CA/TCF7/ID3/PIK3CD/MYC/MAPK1/AKT1/STAT3	9
hsa04722	Neurotrophin signaling pathway	8/156	119/8209	0.00187482	0.00454698	0.00195081	PIK3CA/BCL2/PTPN11/IRS1/PIK3CD/MAPK1/AKT1/FASLG	8
hsa04935	Growth hormone synthesis, secretion and action	8/156	120/8209	0.00197699	0.00474029	0.00203375	PIK3CA/STAT5A/IRS1/PIK3CD/STAT1/MAPK1/AKT1/STAT3	8
hsa05230	Central carbon metabolism in cancer	6/156	70/8209	0.00205867	0.00483099	0.00207266	PIK3CA/PTEN/PIK3CD/MYC/MAPK1/AKT1	6
hsa05226	Gastric cancer	9/156	149/8209	0.00207876	0.00483099	0.00207266	PIK3CA/TCF7/BCL2/TGFB1/PIK3CD/MYC/MAPK1/AKT1/RB1	9
hsa04919	Thyroid hormone signaling pathway	8/156	121/8209	0.00208351	0.00483099	0.00207266	PIK3CA/NOTCH3/PIK3CD/MYC/FOXO1/STAT1/MAPK1/AKT1	8
hsa05206	MicroRNAs in cancer	14/156	310/8209	0.00225983	0.00518286	0.00222363	PIK3CA/BCL2/ZEB1/PTEN/PTGS2/NOTCH3/IRS1/PIK3CD/BCL2L11/MYC/MMP9/VEGFA/MAPK1/STAT3	14
hsa04613	Neutrophil extracellular trap formation	10/156	190/8209	0.00328131	0.00744469	0.00319403	PIK3CA/ITGAL/MPO/FCGR3B/PIK3CD/FCGR3A/TLR8/MAPK1/AKT1/ITGAM	10
hsa04910	Insulin signaling pathway	8/156	137/8209	0.0044874	0.0100728	0.00432157	RPS6/PIK3CA/CBLB/IRS1/PIK3CD/FOXO1/MAPK1/AKT1	8
hsa04923	Regulation of lipolysis in adipocytes	5/156	58/8209	0.00473497	0.0105166	0.00451199	PIK3CA/PTGS2/IRS1/PIK3CD/AKT1	5
hsa05418	Fluid shear stress and atherosclerosis	8/156	139/8209	0.0048965	0.0107621	0.00461732	PIK3CA/KLF2/PECAM1/BCL2/PIK3CD/MMP9/VEGFA/AKT1	8
hsa04960	Aldosterone-regulated sodium reabsorption	4/156	37/8209	0.0050883	0.0110684	0.00474871	PIK3CA/IRS1/PIK3CD/MAPK1	4
hsa04015	Rap1 signaling pathway	10/156	210/8209	0.00662123	0.0142559	0.00611628	IGF1R/PIK3CA/ITGAL/ADORA2A/PIK3CD/ITGB1/VEGFA/MAPK1/AKT1/ITGAM	10
hsa04211	Longevity regulating pathway	6/156	89/8209	0.0067986	0.01449	0.00621669	IGF1R/PIK3CA/IRS1/PIK3CD/FOXO1/AKT1	6
hsa05207	Chemical carcinogenesis - receptor activation	10/156	212/8209	0.00706384	0.0149047	0.00639463	PIK3CA/BCL2/STAT5A/PIK3CD/MYC/VEGFA/MAPK1/AKT1/RB1/STAT3	10
hsa04144	Endocytosis	11/156	251/8209	0.00821938	0.0171712	0.00736704	IGF1R/HLA-E/CXCR4/TFRC/CXCR2/CBLB/HLA-B/HLA-A/IL2RB/IL2RG/HLA-C	11
hsa04657	IL-17 signaling pathway	6/156	94/8209	0.00881893	0.0182431	0.00782691	CCL17/PTGS2/S100A8/MMP9/MAPK1/CXCL10	6
hsa04150	mTOR signaling pathway	8/156	156/8209	0.00963091	0.0197293	0.00846457	IGF1R/RPS6/PIK3CA/PTEN/IRS1/PIK3CD/MAPK1/AKT1	8
hsa04110	Cell cycle	7/156	127/8209	0.0104467	0.0211947	0.00909325	TGFB1/MYC/BUB1/CDK1/CCNB2/MAD2L1/RB1	7
hsa04930	Type II diabetes mellitus	4/156	46/8209	0.0110227	0.0220087	0.00944249	PIK3CA/IRS1/PIK3CD/MAPK1	4
hsa04520	Adherens junction	5/156	71/8209	0.0110565	0.0220087	0.00944249	IGF1R/TCF7/PTPN6/SNAI2/MAPK1	5
hsa04926	Relaxin signaling pathway	7/156	129/8209	0.0113256	0.0223337	0.00958193	PIK3CA/TGFB1/PIK3CD/MMP9/VEGFA/MAPK1/AKT1	7
hsa05146	Amoebiasis	6/156	102/8209	0.0128956	0.0251941	0.0108091	CD1C/PIK3CA/TGFB1/PIK3CD/IL12A/ITGAM	6
hsa05412	Arrhythmogenic right ventricular cardiomyopathy	5/156	77/8209	0.0153313	0.0296781	0.0127329	TCF7/LMNA/ITGB7/ITGB1/ITGA1	5
hsa04621	NOD-like receptor signaling pathway	8/156	184/8209	0.0238645	0.0457765	0.0196397	BCL2/CCL5/OAS1/STAT1/OAS3/OAS2/MAPK1/GBP1	8
hsa04071	Sphingolipid signaling pathway	6/156	119/8209	0.0256145	0.0486907	0.02089	PIK3CA/BCL2/PTEN/PIK3CD/MAPK1/AKT1	6
hsa04152	AMPK signaling pathway	6/156	121/8209	0.0275167	0.0518395	0.0222409	IGF1R/PIK3CA/IRS1/PIK3CD/FOXO1/AKT1	6
hsa05410	Hypertrophic cardiomyopathy	5/156	90/8209	0.0280751	0.0520209	0.0223187	LMNA/TGFB1/ITGB7/ITGB1/ITGA1	5
hsa04932	Non-alcoholic fatty liver disease	7/156	155/8209	0.0281061	0.0520209	0.0223187	PIK3CA/TGFB1/IRS1/PIK3CD/BCL2L11/AKT1/FASLG	7
hsa03250	Viral life cycle - HIV-1	4/156	63/8209	0.0314502	0.0577043	0.0247571	CXCR4/SAMHD1/CD4/MX1	4
hsa05143	African trypanosomiasis	3/156	37/8209	0.032644	0.0588707	0.0252576	IL12A/IDO1/FASLG	3
hsa05216	Thyroid cancer	3/156	37/8209	0.032644	0.0588707	0.0252576	TCF7/MYC/MAPK1	3
hsa04929	GnRH secretion	4/156	64/8209	0.0330672	0.0591286	0.0253682	PIK3CA/PIK3CD/MAPK1/AKT1	4
hsa05414	Dilated cardiomyopathy	5/156	96/8209	0.0357095	0.0633168	0.0271651	LMNA/TGFB1/ITGB7/ITGB1/ITGA1	5
hsa04114	Oocyte meiosis	6/156	131/8209	0.0384268	0.0675671	0.0289886	IGF1R/BUB1/CDK1/CCNB2/MAD2L1/MAPK1	6
hsa04664	Fc epsilon RI signaling pathway	4/156	68/8209	0.0400148	0.0697778	0.0299371	PIK3CA/PIK3CD/MAPK1/AKT1	4
hsa04920	Adipocytokine signaling pathway	4/156	69/8209	0.041872	0.0724179	0.0310698	PTPN11/IRS1/AKT1/STAT3	4
hsa04915	Estrogen signaling pathway	6/156	138/8209	0.0475072	0.08093	0.0347218	PIK3CA/BCL2/PIK3CD/MMP9/MAPK1/AKT1	6
hsa05132	Salmonella infection	9/156	249/8209	0.0475608	0.08093	0.0347218	PIK3CA/TCF7/BCL2/PTPRC/PIK3CD/MYC/M6PR/MAPK1/AKT1	9
hsa04115	p53 signaling pathway	4/156	73/8209	0.0497819	0.0840319	0.0360526	BCL2/PTEN/CDK1/CCNB2	4
