# Supplementary material for: Identifying key genes related to inflammasome in severe COVID-19 patients based on a joint model with random forest and artificial neural network
Source: Front Cell Infect Microbiol. 2023 Apr 11;13:1139998. doi: 10.3389/fcimb.2023.1139998 (PMC10126306; doi:10.3389/fcimb.2023.1139998)
Supplement: Supplementary file 6 [file Table_5.xls]

## Sheet: Supplementary Table S5
Supplementary Table S5. 1007 inflammasome-associated genes
UBR1
PPP1R12B
ZNF512B
FARP2
PPIP5K1
PHKA1
BACE1
MRPS27
TRAPPC12
TAS1R3
CD247
CYBRD1
PCED1A
AP5M1
RMDN1
FBXO31
BLOC1S6
ATP10D
FMO1
FKBP5
NNT
TMEM260
TIFA
LSM4
CERS2
PLCG2
FAM219A
LAMTOR3
KLF11
CTSH
CAPZA2
ACTL6A
C10orf11
KLRB1
ADAM17
SLC11A2
EREG
CSF1
ESR1
BID
BACH1
TNFRSF1B
MAPKAPK3
IFNAR2
NFKB2
OSMR
BTN1A1
IRF5
GNAQ
SULF2
SLC7A11
SLAMF1
SELP
NPY1R
PROKR1
SOD2
SERPINB2
RAB32
PTGER4
STX11
IGSF3
ARHGAP27
TBC1D9
TNIP1
SLAMF8
ACTR3B
PIM1
MAP3K8
POLR3K
BCL3
HOXD13
CDCA2
RND1
CERS5
GPR171
PTGS2
NFATC2
B3GAT1
CH25H
IL33
SLC5A1
NFKBIE
SOCS3
ELF3
SELE
TNFAIP2
TLR2
CHL1
CCL2
STEAP4
ZC3H12A
IL6
VCAM1
NFKBIZ
CXCL1
CCL20
LACC1
ZNF608
GBP6
CAMK2B
CNBD2
CD226
CXCR6
THY1
SAMD3
TXK
C5orf28
FASLG
RGS11
CTSW
MID1
IFT46
RNF214
SC5D
DYNC2H1
BCL9L
ALG9
TMEM25
NXPE4
LIM2
HS3ST2
COX5B
PDE4B
ASCL2
EHD2
SCN3A
NLRP1
NLRP3
CASP4
CASP5
NLRC5
NLRP6
NLRP12
NLRP7
NAIP
NLRC4
AIM2
IFI16
MEFV
NLRP2
PYCARD
CARD8
CASP1
IL1B
NLRP9
GSDMD
IL18
NEK7
DDX3X
P2RX7
HMGB1
DHX33
TLR4
PYDC2
GBP5
MYD88
PYDC5
DPP9
EIF2AK2
TXNIP
CPTP
SYK
TRAF3
NFKB1
WDR1
RELA
STMP1
PSTPIP1
PANX1
NLRC3
CASP8
CD36
NLRX1
MIR223
DHX9
APP
BCL2
LRRFIP2
DPP8
IL1A
CASP6
ZBP1
HMOX1
CASP7
USP50
CGAS
RIPK3
DHX15
NFE2L2
TLR8
SIRT1
SUGT1
BCL2L1
CNR1
ARRB2
FFAR1
FFAR4
TXN
NOD2
SNCA
BRCC3
SQSTM1
NLRP13
CYLD
TIMD4
TNFAIP3
MAVS
UBR2
NLRP14
CYBB
MAPK13
CLEC7A
SREBF2
P2RX4
TNF
MAPK14
TLR6
CEACAM1
MT-RNR2
HK1
CTSB
FOXO3
TLR9
IKBKE
IL1RN
PYDC1
NOD1
GBP1
STING1
AGER
NLRP10
BTK
POP1
MIR155
BECN1
TLR3
OPTN
PML
STAMBP
HIF1A
MLKL
MALT1
HAVCR2
TREM2
C5
SREBF1
NEAT1
IL1R1
TLR7
RIGI
MAPK8
HSP90AB1
C3
MAPK1
UCP2
JUN
MAPRE1
TRPM2
LGALS3
MAP1LC3B
NLRP11
MAPK11
IL1RAPL2
CASP12
PCSK9
PTPN11
RAC1
AHR
P2RY2
RBX1
MUC5AC
DDX19A
CASR
ITGB1
ITGA5
BIRC3
CEBPB
TRIM31
NLRP8
AGT
TRAF2
UBE2D1
CAMP
MIR21
MAP1LC3A
CD14
NPPA
IL22
APOE
ACE2
IL18BP
PPARG
SOCS1
S100A9
IL23A
KEAP1
CUL3
ADGRE2
BRCA1
IL10
STAT1
ATF4
ZFP91
LGALS9
TRIM65
TRIM21
OLR1
NOX1
ATG16L1
CAMK2N1
RIPK1
VDR
BRD4
CFHR1
GPBAR1
NPPB
MIR10B
MIR133A1
TRAF6
MIR22
FASN
SAA1
NLRP5
MIF
CFH
IL17A
ADAMTS14
TRIM33
IL37
CARD18
HSP90AA1
SLC2A1
UCHL5
MIR132
FSTL1
GSDME
ABL1
NRG1
IRF4
KCNJ8
ILF2
MTOR
VIM
CBLB
TGFB1
CBL
USP7
PGM1
NR4A1
STUB1
PXN
EIF3F
SKP1
TRIM28
USP13
CUL1
FLII
ATP1B3
PIEZO1
UBR5
USP47
MARCHF7
DPEP1
FLNA
TAB2
EIF4G1
PLK4
CRKL
NPR1
SUMO1
ADIPOQ
FADD
HUWE1
NUP214
TNFSF13B
UBE2D3
APOL1
RALB
ALMS1
EIF4B
ERC1
HNRNPC
PDLIM7
PELI1
RANGAP1
CC2D1A
EIF4G2
GIGYF2
IAPP
MAP4
PDLIM1
PDLIM5
AMOT
CLINT1
EPS15L1
LARP1
NEDD8
NSFL1C
SENP3
SEPTIN9
SNX5
TSLP
ARIH2
CIAPIN1
SNX2
TNRC6B
DCP1A
GEMIN5
AMOTL1
GLTP
SERBP1
TNKS1BP1
YEATS2
CORO1B
MRTFB
SKA3
C1QTNF9
PRRC2C
RPAP3
SPATA2
CCDC85C
SIGLEC14
H2BC26
SPATA2L
A3GALT2
DYSF
CHEK2
SLC25A4
NAMPT
ANXA1
DNM1L
IRF7
SIRT3
BIRC2
FPR2
APOC3
SPOP
TRIM25
H2AX
HSF2
UBE2D2
ANAPC10
GLMN
DDX10
GPRC6A
SLC7A10
TRIM40
WDR90
CRNDE
MIR10A
FLT3
CD209
GZMA
HDAC6
ALK
AURKA
ESR2
NOS3
TBK1
CSNK1A1
WAS
NR1H3
P2RY1
PTGDR
UBE2N
VDAC1
CARD9
CXCL8
GDF15
RNASEL
SCAP
HCRT
UBE2E1
RNH1
S100A12
PELI2
MIR30C1
SIRT2
ATAT1
NLRP2B
ADAM10
CDK5
JAK2
LDLR
GJA1
MAP3K7
DICER1
FOXO1
LRRK2
EDN1
KCNJ2
MFN2
FCGR3A
FYN
HSF1
GSTO1
BCL10
DROSHA
MARK4
SNAI1
TSPO
NR0B2
FCER1G
FCGR1A
FOSL2
NFAT5
UBE2O
NCR1
PLCL1
HCAR1
USP21
CARD6
TRIM11
ZNF7
IRGM
GPSM3
MIR30B
MIR1224
XDH
ITGB2
MAPT
KRT18
PKM
GFAP
ITGAM
MUC1
PTPN2
IL2
KRT8
NR4A2
SYNGAP1
AQP3
BTRC
IRF8
ABHD5
CNR2
SPI1
TNFRSF9
DEPTOR
DUSP10
UBE2G1
RAB1A
RNF125
IL27
KDM1B
TNFSF9
ZFP36
TRIM59
CORT
FBXL2
ABRAXAS2
CLEC5A
MT-CYB
SNHG6
MIR520C
SNHG18
PARP1
AKT1
JAK1
NGF
BMPR2
DPP4
FN1
B2M
DAPK1
IL6ST
PSMB8
ATF6
MCM4
CARD11
SEMA4D
LIG3
MAP3K20
RBP4
MFGE8
NR1I2
NUP107
RHOB
TMPRSS15
NDUFA13
EPO
ITPKC
MYO1C
CNPY3
LEMD3
LTBR
S100A8
ACKR2
GDF3
MTDH
NAA15
MAS1
TPM4
IL32
PLXNB2
TSHZ2
INPP4B
USP30
FSTL5
ARMC2
ZYG11B
CEP131
FUNDC1
ZER1
DNAJC28
FAM184A
DRC7
CDKN2B-AS1
GAS5
MIR122
MIR139
MIR612
LINC01061
ATN1
NLRP4
EGFR
MERTK
PRKCD
BAX
STIM1
NR3C1
CLU
ACTA2
ADORA2A
FTO
SP1
BAK1
TAGLN
TFAM
PCSK6
PHB2
UMOD
PLIN2
TREM1
TNFSF12
CFHR2
GOLPH3
MIR335
IFNG
IRAK3
TIRAP
TICAM1
TLR5
CHRNA7
CNOT8
GSK3B
PRKAA2
STK11
AXIN1
USP5
IL31
LAMTOR1
MIR135B
MIR503HG
MIR297
MIR570HG
PLA2G6
DMD
NOX4
SNRNP70
CARD16
IRF3
YWHAH
TET2
GABARAP
GABARAPL2
MAPK9
MIR146A
GATM
HSPD1
LY96
LPAR5
CHUK
MAPK10
IL1RAP
JUNB
TICAM2
ULK1
KPNA1
HAGLR
YWHAE
YWHAZ
SESN2
YWHAG
PRKN
YWHAB
YWHAQ
CEBPE
GABARAPL1
MAP1LC3C
NT5E
ENTPD1
CTSG
ENTPD5
C3AR1
NRXN3
SYNE1
FMR1
FANCC
THBD
MIR302A
IKBKB
FOS
NFKBIA
IKBKG
MAP2K3
TLR1
MAPK12
MAP2K4
MAP2K6
REL
MAP2K7
FOSL1
RELB
FOSB
JUND
NFKBIB
TLR10
MAA
RAB5A
SERPINA1
CASP9
DCP2
OR6A2
CD40
CYBA
NCF1
HIPK3
MIR192
MIR561
STAT3
VEGFA
IFNA1
CIRBP
CARD17P
MAP2K1
EP300
TRPV4
SARM1
TFEB
H2BC21
TMBIM6
H2AC18
MEG3
MIR1301
FANCA
IKZF1
USP8
ATP6AP1
CHI3L1
MIB1
MLX
PTX3
TRIM22
GPR65
TRIM8
MID2
ZFAS1
MIR92A1
MIR485
PRKD1
ABCA1
ANXA2
TP73
CHRNA5
GBF1
TACR1
U2AF1
LPIN2
ERAP2
IL19
SON
IL20
ARRDC3
HOXA11-AS
MIR455
MIR423
MMP9
MMP2
PLA2G7
MRE11
ERN1
HSPA1A
MOG
PINK1
ANGPTL4
APAF1
BCL2L11
DDX6
HSPB8
IGF2R
IL12B
S100B
SLC1A5
IL13
P2RY11
CFHR3
ELOVL6
RBCK1
TAC1
RNF31
TOMM40
CCRL2
IL13RA2
SHARPIN
SYVN1
SCAF11
RETREG1
IFNL1
EVA1A
XIST
SNHG5
MIR125A
HNP1
PRF1
CASP3
CD46
TP53
PTPN22
RIPK2
HSPA4
EPHA2
TYK2
AXL
APOA1
CAPN1
KCNN4
PDCD1
TGM2
ITCH
HPSE
PKN2
HSPA1L
KCNA3
MKI67
CAPN5
SAMHD1
TREX1
CLDN5
SERPINA12
TAX1BP1
GSDMC
MIR143
IFIH1
IRF1
IRF2
DRD2
SCNN1B
UBE3A
ATG5
CANT1
IL15
FNDC5
MIR29A
SOD1
IRAK1
MAPK3
IRAK4
FURIN
MVK
HMGCR
BCL6
MTNR1B
CCL5
CFLAR
MBP
PRDM1
SLC22A12
TRIM24
C7
HLA-G
ANO6
FAF1
PSMC5
CCL4
FGL2
SLPI
NCKAP1L
CLEC4D
DNAH8
IL1F10
MPEG1
CHRFAM7A
PVT1
MIRLET7F1
MIR3127
PRINS
ATM
CFTR
PIK3CA
ALPL
DNMT3A
NPM1
CREB1
HSPA8
NOS2
CD44
ECE1
INS
PIK3CB
PIK3CG
SLC6A4
YAP1
CTLA4
CTSC
NEDD4
PKD2
EHMT1
ERAP1
HTR1A
HTR3A
IL4
LEP
NR1H2
OGG1
TARDBP
TGIF1
TRPA1
CCR2
CD274
DUSP1
ENPP2
FGF2
HELLS
HNRNPA2B1
KLF4
TIMP1
ANO1
ATP6V0A2
BSG
C9
CCR7
INPP5D
LBP
SFTPB
STXBP2
TNFSF10
VTN
WWP2
ATG7
CDC37
CRHR2
FOXG1
IFNB1
IL18R1
MANBA
OSM
PDCD6IP
SUV39H1
VASP
CHMP4B
SRD5A2
TUBB6
UBC
CDKN3
CTSV
DDIT4
PRKRA
ACTR3
ATG3
CXCL9
FLG
NAPRT
OSBP
PF4
RSAD2
SESN1
SIGLEC1
SPAST
VPS4B
CCL19
CCL3
IL36G
ITLN1
MATN2
SLC16A4
STXBP3
TMSB4X
CLEC6A
NPNT
ORMDL3
PIGH
BCO2
ENTPD7
OSBPL1A
RTN1
SLC30A6
VPS28
CMPK2
DPY30
PGS1
PIF1
IL26
SEC22B
TRIM16
GSDMB
TEX12
HOTTIP
MIR200B
MIR200A
MIR221
ADAMTS9-AS2
MIR144
MIR556
MIR15A
MIR372
ST2
