# Supplementary material for: Identifying key genes related to inflammasome in severe COVID-19 patients based on a joint model with random forest and artificial neural network
Source: Front Cell Infect Microbiol. 2023 Apr 11;13:1139998. doi: 10.3389/fcimb.2023.1139998 (PMC10126306; doi:10.3389/fcimb.2023.1139998)
Supplement: Supplementary file 8 [file Table_7.xls]

## Sheet: Supplementary Table S7
Supplementary Table S7. The GO enrichment results of 40 IADEGs.
ONTOLOGY	ID	Description	GeneRatio	BgRatio	pvalue	p.adjust	qvalue	geneID	Count
BP	GO:0038127	ERBB signaling pathway	9/40	121/18723	3.35994e-12	5.09045e-09	2.38857e-09	AKT1/CBLB/CEACAM1/FASLG/MAPK1/MMP9/PIK3CA/PTPN11/TGFB1	9
BP	GO:0050852	T cell receptor signaling pathway	9/40	123/18723	3.90222e-12	5.09045e-09	2.38857e-09	CBLB/CCR7/CD226/CD247/CEACAM1/CTLA4/GBP1/MAPK1/PIK3CA	9
BP	GO:0050851	antigen receptor-mediated signaling pathway	10/40	240/18723	6.00896e-11	4.05467e-08	1.90256e-08	BCL2/CBLB/CCR7/CD226/CD247/CEACAM1/CTLA4/GBP1/MAPK1/PIK3CA	10
BP	GO:0007173	epidermal growth factor receptor signaling pathway	8/40	108/18723	6.21644e-11	4.05467e-08	1.90256e-08	AKT1/CBLB/CEACAM1/FASLG/MMP9/PIK3CA/PTPN11/TGFB1	8
BP	GO:0002764	immune response-regulating signaling pathway	12/40	468/18723	1.53127e-10	7.88198e-08	3.69843e-08	BCL2/CBLB/CCR7/CD226/CD247/CEACAM1/CTLA4/GBP1/IFIH1/MAPK1/PIK3CA/TLR8	12
BP	GO:0048872	homeostasis of number of cells	10/40	272/18723	2.04998e-10	7.88198e-08	3.69843e-08	AKT1/AXL/BCL2/BCL2L11/CCR7/IKZF1/PTPN11/STAT1/STAT3/VEGFA	10
BP	GO:0007159	leukocyte cell-cell adhesion	11/40	371/18723	2.20478e-10	7.88198e-08	3.69843e-08	ADORA2A/AKT1/CBLB/CCL5/CCR7/CEACAM1/CTLA4/ITGB1/PIK3CA/PTPN11/S100A8	11
BP	GO:0042110	T cell activation	12/40	487/18723	2.41686e-10	7.88198e-08	3.69843e-08	ADORA2A/AKT1/BCL2/CBLB/CCL5/CCR7/CEACAM1/CTLA4/PIK3CA/PRDM1/PTPN11/STAT3	12
BP	GO:0002429	immune response-activating cell surface receptor signaling pathway	10/40	291/18723	3.95945e-10	1.03302e-07	4.8472e-08	BCL2/CBLB/CCR7/CD226/CD247/CEACAM1/CTLA4/GBP1/MAPK1/PIK3CA	10
BP	GO:0002757	immune response-activating signal transduction	10/40	291/18723	3.95945e-10	1.03302e-07	4.8472e-08	BCL2/CBLB/CCR7/CD226/CD247/CEACAM1/CTLA4/GBP1/MAPK1/PIK3CA	10
BP	GO:0002768	immune response-regulating cell surface receptor signaling pathway	10/40	315/18723	8.54422e-10	2.02653e-07	9.50902e-08	BCL2/CBLB/CCR7/CD226/CD247/CEACAM1/CTLA4/GBP1/MAPK1/PIK3CA	10
BP	GO:1901214	regulation of neuron death	10/40	319/18723	9.65396e-10	2.09893e-07	9.84873e-08	ADORA2A/AKT1/AXL/BCL2/BCL2L11/CCL5/FASLG/ITGAM/PIK3CA/STAT3	10
BP	GO:0050863	regulation of T cell activation	10/40	329/18723	1.30092e-09	2.61084e-07	1.22508e-07	ADORA2A/AKT1/CBLB/CCL5/CCR7/CEACAM1/CTLA4/PIK3CA/PRDM1/PTPN11	10
BP	GO:0022407	regulation of cell-cell adhesion	11/40	448/18723	1.6117e-09	3.00351e-07	1.40933e-07	ADORA2A/AKT1/CBLB/CCL5/CCR7/CEACAM1/CTLA4/PIK3CA/PTPN11/TGFB1/VEGFA	11
BP	GO:0032496	response to lipopolysaccharide	10/40	343/18723	1.94415e-09	3.38153e-07	1.5867e-07	AKT1/AXL/CCL5/CCR7/CXCL9/FASLG/MAPK1/PTGS2/S100A8/TGFB1	10
BP	GO:0033002	muscle cell proliferation	9/40	248/18723	2.07554e-09	3.38443e-07	1.58806e-07	AKT1/CCL5/MAPK1/MMP9/PTGS2/PTPN11/STAT1/STAT3/TGFB1	9
BP	GO:0019221	cytokine-mediated signaling pathway	11/40	472/18723	2.78138e-09	4.2686e-07	2.00294e-07	AKT1/AXL/CCL5/CCR7/CEACAM1/CXCL9/CXCR6/PTPN11/SAMHD1/STAT1/STAT3	11
BP	GO:0070997	neuron death	10/40	361/18723	3.17841e-09	4.60198e-07	2.15937e-07	ADORA2A/AKT1/AXL/BCL2/BCL2L11/CCL5/FASLG/ITGAM/PIK3CA/STAT3	10
BP	GO:0002237	response to molecule of bacterial origin	10/40	363/18723	3.35139e-09	4.60198e-07	2.15937e-07	AKT1/AXL/CCL5/CCR7/CXCL9/FASLG/MAPK1/PTGS2/S100A8/TGFB1	10
BP	GO:0002253	activation of immune response	10/40	375/18723	4.57639e-09	5.9699e-07	2.80123e-07	BCL2/CBLB/CCR7/CD226/CD247/CEACAM1/CTLA4/GBP1/MAPK1/PIK3CA	10
BP	GO:0002696	positive regulation of leukocyte activation	10/40	409/18723	1.04715e-08	1.30096e-06	6.10446e-07	AKT1/AXL/BCL2/CCL5/CCR7/CD226/ITGAM/PIK3CA/PTPN11/TGFB1	10
BP	GO:0007162	negative regulation of cell adhesion	9/40	303/18723	1.19065e-08	1.35353e-06	6.3511e-07	ADORA2A/AKT1/CBLB/CEACAM1/CTLA4/GBP1/PTPN11/TGFB1/VEGFA	9
BP	GO:0043281	regulation of cysteine-type endopeptidase activity involved in apoptotic process	8/40	209/18723	1.19322e-08	1.35353e-06	6.3511e-07	ADORA2A/AKT1/BCL2L11/FASLG/MMP9/PTGS2/S100A8/VEGFA	8
BP	GO:0050867	positive regulation of cell activation	10/40	420/18723	1.34732e-08	1.46465e-06	6.87251e-07	AKT1/AXL/BCL2/CCL5/CCR7/CD226/ITGAM/PIK3CA/PTPN11/TGFB1	10
BP	GO:0000302	response to reactive oxygen species	8/40	222/18723	1.91084e-08	1.99415e-06	9.35707e-07	AKT1/AXL/BCL2/FOXO1/MAPK1/MMP9/PTPN11/STAT1	8
BP	GO:0050856	regulation of T cell receptor signaling pathway	5/40	41/18723	2.43275e-08	2.44118e-06	1.14546e-06	CBLB/CCR7/CD226/CEACAM1/GBP1	5
BP	GO:1903037	regulation of leukocyte cell-cell adhesion	9/40	336/18723	2.90678e-08	2.68281e-06	1.25884e-06	ADORA2A/AKT1/CBLB/CCL5/CCR7/CEACAM1/CTLA4/PIK3CA/PTPN11	9
BP	GO:2000116	regulation of cysteine-type endopeptidase activity	8/40	235/18723	2.9744e-08	2.68281e-06	1.25884e-06	ADORA2A/AKT1/BCL2L11/FASLG/MMP9/PTGS2/S100A8/VEGFA	8
BP	GO:0062197	cellular response to chemical stress	9/40	337/18723	2.98204e-08	2.68281e-06	1.25884e-06	AKT1/AXL/BCL2/FOXO1/MAPK1/MMP9/PIK3CA/PTGS2/PTPN11	9
BP	GO:0010631	epithelial cell migration	9/40	357/18723	4.89099e-08	4.25353e-06	1.99587e-06	AKT1/CEACAM1/ITGB1/MMP9/PIK3CA/PTGS2/PTPN11/TGFB1/VEGFA	9
BP	GO:0090132	epithelium migration	9/40	360/18723	5.25424e-08	4.42204e-06	2.07494e-06	AKT1/CEACAM1/ITGB1/MMP9/PIK3CA/PTGS2/PTPN11/TGFB1/VEGFA	9
BP	GO:0090130	tissue migration	9/40	365/18723	5.91222e-08	4.82031e-06	2.26181e-06	AKT1/CEACAM1/ITGB1/MMP9/PIK3CA/PTGS2/PTPN11/TGFB1/VEGFA	9
BP	GO:0050900	leukocyte migration	9/40	369/18723	6.48935e-08	5.13052e-06	2.40737e-06	AKT1/CCL5/CCR7/CXCL9/ITGB1/MAPK1/MMP9/S100A8/VEGFA	9
BP	GO:0048661	positive regulation of smooth muscle cell proliferation	6/40	104/18723	8.36192e-08	6.35595e-06	2.98238e-06	AKT1/CCL5/MMP9/PTGS2/STAT1/TGFB1	6
BP	GO:0030099	myeloid cell differentiation	9/40	381/18723	8.52657e-08	6.35595e-06	2.98238e-06	CCR7/CEACAM1/IKZF1/MMP9/PTPN11/STAT1/STAT3/TGFB1/VEGFA	9
BP	GO:0071887	leukocyte apoptotic process	6/40	106/18723	9.37154e-08	6.79176e-06	3.18687e-06	AKT1/AXL/BCL2L11/CCL5/CCR7/FASLG	6
BP	GO:0033138	positive regulation of peptidyl-serine phosphorylation	6/40	108/18723	1.04795e-07	7.38948e-06	3.46734e-06	AKT1/BCL2/PIK3CA/PTGS2/TGFB1/VEGFA	6
BP	GO:0048659	smooth muscle cell proliferation	7/40	184/18723	1.11952e-07	7.68637e-06	3.60665e-06	AKT1/CCL5/MMP9/PTGS2/PTPN11/STAT1/TGFB1	7
BP	GO:0007565	female pregnancy	7/40	193/18723	1.55065e-07	1.03735e-05	4.8675e-06	AKT1/BCL2/MAPK1/MMP9/PRDM1/PTGS2/VEGFA	7
BP	GO:0022408	negative regulation of cell-cell adhesion	7/40	196/18723	1.72237e-07	1.12341e-05	5.27134e-06	ADORA2A/AKT1/CBLB/CEACAM1/CTLA4/TGFB1/VEGFA	7
BP	GO:0042060	wound healing	9/40	422/18723	2.02954e-07	1.27147e-05	5.96609e-06	ADORA2A/AXL/CEACAM1/ENTPD1/ITGB1/PIK3CA/S100A8/TGFB1/VEGFA	9
BP	GO:0048608	reproductive structure development	9/40	424/18723	2.11223e-07	1.27147e-05	5.96609e-06	AKT1/AXL/BCL2/BCL2L11/MAPK1/PRDM1/PTGS2/PTPN11/VEGFA	9
BP	GO:1903131	mononuclear cell differentiation	9/40	426/18723	2.19784e-07	1.27147e-05	5.96609e-06	AXL/BCL2/CCR7/CTLA4/IKZF1/ITGB1/PRDM1/STAT3/VEGFA	9
BP	GO:0050854	regulation of antigen receptor-mediated signaling pathway	5/40	63/18723	2.2048e-07	1.27147e-05	5.96609e-06	CBLB/CCR7/CD226/CEACAM1/GBP1	5
BP	GO:0032103	positive regulation of response to external stimulus	9/40	427/18723	2.24177e-07	1.27147e-05	5.96609e-06	CCL5/CCR7/CD226/MAPK1/PTGS2/S100A8/TGFB1/TLR8/VEGFA	9
BP	GO:0061458	reproductive system development	9/40	427/18723	2.24177e-07	1.27147e-05	5.96609e-06	AKT1/AXL/BCL2/BCL2L11/MAPK1/PRDM1/PTGS2/PTPN11/VEGFA	9
BP	GO:0052548	regulation of endopeptidase activity	9/40	432/18723	2.47309e-07	1.37283e-05	6.44165e-06	ADORA2A/AKT1/BCL2L11/FASLG/MMP9/PTGS2/S100A8/STAT3/VEGFA	9
BP	GO:0002683	negative regulation of immune system process	9/40	434/18723	2.57127e-07	1.39759e-05	6.55787e-06	ADORA2A/AKT1/AXL/CBLB/CEACAM1/CTLA4/GBP1/SAMHD1/TGFB1	9
BP	GO:0043491	protein kinase B signaling	7/40	211/18723	2.84177e-07	1.5131e-05	7.09984e-06	AKT1/AXL/CCL5/CCR7/ITGB1/PIK3CA/TGFB1	7
BP	GO:0043523	regulation of neuron apoptotic process	7/40	212/18723	2.93425e-07	1.53109e-05	7.18427e-06	ADORA2A/AXL/BCL2/BCL2L11/FASLG/ITGAM/PIK3CA	7
BP	GO:0071496	cellular response to external stimulus	8/40	320/18723	3.18775e-07	1.62301e-05	7.61559e-06	AKT1/AXL/BCL2/FOXO1/MAPK1/PTGS2/PTPN11/TLR8	8
BP	GO:0006979	response to oxidative stress	9/40	446/18723	3.23482e-07	1.62301e-05	7.61559e-06	AKT1/AXL/BCL2/FOXO1/MAPK1/MMP9/PTGS2/PTPN11/STAT1	9
BP	GO:0044706	multi-multicellular organism process	7/40	220/18723	3.76974e-07	1.85571e-05	8.70747e-06	AKT1/BCL2/MAPK1/MMP9/PRDM1/PTGS2/VEGFA	7
BP	GO:0052547	regulation of peptidase activity	9/40	461/18723	4.27011e-07	2.0631e-05	9.68059e-06	ADORA2A/AKT1/BCL2L11/FASLG/MMP9/PTGS2/S100A8/STAT3/VEGFA	9
BP	GO:0010001	glial cell differentiation	7/40	225/18723	4.38734e-07	2.0812e-05	9.76552e-06	ADORA2A/AKT1/MAPK1/PTPN11/S100A8/STAT3/TGFB1	7
BP	GO:0001819	positive regulation of cytokine production	9/40	467/18723	4.75859e-07	2.21699e-05	1.04027e-05	CCR7/CD226/IFIH1/PTGS2/PTPN11/STAT1/STAT3/TGFB1/TLR8	9
BP	GO:0001667	ameboidal-type cell migration	9/40	475/18723	5.48501e-07	2.5106e-05	1.17804e-05	AKT1/CEACAM1/ITGB1/MMP9/PIK3CA/PTGS2/PTPN11/TGFB1/VEGFA	9
BP	GO:0033135	regulation of peptidyl-serine phosphorylation	6/40	144/18723	5.7692e-07	2.59514e-05	1.21771e-05	AKT1/BCL2/PIK3CA/PTGS2/TGFB1/VEGFA	6
BP	GO:0043154	negative regulation of cysteine-type endopeptidase activity involved in apoptotic process	5/40	78/18723	6.469e-07	2.86061e-05	1.34227e-05	ADORA2A/AKT1/MMP9/PTGS2/VEGFA	5
BP	GO:1901653	cellular response to peptide	8/40	359/18723	7.60724e-07	3.25075e-05	1.52534e-05	AKT1/BCL2L11/CEACAM1/FOXO1/PIK3CA/PTPN11/STAT1/STAT3	8
BP	GO:0048708	astrocyte differentiation	5/40	81/18723	7.8145e-07	3.25075e-05	1.52534e-05	ADORA2A/MAPK1/PTPN11/S100A8/STAT3	5
BP	GO:0043276	anoikis	4/40	34/18723	7.90652e-07	3.25075e-05	1.52534e-05	AKT1/BCL2/ITGB1/PIK3CA	4
BP	GO:0051402	neuron apoptotic process	7/40	246/18723	7.99545e-07	3.25075e-05	1.52534e-05	ADORA2A/AXL/BCL2/BCL2L11/FASLG/ITGAM/PIK3CA	7
BP	GO:0071216	cellular response to biotic stimulus	7/40	246/18723	7.99545e-07	3.25075e-05	1.52534e-05	AKT1/AXL/BCL2L11/CCL5/CXCL9/MAPK1/TGFB1	7
BP	GO:0051251	positive regulation of lymphocyte activation	8/40	362/18723	8.09885e-07	3.25075e-05	1.52534e-05	AKT1/AXL/BCL2/CCL5/CCR7/PIK3CA/PTPN11/TGFB1	8
BP	GO:0031589	cell-substrate adhesion	8/40	363/18723	8.26864e-07	3.26862e-05	1.53372e-05	AXL/BCL2/BCL2L11/CCR7/GBP1/ITGB1/PTPN11/VEGFA	8
BP	GO:0006606	protein import into nucleus	6/40	155/18723	8.88718e-07	3.34647e-05	1.57025e-05	AKT1/CBLB/MAPK1/PTGS2/STAT3/TGFB1	6
BP	GO:0034614	cellular response to reactive oxygen species	6/40	155/18723	8.88718e-07	3.34647e-05	1.57025e-05	AKT1/AXL/FOXO1/MAPK1/MMP9/PTPN11	6
BP	GO:0001893	maternal placenta development	4/40	35/18723	8.91299e-07	3.34647e-05	1.57025e-05	AKT1/MAPK1/PRDM1/PTGS2	4
BP	GO:0009615	response to virus	8/40	367/18723	8.97865e-07	3.34647e-05	1.57025e-05	BCL2/CCL5/CXCL9/GBP1/IFIH1/SAMHD1/STAT1/TLR8	8
BP	GO:0002262	myeloid cell homeostasis	6/40	157/18723	9.57996e-07	3.5203e-05	1.65182e-05	AXL/BCL2L11/IKZF1/STAT1/STAT3/VEGFA	6
BP	GO:0051170	import into nucleus	6/40	159/18723	1.03164e-06	3.69798e-05	1.73519e-05	AKT1/CBLB/MAPK1/PTGS2/STAT3/TGFB1	6
BP	GO:0030098	lymphocyte differentiation	8/40	374/18723	1.0347e-06	3.69798e-05	1.73519e-05	AXL/BCL2/CCR7/CTLA4/IKZF1/ITGB1/PRDM1/STAT3	8
BP	GO:2000117	negative regulation of cysteine-type endopeptidase activity	5/40	86/18723	1.05394e-06	3.71585e-05	1.74357e-05	ADORA2A/AKT1/MMP9/PTGS2/VEGFA	5
BP	GO:2001242	regulation of intrinsic apoptotic signaling pathway	6/40	164/18723	1.23622e-06	4.30039e-05	2.01785e-05	AKT1/BCL2/BCL2L11/MMP9/PTGS2/S100A8	6
BP	GO:0051607	defense response to virus	7/40	265/18723	1.31496e-06	4.4555e-05	2.09064e-05	BCL2/CXCL9/GBP1/IFIH1/SAMHD1/STAT1/TLR8	7
BP	GO:0140546	defense response to symbiont	7/40	265/18723	1.31496e-06	4.4555e-05	2.09064e-05	BCL2/CXCL9/GBP1/IFIH1/SAMHD1/STAT1/TLR8	7
BP	GO:1903829	positive regulation of cellular protein localization	7/40	276/18723	1.72398e-06	5.76648e-05	2.70578e-05	AKT1/CD247/ITGAM/ITGB1/MAPK1/PTGS2/TGFB1	7
BP	GO:0043542	endothelial cell migration	7/40	279/18723	1.8524e-06	6.11761e-05	2.87054e-05	AKT1/CEACAM1/ITGB1/PIK3CA/PTGS2/TGFB1/VEGFA	7
BP	GO:0048660	regulation of smooth muscle cell proliferation	6/40	180/18723	2.12532e-06	6.93119e-05	3.25229e-05	AKT1/CCL5/MMP9/PTGS2/STAT1/TGFB1	6
BP	GO:0043434	response to peptide hormone	8/40	414/18723	2.20961e-06	7.11714e-05	3.33955e-05	AKT1/CEACAM1/FOXO1/PIK3CA/PTGS2/PTPN11/STAT1/STAT3	8
BP	GO:0031295	T cell costimulation	4/40	44/18723	2.27905e-06	7.18811e-05	3.37285e-05	AKT1/CCR7/PIK3CA/PTPN11	4
BP	GO:0034599	cellular response to oxidative stress	7/40	288/18723	2.28675e-06	7.18811e-05	3.37285e-05	AKT1/AXL/BCL2/FOXO1/MAPK1/MMP9/PTPN11	7
BP	GO:0071375	cellular response to peptide hormone stimulus	7/40	290/18723	2.39403e-06	7.43575e-05	3.48905e-05	AKT1/CEACAM1/FOXO1/PIK3CA/PTPN11/STAT1/STAT3	7
BP	GO:0006816	calcium ion transport	8/40	422/18723	2.54702e-06	7.81785e-05	3.66834e-05	ADORA2A/AKT1/BCL2/CCL5/CCR7/CXCL9/FASLG/PTGS2	8
BP	GO:0031294	lymphocyte costimulation	4/40	46/18723	2.7312e-06	8.28571e-05	3.88787e-05	AKT1/CCR7/PIK3CA/PTPN11	4
BP	GO:0043114	regulation of vascular permeability	4/40	47/18723	2.98068e-06	8.87739e-05	4.1655e-05	ADORA2A/CEACAM1/TGFB1/VEGFA	4
BP	GO:0006913	nucleocytoplasmic transport	7/40	301/18723	3.06234e-06	8.87739e-05	4.1655e-05	AKT1/CBLB/MAPK1/PTGS2/PTPN11/STAT3/TGFB1	7
BP	GO:0042063	gliogenesis	7/40	301/18723	3.06234e-06	8.87739e-05	4.1655e-05	ADORA2A/AKT1/MAPK1/PTPN11/S100A8/STAT3/TGFB1	7
BP	GO:0051169	nuclear transport	7/40	301/18723	3.06234e-06	8.87739e-05	4.1655e-05	AKT1/CBLB/MAPK1/PTGS2/PTPN11/STAT3/TGFB1	7
BP	GO:0048732	gland development	8/40	436/18723	3.24343e-06	9.29901e-05	4.36334e-05	AKT1/BCL2/BCL2L11/CEACAM1/MAPK1/PIK3CA/TGFB1/VEGFA	8
BP	GO:0060326	cell chemotaxis	7/40	310/18723	3.71911e-06	0.000105469	4.94888e-05	CCL5/CCR7/CXCL9/CXCR6/MAPK1/S100A8/VEGFA	7
BP	GO:0070231	T cell apoptotic process	4/40	50/18723	3.83085e-06	0.00010747	5.04276e-05	AKT1/BCL2L11/CCL5/FASLG	4
BP	GO:0010763	positive regulation of fibroblast migration	3/40	15/18723	4.0377e-06	0.000112068	5.25851e-05	AKT1/ITGB1/TGFB1	3
BP	GO:0018105	peptidyl-serine phosphorylation	7/40	315/18723	4.13218e-06	0.000113483	5.3249e-05	AKT1/BCL2/MAPK1/PIK3CA/PTGS2/TGFB1/VEGFA	7
BP	GO:0032869	cellular response to insulin stimulus	6/40	203/18723	4.25935e-06	0.000115757	5.43161e-05	AKT1/CEACAM1/FOXO1/PIK3CA/PTPN11/STAT1	6
BP	GO:0017038	protein import	6/40	206/18723	4.63459e-06	0.000124656	5.84918e-05	AKT1/CBLB/MAPK1/PTGS2/STAT3/TGFB1	6
BP	GO:1901215	negative regulation of neuron death	6/40	208/18723	4.89937e-06	0.000130433	6.12027e-05	ADORA2A/AKT1/AXL/BCL2/PIK3CA/STAT3	6
BP	GO:0071222	cellular response to lipopolysaccharide	6/40	209/18723	5.0363e-06	0.000132724	6.22778e-05	AKT1/AXL/CCL5/CXCL9/MAPK1/TGFB1	6
BP	GO:0002831	regulation of response to biotic stimulus	7/40	327/18723	5.28221e-06	0.000137813	6.46654e-05	CCL5/CD226/CEACAM1/PTPN11/SAMHD1/STAT1/TLR8	7
BP	GO:0051897	positive regulation of protein kinase B signaling	5/40	120/18723	5.46958e-06	0.000141289	6.62963e-05	AXL/CCR7/ITGB1/PIK3CA/TGFB1	5
BP	GO:0048638	regulation of developmental growth	7/40	330/18723	5.60803e-06	0.000142052	6.66545e-05	AKT1/BCL2/BCL2L11/MAPK1/PIK3CA/STAT3/VEGFA	7
BP	GO:0070371	ERK1 and ERK2 cascade	7/40	330/18723	5.60803e-06	0.000142052	6.66545e-05	CCL5/CCR7/CEACAM1/GBP1/MAPK1/PTPN11/TGFB1	7
BP	GO:2000811	negative regulation of anoikis	3/40	17/18723	6.0165e-06	0.000150933	7.08218e-05	BCL2/ITGB1/PIK3CA	3
BP	GO:0009612	response to mechanical stimulus	6/40	216/18723	6.08464e-06	0.000151189	7.09417e-05	AKT1/PIK3CA/PTGS2/PTPN11/STAT1/TLR8	6
BP	GO:0045088	regulation of innate immune response	6/40	218/18723	6.41469e-06	0.000157886	7.40843e-05	CCL5/CD226/CEACAM1/PTPN11/SAMHD1/TLR8	6
BP	GO:0018209	peptidyl-serine modification	7/40	338/18723	6.5598e-06	0.000159949	7.50521e-05	AKT1/BCL2/MAPK1/PIK3CA/PTGS2/TGFB1/VEGFA	7
BP	GO:0071621	granulocyte chemotaxis	5/40	125/18723	6.67876e-06	0.000161342	7.57056e-05	CCL5/CCR7/CXCL9/MAPK1/S100A8	5
BP	GO:0097529	myeloid leukocyte migration	6/40	220/18723	6.75915e-06	0.000161786	7.5914e-05	CCL5/CCR7/CXCL9/MAPK1/S100A8/VEGFA	6
BP	GO:0071219	cellular response to molecule of bacterial origin	6/40	221/18723	6.93693e-06	0.000163852	7.68834e-05	AKT1/AXL/CCL5/CXCL9/MAPK1/TGFB1	6
BP	GO:0032481	positive regulation of type I interferon production	4/40	58/18723	6.97107e-06	0.000163852	7.68834e-05	IFIH1/PTPN11/STAT1/TLR8	4
BP	GO:0043116	negative regulation of vascular permeability	3/40	18/18723	7.20911e-06	0.000167934	7.87988e-05	ADORA2A/CEACAM1/VEGFA	3
BP	GO:0001836	release of cytochrome c from mitochondria	4/40	59/18723	7.46657e-06	0.000172392	8.08907e-05	AKT1/BCL2/BCL2L11/MMP9	4
BP	GO:0034101	erythrocyte homeostasis	5/40	129/18723	7.78913e-06	0.000178262	8.3645e-05	AXL/IKZF1/STAT1/STAT3/VEGFA	5
BP	GO:0031663	lipopolysaccharide-mediated signaling pathway	4/40	60/18723	7.9876e-06	0.000181214	8.50304e-05	AKT1/CCL5/MAPK1/TGFB1	4
BP	GO:0030595	leukocyte chemotaxis	6/40	230/18723	8.71456e-06	0.000196003	9.19695e-05	CCL5/CCR7/CXCL9/MAPK1/S100A8/VEGFA	6
BP	GO:0060135	maternal process involved in female pregnancy	4/40	62/18723	9.10959e-06	0.000203136	9.53168e-05	AKT1/MAPK1/PRDM1/PTGS2	4
BP	GO:2001233	regulation of apoptotic signaling pathway	7/40	356/18723	9.20126e-06	0.000203441	9.546e-05	ADORA2A/AKT1/BCL2/BCL2L11/MMP9/PTGS2/S100A8	7
BP	GO:0007160	cell-matrix adhesion	6/40	233/18723	9.38315e-06	0.00020572	9.6529e-05	BCL2/BCL2L11/CCR7/ITGB1/PTPN11/VEGFA	6
BP	GO:1903706	regulation of hemopoiesis	7/40	367/18723	1.12126e-05	0.00024378	0.000114388	AXL/CEACAM1/CTLA4/PRDM1/STAT1/STAT3/TGFB1	7
BP	GO:0050921	positive regulation of chemotaxis	5/40	141/18723	1.20071e-05	0.000256776	0.000120486	CCL5/CCR7/MAPK1/TGFB1/VEGFA	5
BP	GO:1903038	negative regulation of leukocyte cell-cell adhesion	5/40	141/18723	1.20071e-05	0.000256776	0.000120486	ADORA2A/AKT1/CBLB/CEACAM1/CTLA4	5
BP	GO:0032727	positive regulation of interferon-alpha production	3/40	22/18723	1.3525e-05	0.00028457	0.000133528	IFIH1/STAT1/TLR8	3
BP	GO:0050860	negative regulation of T cell receptor signaling pathway	3/40	22/18723	1.3525e-05	0.00028457	0.000133528	CBLB/CEACAM1/GBP1	3
BP	GO:0042542	response to hydrogen peroxide	5/40	146/18723	1.42167e-05	0.000296732	0.000139234	AXL/BCL2/FOXO1/PTPN11/STAT1	5
BP	GO:0034612	response to tumor necrosis factor	6/40	253/18723	1.49832e-05	0.000310248	0.000145576	AKT1/CCL5/GBP1/MAPK1/PTGS2/STAT1	6
BP	GO:0097530	granulocyte migration	5/40	148/18723	1.51845e-05	0.000311939	0.00014637	CCL5/CCR7/CXCL9/MAPK1/S100A8	5
BP	GO:0051924	regulation of calcium ion transport	6/40	255/18723	1.56664e-05	0.000319326	0.000149836	ADORA2A/AKT1/BCL2/CCL5/CXCL9/PTGS2	6
BP	GO:0090596	sensory organ morphogenesis	6/40	256/18723	1.60174e-05	0.000323948	0.000152005	BCL2/FASLG/MAPK1/PRDM1/STAT3/VEGFA	6
BP	GO:0070227	lymphocyte apoptotic process	4/40	72/18723	1.65437e-05	0.00033202	0.000155793	AKT1/BCL2L11/CCL5/FASLG	4
BP	GO:0048592	eye morphogenesis	5/40	151/18723	1.67317e-05	0.000333228	0.000156359	BCL2/FASLG/PRDM1/STAT3/VEGFA	5
BP	GO:0042058	regulation of epidermal growth factor receptor signaling pathway	4/40	73/18723	1.74759e-05	0.000345072	0.000161917	CBLB/CEACAM1/FASLG/MMP9	4
BP	GO:0032928	regulation of superoxide anion generation	3/40	24/18723	1.77231e-05	0.000345072	0.000161917	AKT1/ITGAM/TGFB1	3
BP	GO:2000209	regulation of anoikis	3/40	24/18723	1.77231e-05	0.000345072	0.000161917	BCL2/ITGB1/PIK3CA	3
BP	GO:0003018	vascular process in circulatory system	6/40	263/18723	1.86561e-05	0.000360547	0.000169178	ADORA2A/AKT1/CEACAM1/PTGS2/TGFB1/VEGFA	6
BP	GO:0032868	response to insulin	6/40	264/18723	1.90602e-05	0.000365647	0.000171571	AKT1/CEACAM1/FOXO1/PIK3CA/PTPN11/STAT1	6
BP	GO:0046631	alpha-beta T cell activation	5/40	156/18723	1.95809e-05	0.000372894	0.000174971	ADORA2A/BCL2/CBLB/PRDM1/STAT3	5
BP	GO:0051250	negative regulation of lymphocyte activation	5/40	157/18723	2.01935e-05	0.000379027	0.000177849	ADORA2A/AXL/CBLB/CEACAM1/CTLA4	5
BP	GO:2000377	regulation of reactive oxygen species metabolic process	5/40	157/18723	2.01935e-05	0.000379027	0.000177849	AKT1/BCL2/ITGAM/STAT3/TGFB1	5
BP	GO:0043536	positive regulation of blood vessel endothelial cell migration	4/40	76/18723	2.05047e-05	0.000382121	0.000179301	AKT1/PTGS2/TGFB1/VEGFA	4
BP	GO:0010959	regulation of metal ion transport	7/40	406/18723	2.15168e-05	0.000398136	0.000186816	ADORA2A/AKT1/BCL2/CCL5/CXCL9/ITGB1/PTGS2	7
BP	GO:0001503	ossification	7/40	408/18723	2.22062e-05	0.000408	0.000191444	AKT1/BCL2/MAPK1/MMP9/PTGS2/PTPN11/TGFB1	7
BP	GO:0060759	regulation of response to cytokine stimulus	5/40	162/18723	2.3484e-05	0.000428459	0.000201044	AXL/CCL5/IFIH1/PTPN11/SAMHD1	5
BP	GO:1901184	regulation of ERBB signaling pathway	4/40	79/18723	2.39028e-05	0.000433071	0.000203208	CBLB/CEACAM1/FASLG/MMP9	4
BP	GO:0016032	viral process	7/40	415/18723	2.47649e-05	0.000445159	0.00020888	AXL/BCL2/CCL5/CXCR6/IFIH1/ITGB1/STAT1	7
BP	GO:0050792	regulation of viral process	5/40	164/18723	2.49112e-05	0.000445159	0.00020888	AXL/BCL2/CCL5/IFIH1/STAT1	5
BP	GO:0009791	post-embryonic development	4/40	80/18723	2.51221e-05	0.000445875	0.000209216	BCL2/BCL2L11/PRDM1/VEGFA	4
BP	GO:0031349	positive regulation of defense response	6/40	278/18723	2.54992e-05	0.000449509	0.000210921	CCL5/CCR7/CD226/PTGS2/S100A8/TLR8	6
BP	GO:0071260	cellular response to mechanical stimulus	4/40	81/18723	2.63866e-05	0.000462031	0.000216797	AKT1/PTGS2/PTPN11/TLR8	4
BP	GO:0051146	striated muscle cell differentiation	6/40	283/18723	2.81838e-05	0.000489475	0.000229674	AKT1/BCL2/CXCL9/ITGB1/TGFB1/VEGFA	6
BP	GO:0032607	interferon-alpha production	3/40	28/18723	2.85167e-05	0.000489475	0.000229674	IFIH1/STAT1/TLR8	3
BP	GO:0032647	regulation of interferon-alpha production	3/40	28/18723	2.85167e-05	0.000489475	0.000229674	IFIH1/STAT1/TLR8	3
BP	GO:0097193	intrinsic apoptotic signaling pathway	6/40	288/18723	3.10918e-05	0.000530186	0.000248777	AKT1/BCL2/BCL2L11/MMP9/PTGS2/S100A8	6
BP	GO:0010507	negative regulation of autophagy	4/40	85/18723	3.19159e-05	0.000540704	0.000253713	AKT1/BCL2/PIK3CA/STAT3	4
BP	GO:0034504	protein localization to nucleus	6/40	290/18723	3.23206e-05	0.000544028	0.000255272	AKT1/CBLB/MAPK1/PTGS2/STAT3/TGFB1	6
BP	GO:0010632	regulation of epithelial cell migration	6/40	292/18723	3.35881e-05	0.000559865	0.000262703	AKT1/CEACAM1/MMP9/PTGS2/TGFB1/VEGFA	6
BP	GO:1905475	regulation of protein localization to membrane	5/40	175/18723	3.40103e-05	0.000559865	0.000262703	AKT1/GBP1/ITGAM/ITGB1/TGFB1	5
BP	GO:0001822	kidney development	6/40	293/18723	3.42367e-05	0.000559865	0.000262703	BCL2/BCL2L11/MMP9/PRDM1/STAT1/VEGFA	6
BP	GO:0050673	epithelial cell proliferation	7/40	437/18723	3.44434e-05	0.000559865	0.000262703	AKT1/CEACAM1/MAPK1/STAT1/STAT3/TGFB1/VEGFA	7
BP	GO:0010634	positive regulation of epithelial cell migration	5/40	176/18723	3.49502e-05	0.000559865	0.000262703	AKT1/MMP9/PTGS2/TGFB1/VEGFA	5
BP	GO:0043534	blood vessel endothelial cell migration	5/40	176/18723	3.49502e-05	0.000559865	0.000262703	AKT1/ITGB1/PTGS2/TGFB1/VEGFA	5
BP	GO:0001776	leukocyte homeostasis	4/40	87/18723	3.49782e-05	0.000559865	0.000262703	AKT1/AXL/BCL2/BCL2L11	4
BP	GO:1900182	positive regulation of protein localization to nucleus	4/40	87/18723	3.49782e-05	0.000559865	0.000262703	AKT1/MAPK1/PTGS2/TGFB1	4
BP	GO:0050858	negative regulation of antigen receptor-mediated signaling pathway	3/40	30/18723	3.52367e-05	0.000560564	0.000263031	CBLB/CEACAM1/GBP1	3
BP	GO:0071453	cellular response to oxygen levels	5/40	177/18723	3.59102e-05	0.000567817	0.000266434	AKT1/BCL2/FOXO1/PTGS2/VEGFA	5
BP	GO:0070098	chemokine-mediated signaling pathway	4/40	88/18723	3.65875e-05	0.000575041	0.000269824	CCL5/CCR7/CXCL9/CXCR6	4
BP	GO:0035265	organ growth	5/40	178/18723	3.68905e-05	0.000576331	0.00027043	AKT1/BCL2/BCL2L11/MAPK1/PTPN11	5
BP	GO:0072001	renal system development	6/40	302/18723	4.05403e-05	0.000629581	0.000295416	BCL2/BCL2L11/MMP9/PRDM1/STAT1/VEGFA	6
BP	GO:0060401	cytosolic calcium ion transport	5/40	182/18723	4.10212e-05	0.00063328	0.000297151	AKT1/BCL2/CCR7/CXCL9/FASLG	5
BP	GO:0002040	sprouting angiogenesis	5/40	185/18723	4.43478e-05	0.000676628	0.000317491	AKT1/CEACAM1/ITGB1/PTGS2/VEGFA	5
BP	GO:0051896	regulation of protein kinase B signaling	5/40	185/18723	4.43478e-05	0.000676628	0.000317491	AXL/CCR7/ITGB1/PIK3CA/TGFB1	5
BP	GO:0032755	positive regulation of interleukin-6 production	4/40	93/18723	4.54602e-05	0.000689567	0.000323563	IFIH1/PTPN11/STAT3/TLR8	4
BP	GO:0070372	regulation of ERK1 and ERK2 cascade	6/40	309/18723	4.60613e-05	0.000694647	0.000325946	CCL5/CCR7/CEACAM1/GBP1/PTPN11/TGFB1	6
BP	GO:0002695	negative regulation of leukocyte activation	5/40	187/18723	4.6679e-05	0.000699917	0.000328419	ADORA2A/AXL/CBLB/CEACAM1/CTLA4	5
BP	GO:0002042	cell migration involved in sprouting angiogenesis	4/40	94/18723	4.74077e-05	0.000702765	0.000329756	AKT1/ITGB1/PTGS2/VEGFA	4
BP	GO:0002690	positive regulation of leukocyte chemotaxis	4/40	94/18723	4.74077e-05	0.000702765	0.000329756	CCL5/CCR7/MAPK1/VEGFA	4
BP	GO:0032479	regulation of type I interferon production	4/40	95/18723	4.94156e-05	0.000724299	0.00033986	IFIH1/PTPN11/STAT1/TLR8	4
BP	GO:0032606	type I interferon production	4/40	95/18723	4.94156e-05	0.000724299	0.00033986	IFIH1/PTPN11/STAT1/TLR8	4
BP	GO:0033674	positive regulation of kinase activity	7/40	467/18723	5.24813e-05	0.000760252	0.00035673	AKT1/AXL/CCL5/CCR7/PIK3CA/TGFB1/VEGFA	7
BP	GO:0032872	regulation of stress-activated MAPK cascade	5/40	192/18723	5.29235e-05	0.000760252	0.00035673	AKT1/CCR7/FOXO1/MAPK1/VEGFA	5
BP	GO:0010506	regulation of autophagy	6/40	317/18723	5.3094e-05	0.000760252	0.00035673	AKT1/BCL2/BCL2L11/FOXO1/PIK3CA/STAT3	6
BP	GO:0019058	viral life cycle	6/40	317/18723	5.3094e-05	0.000760252	0.00035673	AXL/BCL2/CCL5/CXCR6/IFIH1/ITGB1	6
BP	GO:1990868	response to chemokine	4/40	97/18723	5.36168e-05	0.000760252	0.00035673	CCL5/CCR7/CXCL9/CXCR6	4
BP	GO:1990869	cellular response to chemokine	4/40	97/18723	5.36168e-05	0.000760252	0.00035673	CCL5/CCR7/CXCL9/CXCR6	4
BP	GO:2001243	negative regulation of intrinsic apoptotic signaling pathway	4/40	98/18723	5.58126e-05	0.000787108	0.000369331	AKT1/BCL2/MMP9/PTGS2	4
BP	GO:0035633	maintenance of blood-brain barrier	3/40	35/18723	5.63849e-05	0.000790904	0.000371113	ITGB1/PTGS2/VEGFA	3
BP	GO:0070302	regulation of stress-activated protein kinase signaling cascade	5/40	195/18723	5.69689e-05	0.000794823	0.000372951	AKT1/CCR7/FOXO1/MAPK1/VEGFA	5
BP	GO:0010762	regulation of fibroblast migration	3/40	36/18723	6.14198e-05	0.000843391	0.000395741	AKT1/ITGB1/TGFB1	3
BP	GO:0090322	regulation of superoxide metabolic process	3/40	36/18723	6.14198e-05	0.000843391	0.000395741	AKT1/ITGAM/TGFB1	3
BP	GO:0097009	energy homeostasis	3/40	36/18723	6.14198e-05	0.000843391	0.000395741	FOXO1/PIK3CA/STAT3	3
BP	GO:0016049	cell growth	7/40	482/18723	6.40579e-05	0.000875011	0.000410578	AKT1/BCL2/CEACAM1/ITGB1/S100A8/TGFB1/VEGFA	7
BP	GO:0043029	T cell homeostasis	3/40	37/18723	6.67403e-05	0.000902359	0.00042341	AKT1/BCL2/BCL2L11	3
BP	GO:0071214	cellular response to abiotic stimulus	6/40	331/18723	6.74569e-05	0.000902359	0.00042341	AKT1/MMP9/PIK3CA/PTGS2/PTPN11/TLR8	6
BP	GO:0104004	cellular response to environmental stimulus	6/40	331/18723	6.74569e-05	0.000902359	0.00042341	AKT1/MMP9/PIK3CA/PTGS2/PTPN11/TLR8	6
BP	GO:0072503	cellular divalent inorganic cation homeostasis	7/40	486/18723	6.74755e-05	0.000902359	0.00042341	BCL2/CCL5/CCR7/CXCL9/CXCR6/FASLG/S100A8	7
BP	GO:0030593	neutrophil chemotaxis	4/40	103/18723	6.77893e-05	0.000902359	0.00042341	CCL5/CCR7/CXCL9/S100A8	4
BP	GO:1903076	regulation of protein localization to plasma membrane	4/40	104/18723	7.03927e-05	0.000932256	0.000437439	AKT1/GBP1/ITGB1/TGFB1	4
BP	GO:0001655	urogenital system development	6/40	338/18723	7.57207e-05	0.000994003	0.000466412	BCL2/BCL2L11/MMP9/PRDM1/STAT1/VEGFA	6
BP	GO:0046822	regulation of nucleocytoplasmic transport	4/40	106/18723	7.5817e-05	0.000994003	0.000466412	MAPK1/PTGS2/PTPN11/TGFB1	4
BP	GO:0002573	myeloid leukocyte differentiation	5/40	208/18723	7.73378e-05	0.00100887	0.000473389	CCR7/CEACAM1/MMP9/TGFB1/VEGFA	5
BP	GO:0032728	positive regulation of interferon-beta production	3/40	39/18723	7.82672e-05	0.0010107	0.000474248	IFIH1/PTPN11/TLR8	3
BP	GO:0007229	integrin-mediated signaling pathway	4/40	107/18723	7.86404e-05	0.0010107	0.000474248	CEACAM1/ITGAM/ITGB1/PTPN11	4
BP	GO:0008637	apoptotic mitochondrial changes	4/40	107/18723	7.86404e-05	0.0010107	0.000474248	AKT1/BCL2/BCL2L11/MMP9	4
BP	GO:0045765	regulation of angiogenesis	6/40	342/18723	8.07944e-05	0.00102477	0.000480848	CEACAM1/FASLG/ITGB1/STAT1/STAT3/VEGFA	6
BP	GO:0002685	regulation of leukocyte migration	5/40	210/18723	8.09131e-05	0.00102477	0.000480848	AKT1/CCL5/CCR7/MAPK1/VEGFA	5
BP	GO:0050866	negative regulation of cell activation	5/40	210/18723	8.09131e-05	0.00102477	0.000480848	ADORA2A/AXL/CBLB/CEACAM1/CTLA4	5
BP	GO:0071276	cellular response to cadmium ion	3/40	40/18723	8.4488e-05	0.00106488	0.000499667	AKT1/MAPK1/MMP9	3
BP	GO:0051651	maintenance of location in cell	5/40	214/18723	8.84454e-05	0.00110939	0.000520556	AKT1/CCR7/CXCL9/FASLG/S100A8	5
BP	GO:1901342	regulation of vasculature development	6/40	348/18723	8.8911e-05	0.0011099	0.000520793	CEACAM1/FASLG/ITGB1/STAT1/STAT3/VEGFA	6
BP	GO:0042307	positive regulation of protein import into nucleus	3/40	41/18723	9.10233e-05	0.00113086	0.000530627	MAPK1/PTGS2/TGFB1	3
BP	GO:0050870	positive regulation of T cell activation	5/40	216/18723	9.24084e-05	0.00114262	0.000536148	AKT1/CCL5/CCR7/PIK3CA/PTPN11	5
BP	GO:0002526	acute inflammatory response	4/40	112/18723	9.39199e-05	0.00114503	0.000537279	CCR7/PTGS2/S100A8/STAT3	4
BP	GO:0032609	interferon-gamma production	4/40	112/18723	9.39199e-05	0.00114503	0.000537279	AXL/CCR7/CD226/TLR8	4
BP	GO:0032649	regulation of interferon-gamma production	4/40	112/18723	9.39199e-05	0.00114503	0.000537279	AXL/CCR7/CD226/TLR8	4
BP	GO:0007596	blood coagulation	5/40	217/18723	9.44405e-05	0.00114602	0.000537744	ADORA2A/AXL/CEACAM1/ENTPD1/PIK3CA	5
BP	GO:0097191	extrinsic apoptotic signaling pathway	5/40	219/18723	9.86078e-05	0.00119105	0.000558873	AKT1/BCL2/BCL2L11/FASLG/TGFB1	5
BP	GO:0001818	negative regulation of cytokine production	6/40	357/18723	0.000102294	0.00122989	0.000577094	AXL/CCR7/CEACAM1/GBP1/TGFB1/TLR8	6
BP	GO:0010810	regulation of cell-substrate adhesion	5/40	221/18723	0.000102915	0.00122989	0.000577095	BCL2/CCR7/GBP1/PTPN11/VEGFA	5
BP	GO:0030278	regulation of ossification	4/40	115/18723	0.000104063	0.00122989	0.000577095	BCL2/MAPK1/PTPN11/TGFB1	4
BP	GO:0071675	regulation of mononuclear cell migration	4/40	115/18723	0.000104063	0.00122989	0.000577095	AKT1/CCL5/CCR7/MAPK1	4
BP	GO:1904591	positive regulation of protein import	3/40	43/18723	0.000105065	0.00122989	0.000577095	MAPK1/PTGS2/TGFB1	3
BP	GO:0007599	hemostasis	5/40	222/18723	0.000105123	0.00122989	0.000577095	ADORA2A/AXL/CEACAM1/ENTPD1/PIK3CA	5
BP	GO:0050817	coagulation	5/40	222/18723	0.000105123	0.00122989	0.000577095	ADORA2A/AXL/CEACAM1/ENTPD1/PIK3CA	5
BP	GO:0050920	regulation of chemotaxis	5/40	223/18723	0.000107366	0.00124232	0.000582929	CCL5/CCR7/MAPK1/TGFB1/VEGFA	5
BP	GO:0008286	insulin receptor signaling pathway	4/40	116/18723	0.000107614	0.00124232	0.000582929	AKT1/FOXO1/PIK3CA/PTPN11	4
BP	GO:0018107	peptidyl-threonine phosphorylation	4/40	116/18723	0.000107614	0.00124232	0.000582929	AKT1/BCL2/MAPK1/TGFB1	4
BP	GO:0042554	superoxide anion generation	3/40	44/18723	0.000112586	0.00128832	0.000604515	AKT1/ITGAM/TGFB1	3
BP	GO:0150076	neuroinflammatory response	3/40	44/18723	0.000112586	0.00128832	0.000604515	ITGB1/MMP9/PTGS2	3
BP	GO:0071241	cellular response to inorganic substance	5/40	226/18723	0.000114318	0.00130243	0.000611134	AKT1/FOXO1/MAPK1/MMP9/PTGS2	5
BP	GO:0071346	cellular response to interferon-gamma	4/40	118/18723	0.000114979	0.00130426	0.000611994	CCL5/FASLG/GBP1/STAT1	4
BP	GO:0001701	in utero embryonic development	6/40	367/18723	0.000118999	0.00134402	0.00063065	AKT1/BCL2L11/ITGB1/MAPK1/PRDM1/VEGFA	6
BP	GO:0048538	thymus development	3/40	45/18723	0.00012045	0.00135454	0.000635586	BCL2/BCL2L11/MAPK1	3
BP	GO:0033157	regulation of intracellular protein transport	5/40	229/18723	0.000121612	0.00135592	0.000636231	ITGAM/MAPK1/PTGS2/PTPN11/TGFB1	5
BP	GO:0071356	cellular response to tumor necrosis factor	5/40	229/18723	0.000121612	0.00135592	0.000636231	AKT1/CCL5/GBP1/MAPK1/STAT1	5
BP	GO:0030218	erythrocyte differentiation	4/40	120/18723	0.000122703	0.00136227	0.000639212	IKZF1/STAT1/STAT3/VEGFA	4
BP	GO:0001974	blood vessel remodeling	3/40	46/18723	0.000128663	0.00141013	0.000661669	AXL/CEACAM1/TGFB1	3
BP	GO:2000107	negative regulation of leukocyte apoptotic process	3/40	46/18723	0.000128663	0.00141013	0.000661669	AXL/CCL5/CCR7	3
BP	GO:0010594	regulation of endothelial cell migration	5/40	232/18723	0.000129257	0.00141013	0.000661669	AKT1/CEACAM1/PTGS2/TGFB1/VEGFA	5
BP	GO:0010038	response to metal ion	6/40	373/18723	0.00013002	0.00141013	0.000661669	AKT1/BCL2/MAPK1/MMP9/PTGS2/S100A8	6
BP	GO:0002688	regulation of leukocyte chemotaxis	4/40	122/18723	0.000130798	0.00141013	0.000661669	CCL5/CCR7/MAPK1/VEGFA	4
BP	GO:0050868	negative regulation of T cell activation	4/40	122/18723	0.000130798	0.00141013	0.000661669	ADORA2A/CBLB/CEACAM1/CTLA4	4
BP	GO:1990266	neutrophil migration	4/40	122/18723	0.000130798	0.00141013	0.000661669	CCL5/CCR7/CXCL9/S100A8	4
BP	GO:0018108	peptidyl-tyrosine phosphorylation	6/40	375/18723	0.000133869	0.00143141	0.000671656	AXL/CBLB/CCL5/PTPN11/TGFB1/VEGFA	6
BP	GO:0150063	visual system development	6/40	375/18723	0.000133869	0.00143141	0.000671656	BCL2/FASLG/ITGAM/PRDM1/STAT3/VEGFA	6
BP	GO:0001754	eye photoreceptor cell differentiation	3/40	47/18723	0.000137232	0.00145544	0.000682931	PRDM1/STAT3/VEGFA	3
BP	GO:0010761	fibroblast migration	3/40	47/18723	0.000137232	0.00145544	0.000682931	AKT1/ITGB1/TGFB1	3
BP	GO:0018212	peptidyl-tyrosine modification	6/40	378/18723	0.000139812	0.0014768	0.000692953	AXL/CBLB/CCL5/PTPN11/TGFB1/VEGFA	6
BP	GO:0050878	regulation of body fluid levels	6/40	379/18723	0.000141839	0.00149217	0.000700164	ADORA2A/AXL/CEACAM1/ENTPD1/PIK3CA/VEGFA	6
BP	GO:0018210	peptidyl-threonine modification	4/40	125/18723	0.000143656	0.00149919	0.000703459	AKT1/BCL2/MAPK1/TGFB1	4
BP	GO:1904375	regulation of protein localization to cell periphery	4/40	125/18723	0.000143656	0.00149919	0.000703459	AKT1/GBP1/ITGB1/TGFB1	4
BP	GO:0048880	sensory system development	6/40	381/18723	0.000145963	0.00150728	0.000707257	BCL2/FASLG/ITGAM/PRDM1/STAT3/VEGFA	6
BP	GO:0050678	regulation of epithelial cell proliferation	6/40	381/18723	0.000145963	0.00150728	0.000707257	AKT1/CEACAM1/STAT1/STAT3/TGFB1/VEGFA	6
BP	GO:0090199	regulation of release of cytochrome c from mitochondria	3/40	48/18723	0.000146164	0.00150728	0.000707257	AKT1/BCL2L11/MMP9	3
BP	GO:0051403	stress-activated MAPK cascade	5/40	239/18723	0.000148532	0.00151375	0.000710291	AKT1/CCR7/FOXO1/MAPK1/VEGFA	5
BP	GO:0072593	reactive oxygen species metabolic process	5/40	239/18723	0.000148532	0.00151375	0.000710291	AKT1/BCL2/ITGAM/STAT3/TGFB1	5
BP	GO:1903039	positive regulation of leukocyte cell-cell adhesion	5/40	239/18723	0.000148532	0.00151375	0.000710291	AKT1/CCL5/CCR7/PIK3CA/PTPN11	5
BP	GO:0042692	muscle cell differentiation	6/40	384/18723	0.000152326	0.00154387	0.000724426	AKT1/BCL2/CXCL9/ITGB1/TGFB1/VEGFA	6
BP	GO:0042326	negative regulation of phosphorylation	6/40	385/18723	0.000154496	0.00154387	0.000724426	ADORA2A/AKT1/CBLB/CEACAM1/STAT3/TGFB1	6
BP	GO:0030225	macrophage differentiation	3/40	49/18723	0.000155467	0.00154387	0.000724426	MMP9/TGFB1/VEGFA	3
BP	GO:0030857	negative regulation of epithelial cell differentiation	3/40	49/18723	0.000155467	0.00154387	0.000724426	MMP9/STAT1/VEGFA	3
BP	GO:0070849	response to epidermal growth factor	3/40	49/18723	0.000155467	0.00154387	0.000724426	AKT1/MAPK1/PTPN11	3
BP	GO:0045860	positive regulation of protein kinase activity	6/40	386/18723	0.00015669	0.00154387	0.000724426	AKT1/CCL5/CCR7/PIK3CA/TGFB1/VEGFA	6
BP	GO:0050727	regulation of inflammatory response	6/40	386/18723	0.00015669	0.00154387	0.000724426	ADORA2A/CCL5/CCR7/MMP9/PTGS2/S100A8	6
BP	GO:0001952	regulation of cell-matrix adhesion	4/40	128/18723	0.000157405	0.00154387	0.000724426	BCL2/CCR7/PTPN11/VEGFA	4
BP	GO:0032612	interleukin-1 production	4/40	128/18723	0.000157405	0.00154387	0.000724426	CCR7/CEACAM1/STAT3/TLR8	4
BP	GO:0032652	regulation of interleukin-1 production	4/40	128/18723	0.000157405	0.00154387	0.000724426	CCR7/CEACAM1/STAT3/TLR8	4
BP	GO:0045058	T cell selection	3/40	50/18723	0.000165146	0.0016077	0.000754377	BCL2/CCR7/STAT3	3
BP	GO:0060337	type I interferon signaling pathway	3/40	50/18723	0.000165146	0.0016077	0.000754377	PTPN11/SAMHD1/STAT1	3
BP	GO:0070663	regulation of leukocyte proliferation	5/40	245/18723	0.000166744	0.00161723	0.000758845	BCL2/CBLB/CCL5/CTLA4/MAPK1	5
BP	GO:0019079	viral genome replication	4/40	131/18723	0.000172083	0.00166283	0.000780245	BCL2/CCL5/CXCR6/IFIH1	4
BP	GO:0031098	stress-activated protein kinase signaling cascade	5/40	247/18723	0.000173179	0.00166725	0.000782315	AKT1/CCR7/FOXO1/MAPK1/VEGFA	5
BP	GO:0071622	regulation of granulocyte chemotaxis	3/40	51/18723	0.000175208	0.00168058	0.00078857	CCL5/CCR7/MAPK1	3
BP	GO:0035264	multicellular organism growth	4/40	132/18723	0.000177189	0.00169335	0.000794565	BCL2/PIK3CA/PTPN11/STAT3	4
BP	GO:0010595	positive regulation of endothelial cell migration	4/40	133/18723	0.000182403	0.00173682	0.00081496	AKT1/PTGS2/TGFB1/VEGFA	4
BP	GO:0071357	cellular response to type I interferon	3/40	52/18723	0.00018566	0.00175502	0.000823503	PTPN11/SAMHD1/STAT1	3
BP	GO:2000378	negative regulation of reactive oxygen species metabolic process	3/40	52/18723	0.00018566	0.00175502	0.000823503	AKT1/BCL2/STAT3	3
BP	GO:0010951	negative regulation of endopeptidase activity	5/40	252/18723	0.000190099	0.0017905	0.000840151	ADORA2A/AKT1/MMP9/PTGS2/VEGFA	5
BP	GO:0002687	positive regulation of leukocyte migration	4/40	135/18723	0.000193162	0.00181068	0.00084962	CCL5/CCR7/MAPK1/VEGFA	4
BP	GO:0097305	response to alcohol	5/40	253/18723	0.00019363	0.00181068	0.00084962	AKT1/CCR7/S100A8/STAT3/TGFB1	5
BP	GO:0007566	embryo implantation	3/40	53/18723	0.000196509	0.00183104	0.000859171	MMP9/PTGS2/VEGFA	3
BP	GO:1900180	regulation of protein localization to nucleus	4/40	136/18723	0.00019871	0.00184496	0.000865704	AKT1/MAPK1/PTGS2/TGFB1	4
BP	GO:0030879	mammary gland development	4/40	137/18723	0.000204372	0.0018908	0.000887215	AKT1/BCL2L11/MAPK1/VEGFA	4
BP	GO:0006968	cellular defense response	3/40	54/18723	0.00020776	0.00191317	0.00089771	ADORA2A/CXCL9/ITGB1	3
BP	GO:0030217	T cell differentiation	5/40	257/18723	0.000208256	0.00191317	0.00089771	BCL2/CCR7/CTLA4/PRDM1/STAT3	5
BP	GO:0042593	glucose homeostasis	5/40	258/18723	0.000212041	0.00194111	0.000910818	AKT1/FOXO1/PIK3CA/PTPN11/STAT3	5
BP	GO:0033500	carbohydrate homeostasis	5/40	259/18723	0.000215878	0.00195715	0.000918348	AKT1/FOXO1/PIK3CA/PTPN11/STAT3	5
BP	GO:0045927	positive regulation of growth	5/40	259/18723	0.000215878	0.00195715	0.000918348	AKT1/BCL2/MAPK1/S100A8/VEGFA	5
BP	GO:0045598	regulation of fat cell differentiation	4/40	139/18723	0.000216045	0.00195715	0.000918348	AKT1/FOXO1/PTGS2/TGFB1	4
BP	GO:0010466	negative regulation of peptidase activity	5/40	262/18723	0.000227709	0.00204516	0.000959643	ADORA2A/AKT1/MMP9/PTGS2/VEGFA	5
BP	GO:0032355	response to estradiol	4/40	141/18723	0.000228191	0.00204516	0.000959643	BCL2L11/PTGS2/STAT3/TGFB1	4
BP	GO:0034341	response to interferon-gamma	4/40	141/18723	0.000228191	0.00204516	0.000959643	CCL5/FASLG/GBP1/STAT1	4
BP	GO:0001558	regulation of cell growth	6/40	414/18723	0.000228895	0.00204516	0.000959643	AKT1/BCL2/CEACAM1/S100A8/TGFB1/VEGFA	6
BP	GO:0032608	interferon-beta production	3/40	56/18723	0.000231499	0.00204739	0.000960691	IFIH1/PTPN11/TLR8	3
BP	GO:0032648	regulation of interferon-beta production	3/40	56/18723	0.000231499	0.00204739	0.000960691	IFIH1/PTPN11/TLR8	3
BP	GO:0048008	platelet-derived growth factor receptor signaling pathway	3/40	56/18723	0.000231499	0.00204739	0.000960691	CBLB/PTPN11/VEGFA	3
BP	GO:0050730	regulation of peptidyl-tyrosine phosphorylation	5/40	264/18723	0.000235867	0.00207897	0.000975508	CBLB/CCL5/PTPN11/TGFB1/VEGFA	5
BP	GO:0060312	regulation of blood vessel remodeling	2/40	11/18723	0.000241807	0.00210995	0.000990044	CEACAM1/TGFB1	2
BP	GO:0097048	dendritic cell apoptotic process	2/40	11/18723	0.000241807	0.00210995	0.000990044	AXL/CCR7	2
BP	GO:2000668	regulation of dendritic cell apoptotic process	2/40	11/18723	0.000241807	0.00210995	0.000990044	AXL/CCR7	2
BP	GO:0001890	placenta development	4/40	144/18723	0.000247322	0.00214373	0.00100589	AKT1/MAPK1/PRDM1/PTGS2	4
BP	GO:0014065	phosphatidylinositol 3-kinase signaling	4/40	144/18723	0.000247322	0.00214373	0.00100589	AKT1/CCL5/CEACAM1/PIK3CA	4
BP	GO:0001894	tissue homeostasis	5/40	268/18723	0.000252849	0.00217944	0.00102265	BCL2/ITGB1/PTGS2/PTPN11/VEGFA	5
BP	GO:0072594	establishment of protein localization to organelle	6/40	422/18723	0.00025373	0.00217944	0.00102265	AKT1/CBLB/MAPK1/PTGS2/STAT3/TGFB1	6
BP	GO:0043524	negative regulation of neuron apoptotic process	4/40	145/18723	0.000253948	0.00217944	0.00102265	ADORA2A/AXL/BCL2/PIK3CA	4
BP	GO:0001954	positive regulation of cell-matrix adhesion	3/40	58/18723	0.000256928	0.00218347	0.00102454	CCR7/PTPN11/VEGFA	3
BP	GO:0034340	response to type I interferon	3/40	58/18723	0.000256928	0.00218347	0.00102454	PTPN11/SAMHD1/STAT1	3
BP	GO:0043525	positive regulation of neuron apoptotic process	3/40	58/18723	0.000256928	0.00218347	0.00102454	BCL2L11/FASLG/ITGAM	3
BP	GO:0051384	response to glucocorticoid	4/40	148/18723	0.000274593	0.00231849	0.0010879	BCL2/BCL2L11/FOXO1/PTGS2	4
BP	GO:1903900	regulation of viral life cycle	4/40	148/18723	0.000274593	0.00231849	0.0010879	AXL/BCL2/CCL5/IFIH1	4
BP	GO:0009411	response to UV	4/40	149/18723	0.000281736	0.0023635	0.00110902	AKT1/BCL2/MMP9/PTGS2	4
BP	GO:0045834	positive regulation of lipid metabolic process	4/40	149/18723	0.000281736	0.0023635	0.00110902	AKT1/CCR7/PTGS2/TGFB1	4
BP	GO:0042306	regulation of protein import into nucleus	3/40	60/18723	0.000284097	0.00237388	0.00111389	MAPK1/PTGS2/TGFB1	3
BP	GO:0043270	positive regulation of ion transport	5/40	275/18723	0.000284793	0.00237388	0.00111389	ADORA2A/AKT1/CCL5/CXCL9/ITGB1	5
BP	GO:0001959	regulation of cytokine-mediated signaling pathway	4/40	150/18723	0.000289011	0.00238494	0.00111908	AXL/CCL5/PTPN11/SAMHD1	4
BP	GO:0007548	sex differentiation	5/40	276/18723	0.000289596	0.00238494	0.00111908	AXL/BCL2/BCL2L11/PTPN11/VEGFA	5
BP	GO:0010623	programmed cell death involved in cell development	2/40	12/18723	0.000289777	0.00238494	0.00111908	BCL2/FASLG	2
BP	GO:0032823	regulation of natural killer cell differentiation	2/40	12/18723	0.000289777	0.00238494	0.00111908	AXL/PRDM1	2
BP	GO:0043535	regulation of blood vessel endothelial cell migration	4/40	151/18723	0.00029642	0.00241675	0.001134	AKT1/PTGS2/TGFB1/VEGFA	4
BP	GO:0055067	monovalent inorganic cation homeostasis	4/40	151/18723	0.00029642	0.00241675	0.001134	ADORA2A/BCL2/FASLG/MAPK1	4
BP	GO:0071456	cellular response to hypoxia	4/40	151/18723	0.00029642	0.00241675	0.001134	AKT1/BCL2/PTGS2/VEGFA	4
BP	GO:0040014	regulation of multicellular organism growth	3/40	61/18723	0.000298351	0.00242491	0.00113783	BCL2/PIK3CA/STAT3	3
BP	GO:1902105	regulation of leukocyte differentiation	5/40	279/18723	0.000304374	0.00246619	0.0011572	AXL/CEACAM1/CTLA4/PRDM1/TGFB1	5
BP	GO:0045785	positive regulation of cell adhesion	6/40	437/18723	0.000305999	0.00247168	0.00115977	AKT1/CCL5/CCR7/PIK3CA/PTPN11/VEGFA	6
BP	GO:0002260	lymphocyte homeostasis	3/40	62/18723	0.000313058	0.00251313	0.00117923	AKT1/BCL2/BCL2L11	3
BP	GO:0046824	positive regulation of nucleocytoplasmic transport	3/40	62/18723	0.000313058	0.00251313	0.00117923	MAPK1/PTGS2/TGFB1	3
BP	GO:0007249	I-kappaB kinase/NF-kappaB signaling	5/40	281/18723	0.000314541	0.00251729	0.00118118	AKT1/CCR7/FASLG/STAT1/TLR8	5
BP	GO:0030856	regulation of epithelial cell differentiation	4/40	154/18723	0.000319465	0.00254888	0.001196	CEACAM1/MMP9/STAT1/VEGFA	4
BP	GO:0045936	negative regulation of phosphate metabolic process	6/40	441/18723	0.000321277	0.00255552	0.00119912	ADORA2A/AKT1/CBLB/CEACAM1/STAT3/TGFB1	6
BP	GO:0010563	negative regulation of phosphorus metabolic process	6/40	442/18723	0.000325188	0.00257877	0.00121003	ADORA2A/AKT1/CBLB/CEACAM1/STAT3/TGFB1	6
BP	GO:0046902	regulation of mitochondrial membrane permeability	3/40	63/18723	0.000328225	0.00258713	0.00121395	BCL2/BCL2L11/STAT3	3
BP	GO:1904589	regulation of protein import	3/40	63/18723	0.000328225	0.00258713	0.00121395	MAPK1/PTGS2/TGFB1	3
BP	GO:0022409	positive regulation of cell-cell adhesion	5/40	284/18723	0.000330271	0.00259542	0.00121784	AKT1/CCL5/CCR7/PIK3CA/PTPN11	5
BP	GO:0035051	cardiocyte differentiation	4/40	156/18723	0.000335526	0.00262879	0.0012335	ITGB1/MAPK1/TGFB1/VEGFA	4
BP	GO:0048070	regulation of developmental pigmentation	2/40	13/18723	0.000342001	0.00266352	0.00124979	BCL2/BCL2L11	2
BP	GO:0120305	regulation of pigmentation	2/40	13/18723	0.000342001	0.00266352	0.00124979	BCL2/BCL2L11	2
BP	GO:0046530	photoreceptor cell differentiation	3/40	64/18723	0.000343859	0.00267002	0.00125284	PRDM1/STAT3/VEGFA	3
BP	GO:0006874	cellular calcium ion homeostasis	6/40	448/18723	0.000349453	0.00270541	0.00126945	BCL2/CCL5/CCR7/CXCL9/CXCR6/FASLG	6
BP	GO:0038034	signal transduction in absence of ligand	3/40	65/18723	0.000359964	0.00277035	0.00129992	AKT1/BCL2/BCL2L11	3
BP	GO:0097192	extrinsic apoptotic signaling pathway in absence of ligand	3/40	65/18723	0.000359964	0.00277035	0.00129992	AKT1/BCL2/BCL2L11	3
BP	GO:0043271	negative regulation of ion transport	4/40	160/18723	0.000369374	0.00281783	0.0013222	AKT1/BCL2/MMP9/PTGS2	4
BP	GO:0060402	calcium ion transport into cytosol	4/40	160/18723	0.000369374	0.00281783	0.0013222	BCL2/CCR7/CXCL9/FASLG	4
BP	GO:0090316	positive regulation of intracellular protein transport	4/40	160/18723	0.000369374	0.00281783	0.0013222	ITGAM/MAPK1/PTGS2/TGFB1	4
BP	GO:0036294	cellular response to decreased oxygen levels	4/40	161/18723	0.000378204	0.00287678	0.00134986	AKT1/BCL2/PTGS2/VEGFA	4
BP	GO:0032890	regulation of organic acid transport	3/40	67/18723	0.000393617	0.00298531	0.00140079	ADORA2A/AKT1/ITGB1	3
BP	GO:0070141	response to UV-A	2/40	14/18723	0.000398461	0.00301329	0.00141392	AKT1/MMP9	2
BP	GO:0055074	calcium ion homeostasis	6/40	460/18723	0.000402243	0.0030331	0.00142321	BCL2/CCL5/CCR7/CXCL9/CXCR6/FASLG	6
BP	GO:0046686	response to cadmium ion	3/40	68/18723	0.000411176	0.00308264	0.00144645	AKT1/MAPK1/MMP9	3
BP	GO:0051926	negative regulation of calcium ion transport	3/40	68/18723	0.000411176	0.00308264	0.00144645	AKT1/BCL2/PTGS2	3
BP	GO:0032635	interleukin-6 production	4/40	165/18723	0.000415041	0.00309384	0.00145171	IFIH1/PTPN11/STAT3/TLR8	4
BP	GO:0032675	regulation of interleukin-6 production	4/40	165/18723	0.000415041	0.00309384	0.00145171	IFIH1/PTPN11/STAT3/TLR8	4
BP	GO:0030307	positive regulation of cell growth	4/40	166/18723	0.000424637	0.00314738	0.00147683	AKT1/BCL2/S100A8/VEGFA	4
BP	GO:0043112	receptor metabolic process	4/40	166/18723	0.000424637	0.00314738	0.00147683	CEACAM1/ITGB1/TGFB1/VEGFA	4
BP	GO:0031960	response to corticosteroid	4/40	167/18723	0.000434391	0.00321055	0.00150648	BCL2/BCL2L11/FOXO1/PTGS2	4
BP	GO:0051222	positive regulation of protein transport	5/40	303/18723	0.000444222	0.00327394	0.00153622	ADORA2A/ITGAM/MAPK1/PTGS2/TGFB1	5
BP	GO:0051051	negative regulation of transport	6/40	470/18723	0.000450849	0.00331342	0.00155474	AKT1/BCL2/CEACAM1/MMP9/PTGS2/PTPN11	6
BP	GO:0048569	post-embryonic animal organ development	2/40	15/18723	0.000459142	0.00335547	0.00157447	BCL2L11/VEGFA	2
BP	GO:1903799	negative regulation of production of miRNAs involved in gene silencing by miRNA	2/40	15/18723	0.000459142	0.00335547	0.00157447	STAT3/TGFB1	2
BP	GO:0031667	response to nutrient levels	6/40	474/18723	0.000471532	0.00343639	0.00161244	AKT1/BCL2/FOXO1/MAPK1/PTGS2/STAT1	6
BP	GO:0006909	phagocytosis	5/40	308/18723	0.000478621	0.00347833	0.00163212	ADORA2A/AXL/ITGAM/ITGB1/PIK3CA	5
BP	GO:0033627	cell adhesion mediated by integrin	3/40	72/18723	0.000486432	0.00352528	0.00165415	CCL5/ITGB1/PTPN11	3
BP	GO:0051047	positive regulation of secretion	5/40	310/18723	0.00049293	0.00356247	0.00167161	ADORA2A/ITGAM/PTPN11/S100A8/TGFB1	5
BP	GO:0035924	cellular response to vascular endothelial growth factor stimulus	3/40	73/18723	0.00050653	0.00362548	0.00170117	AKT1/PIK3CA/VEGFA	3
BP	GO:0072088	nephron epithelium morphogenesis	3/40	73/18723	0.00050653	0.00362548	0.00170117	BCL2/STAT1/VEGFA	3
BP	GO:0001659	temperature homeostasis	4/40	174/18723	0.000507206	0.00362548	0.00170117	FOXO1/PTGS2/STAT3/VEGFA	4
BP	GO:0048639	positive regulation of developmental growth	4/40	174/18723	0.000507206	0.00362548	0.00170117	AKT1/BCL2/MAPK1/VEGFA	4
BP	GO:0060249	anatomical structure homeostasis	5/40	314/18723	0.000522514	0.00371517	0.00174325	BCL2/ITGB1/PTGS2/PTPN11/VEGFA	5
BP	GO:0033631	cell-cell adhesion mediated by integrin	2/40	16/18723	0.000524025	0.00371517	0.00174325	CCL5/ITGB1	2
BP	GO:0050862	positive regulation of T cell receptor signaling pathway	2/40	16/18723	0.000524025	0.00371517	0.00174325	CCR7/CD226	2
BP	GO:0006801	superoxide metabolic process	3/40	74/18723	0.000527153	0.00371714	0.00174418	AKT1/ITGAM/TGFB1	3
BP	GO:0051881	regulation of mitochondrial membrane potential	3/40	74/18723	0.000527153	0.00371714	0.00174418	ADORA2A/AKT1/BCL2	3
BP	GO:0048015	phosphatidylinositol-mediated signaling	4/40	178/18723	0.000552515	0.00388137	0.00182124	AKT1/CCL5/CEACAM1/PIK3CA	4
BP	GO:0070661	leukocyte proliferation	5/40	318/18723	0.000553418	0.00388137	0.00182124	BCL2/CBLB/CCL5/CTLA4/MAPK1	5
BP	GO:0007204	positive regulation of cytosolic calcium ion concentration	5/40	319/18723	0.000561355	0.00391543	0.00183722	BCL2/CCR7/CXCL9/CXCR6/FASLG	5
BP	GO:1904951	positive regulation of establishment of protein localization	5/40	319/18723	0.000561355	0.00391543	0.00183722	ADORA2A/ITGAM/MAPK1/PTGS2/TGFB1	5
BP	GO:0001936	regulation of endothelial cell proliferation	4/40	179/18723	0.000564278	0.00391543	0.00183722	AKT1/STAT1/STAT3/VEGFA	4
BP	GO:0010950	positive regulation of endopeptidase activity	4/40	179/18723	0.000564278	0.00391543	0.00183722	BCL2L11/FASLG/S100A8/STAT3	4
BP	GO:0009416	response to light stimulus	5/40	320/18723	0.000569377	0.00393419	0.00184602	AKT1/BCL2/ITGB1/MMP9/PTGS2	5
BP	GO:0072028	nephron morphogenesis	3/40	76/18723	0.000569997	0.00393419	0.00184602	BCL2/STAT1/VEGFA	3
BP	GO:0032640	tumor necrosis factor production	4/40	181/18723	0.000588337	0.0040288	0.00189042	AXL/IFIH1/PTPN11/STAT3	4
BP	GO:0032680	regulation of tumor necrosis factor production	4/40	181/18723	0.000588337	0.0040288	0.00189042	AXL/IFIH1/PTPN11/STAT3	4
BP	GO:0097696	receptor signaling pathway via STAT	4/40	181/18723	0.000588337	0.0040288	0.00189042	CCL5/STAT1/STAT3/TGFB1	4
BP	GO:0043117	positive regulation of vascular permeability	2/40	17/18723	0.000593093	0.00404015	0.00189574	TGFB1/VEGFA	2
BP	GO:2000696	regulation of epithelial cell differentiation involved in kidney development	2/40	17/18723	0.000593093	0.00404015	0.00189574	MMP9/STAT1	2
BP	GO:0048017	inositol lipid-mediated signaling	4/40	182/18723	0.000600636	0.00408089	0.00191486	AKT1/CCL5/CEACAM1/PIK3CA	4
BP	GO:0090559	regulation of membrane permeability	3/40	78/18723	0.00061501	0.00416769	0.00195559	BCL2/BCL2L11/STAT3	3
BP	GO:0051235	maintenance of location	5/40	327/18723	0.000627979	0.00424455	0.00199165	AKT1/CCR7/CXCL9/FASLG/S100A8	5
BP	GO:0071706	tumor necrosis factor superfamily cytokine production	4/40	186/18723	0.000651667	0.00438196	0.00205613	AXL/IFIH1/PTPN11/STAT3	4
BP	GO:1903555	regulation of tumor necrosis factor superfamily cytokine production	4/40	186/18723	0.000651667	0.00438196	0.00205613	AXL/IFIH1/PTPN11/STAT3	4
BP	GO:0001570	vasculogenesis	3/40	80/18723	0.000662235	0.00443482	0.00208093	CEACAM1/TGFB1/VEGFA	3
BP	GO:0019216	regulation of lipid metabolic process	5/40	331/18723	0.000663439	0.00443482	0.00208093	AKT1/CCR7/CEACAM1/PTGS2/TGFB1	5
BP	GO:0002544	chronic inflammatory response	2/40	18/18723	0.000666328	0.00443482	0.00208093	CCL5/S100A8	2
BP	GO:0060716	labyrinthine layer blood vessel development	2/40	18/18723	0.000666328	0.00443482	0.00208093	AKT1/MAPK1	2
BP	GO:0030641	regulation of cellular pH	3/40	81/18723	0.000686691	0.00454715	0.00213364	BCL2/FASLG/MAPK1	3
BP	GO:2000106	regulation of leukocyte apoptotic process	3/40	81/18723	0.000686691	0.00454715	0.00213364	AXL/CCL5/CCR7	3
BP	GO:0001892	embryonic placenta development	3/40	82/18723	0.000711716	0.00468906	0.00220023	AKT1/MAPK1/PRDM1	3
BP	GO:0001910	regulation of leukocyte mediated cytotoxicity	3/40	82/18723	0.000711716	0.00468906	0.00220023	CD226/CEACAM1/ITGAM	3
BP	GO:0032386	regulation of intracellular transport	5/40	337/18723	0.000719426	0.00472791	0.00221846	ITGAM/MAPK1/PTGS2/PTPN11/TGFB1	5
BP	GO:0007568	aging	5/40	339/18723	0.000738853	0.00481476	0.00225921	AKT1/BCL2/MAPK1/PTGS2/STAT3	5
BP	GO:0048545	response to steroid hormone	5/40	339/18723	0.000738853	0.00481476	0.00225921	BCL2/BCL2L11/FOXO1/PTGS2/TGFB1	5
BP	GO:0010759	positive regulation of macrophage chemotaxis	2/40	19/18723	0.000743714	0.00481476	0.00225921	CCL5/MAPK1	2
BP	GO:0032695	negative regulation of interleukin-12 production	2/40	19/18723	0.000743714	0.00481476	0.00225921	CCR7/TLR8	2
BP	GO:0051957	positive regulation of amino acid transport	2/40	19/18723	0.000743714	0.00481476	0.00225921	ADORA2A/ITGB1	2
BP	GO:2000269	regulation of fibroblast apoptotic process	2/40	19/18723	0.000743714	0.00481476	0.00225921	BCL2L11/PIK3CA	2
BP	GO:0001935	endothelial cell proliferation	4/40	193/18723	0.000748267	0.00482032	0.00226182	AKT1/STAT1/STAT3/VEGFA	4
BP	GO:0050731	positive regulation of peptidyl-tyrosine phosphorylation	4/40	193/18723	0.000748267	0.00482032	0.00226182	CCL5/PTPN11/TGFB1/VEGFA	4
BP	GO:1901654	response to ketone	4/40	194/18723	0.000762849	0.00490215	0.00230022	AKT1/CCR7/FOXO1/TGFB1	4
BP	GO:0001933	negative regulation of protein phosphorylation	5/40	342/18723	0.00076873	0.0049278	0.00231225	ADORA2A/AKT1/CBLB/CEACAM1/TGFB1	5
BP	GO:0045069	regulation of viral genome replication	3/40	85/18723	0.00079026	0.00505341	0.00237119	BCL2/CCL5/IFIH1	3
BP	GO:0071674	mononuclear cell migration	4/40	196/18723	0.000792617	0.00505608	0.00237244	AKT1/CCL5/CCR7/MAPK1	4
BP	GO:0010952	positive regulation of peptidase activity	4/40	197/18723	0.000807805	0.00512789	0.00240614	BCL2L11/FASLG/S100A8/STAT3	4
BP	GO:0071248	cellular response to metal ion	4/40	197/18723	0.000807805	0.00512789	0.00240614	AKT1/MAPK1/MMP9/PTGS2	4
BP	GO:0070482	response to oxygen levels	5/40	347/18723	0.000820525	0.00516315	0.00242268	AKT1/BCL2/FOXO1/PTGS2/VEGFA	5
BP	GO:0002834	regulation of response to tumor cell	2/40	20/18723	0.000825233	0.00516315	0.00242268	CD226/CEACAM1	2
BP	GO:0002837	regulation of immune response to tumor cell	2/40	20/18723	0.000825233	0.00516315	0.00242268	CD226/CEACAM1	2
BP	GO:0032930	positive regulation of superoxide anion generation	2/40	20/18723	0.000825233	0.00516315	0.00242268	ITGAM/TGFB1	2
BP	GO:0071731	response to nitric oxide	2/40	20/18723	0.000825233	0.00516315	0.00242268	CCR7/FOXO1	2
BP	GO:2000010	positive regulation of protein localization to cell surface	2/40	20/18723	0.000825233	0.00516315	0.00242268	AKT1/CD247	2
BP	GO:0048041	focal adhesion assembly	3/40	87/18723	0.000845567	0.00527772	0.00247644	BCL2/PTPN11/VEGFA	3
BP	GO:0045861	negative regulation of proteolysis	5/40	351/18723	0.000863808	0.0053787	0.00252382	ADORA2A/AKT1/MMP9/PTGS2/VEGFA	5
BP	GO:0009144	purine nucleoside triphosphate metabolic process	3/40	88/18723	0.00087412	0.00542995	0.00254787	SAMHD1/STAT3/TGFB1	3
BP	GO:0051480	regulation of cytosolic calcium ion concentration	5/40	353/18723	0.000886079	0.00548291	0.00257273	BCL2/CCR7/CXCL9/CXCR6/FASLG	5
BP	GO:0032388	positive regulation of intracellular transport	4/40	202/18723	0.000886849	0.00548291	0.00257273	ITGAM/MAPK1/PTGS2/TGFB1	4
BP	GO:0002460	adaptive immune response based on somatic recombination of immune receptors built from immunoglobulin superfamily domains	5/40	356/18723	0.000920288	0.00567619	0.00266342	CD226/CEACAM1/STAT3/TGFB1/TLR8	5
BP	GO:0006885	regulation of pH	3/40	91/18723	0.000963433	0.00591434	0.00277516	BCL2/FASLG/MAPK1	3
BP	GO:0072080	nephron tubule development	3/40	91/18723	0.000963433	0.00591434	0.00277516	BCL2/STAT1/VEGFA	3
BP	GO:0048525	negative regulation of viral process	3/40	92/18723	0.000994439	0.00609036	0.00285775	CCL5/IFIH1/STAT1	3
BP	GO:0044346	fibroblast apoptotic process	2/40	22/18723	0.0010006	0.00609947	0.00286203	BCL2L11/PIK3CA	2
BP	GO:0060965	negative regulation of gene silencing by miRNA	2/40	22/18723	0.0010006	0.00609947	0.00286203	STAT3/TGFB1	2
BP	GO:0045637	regulation of myeloid cell differentiation	4/40	210/18723	0.00102446	0.00621119	0.00291445	CEACAM1/STAT1/STAT3/TGFB1	4
BP	GO:0019217	regulation of fatty acid metabolic process	3/40	93/18723	0.00102607	0.00621119	0.00291445	AKT1/CEACAM1/PTGS2	3
BP	GO:0060993	kidney morphogenesis	3/40	93/18723	0.00102607	0.00621119	0.00291445	BCL2/STAT1/VEGFA	3
BP	GO:0061326	renal tubule development	3/40	94/18723	0.00105834	0.00639166	0.00299913	BCL2/STAT1/VEGFA	3
BP	GO:0006469	negative regulation of protein kinase activity	4/40	212/18723	0.00106108	0.00639343	0.00299996	ADORA2A/AKT1/CBLB/CEACAM1	4
BP	GO:0043583	ear development	4/40	213/18723	0.00107973	0.00649082	0.00304566	BCL2/BCL2L11/MAPK1/PTPN11	4
BP	GO:0007044	cell-substrate junction assembly	3/40	95/18723	0.00109124	0.00650419	0.00305193	BCL2/PTPN11/VEGFA	3
BP	GO:0002363	alpha-beta T cell lineage commitment	2/40	23/18723	0.00109442	0.00650419	0.00305193	BCL2/STAT3	2
BP	GO:0034695	response to prostaglandin E	2/40	23/18723	0.00109442	0.00650419	0.00305193	AKT1/CCR7	2
BP	GO:0043369	CD4-positive or CD8-positive, alpha-beta T cell lineage commitment	2/40	23/18723	0.00109442	0.00650419	0.00305193	BCL2/STAT3	2
BP	GO:0051590	positive regulation of neurotransmitter transport	2/40	23/18723	0.00109442	0.00650419	0.00305193	ADORA2A/ITGB1	2
BP	GO:0000082	G1/S transition of mitotic cell cycle	4/40	214/18723	0.00109861	0.00651427	0.00305666	AKT1/BCL2/CDKN3/ITGB1	4
BP	GO:0001654	eye development	5/40	371/18723	0.00110635	0.00654526	0.00307121	BCL2/FASLG/PRDM1/STAT3/VEGFA	5
BP	GO:0045862	positive regulation of proteolysis	5/40	372/18723	0.00111967	0.00660912	0.00310117	AKT1/BCL2L11/FASLG/S100A8/STAT3	5
BP	GO:0070374	positive regulation of ERK1 and ERK2 cascade	4/40	217/18723	0.00115665	0.0068102	0.00319552	CCL5/CCR7/PTPN11/TGFB1	4
BP	GO:1901216	positive regulation of neuron death	3/40	97/18723	0.00115896	0.0068102	0.00319552	BCL2L11/FASLG/ITGAM	3
BP	GO:0001779	natural killer cell differentiation	2/40	24/18723	0.0011923	0.00692137	0.00324769	AXL/PRDM1	2
BP	GO:0048641	regulation of skeletal muscle tissue development	2/40	24/18723	0.0011923	0.00692137	0.00324769	BCL2/TGFB1	2
BP	GO:0060149	negative regulation of posttranscriptional gene silencing	2/40	24/18723	0.0011923	0.00692137	0.00324769	STAT3/TGFB1	2
BP	GO:0060967	negative regulation of gene silencing by RNA	2/40	24/18723	0.0011923	0.00692137	0.00324769	STAT3/TGFB1	2
BP	GO:1903077	negative regulation of protein localization to plasma membrane	2/40	24/18723	0.0011923	0.00692137	0.00324769	GBP1/TGFB1	2
BP	GO:0070301	cellular response to hydrogen peroxide	3/40	98/18723	0.0011938	0.00692137	0.00324769	AXL/FOXO1/PTPN11	3
BP	GO:0034764	positive regulation of transmembrane transport	4/40	219/18723	0.00119652	0.00692177	0.00324787	AKT1/CXCL9/ITGB1/PTPN11	4
BP	GO:0051346	negative regulation of hydrolase activity	5/40	379/18723	0.00121634	0.00702086	0.00329437	ADORA2A/AKT1/MMP9/PTGS2/VEGFA	5
BP	GO:0031341	regulation of cell killing	3/40	99/18723	0.00122929	0.00707994	0.00332209	CD226/CEACAM1/ITGAM	3
BP	GO:0014706	striated muscle tissue development	5/40	384/18723	0.00128909	0.007408	0.00347602	BCL2/ITGB1/MAPK1/TGFB1/VEGFA	5
BP	GO:1903798	regulation of production of miRNAs involved in gene silencing by miRNA	2/40	25/18723	0.00129423	0.0074212	0.00348222	STAT3/TGFB1	2
BP	GO:2001234	negative regulation of apoptotic signaling pathway	4/40	224/18723	0.0013004	0.00743454	0.00348848	AKT1/BCL2/MMP9/PTGS2	4
BP	GO:0150115	cell-substrate junction organization	3/40	101/18723	0.00130226	0.00743454	0.00348848	BCL2/PTPN11/VEGFA	3
BP	GO:0050670	regulation of lymphocyte proliferation	4/40	225/18723	0.00132191	0.00753027	0.0035334	BCL2/CBLB/CCL5/CTLA4	4
BP	GO:0062014	negative regulation of small molecule metabolic process	3/40	102/18723	0.00133974	0.00761521	0.00357326	AKT1/CEACAM1/STAT3	3
BP	GO:0002703	regulation of leukocyte mediated immunity	4/40	226/18723	0.00134367	0.00762094	0.00357594	CD226/CEACAM1/ITGAM/TGFB1	4
BP	GO:0032944	regulation of mononuclear cell proliferation	4/40	227/18723	0.00136568	0.00772325	0.00362395	BCL2/CBLB/CCL5/CTLA4	4
BP	GO:0030004	cellular monovalent inorganic cation homeostasis	3/40	103/18723	0.0013779	0.00772325	0.00362395	BCL2/FASLG/MAPK1	3
BP	GO:0032760	positive regulation of tumor necrosis factor production	3/40	103/18723	0.0013779	0.00772325	0.00362395	IFIH1/PTPN11/STAT3	3
BP	GO:0045639	positive regulation of myeloid cell differentiation	3/40	103/18723	0.0013779	0.00772325	0.00362395	STAT1/STAT3/TGFB1	3
BP	GO:0040013	negative regulation of locomotion	5/40	391/18723	0.0013963	0.00772325	0.00362395	ADORA2A/AKT1/BCL2/STAT3/TGFB1	5
BP	GO:0001963	synaptic transmission, dopaminergic	2/40	26/18723	0.00140019	0.00772325	0.00362395	ADORA2A/PTGS2	2
BP	GO:0002407	dendritic cell chemotaxis	2/40	26/18723	0.00140019	0.00772325	0.00362395	CCL5/CCR7	2
BP	GO:0002418	immune response to tumor cell	2/40	26/18723	0.00140019	0.00772325	0.00362395	CD226/CEACAM1	2
BP	GO:0046697	decidualization	2/40	26/18723	0.00140019	0.00772325	0.00362395	MAPK1/PTGS2	2
BP	GO:0050857	positive regulation of antigen receptor-mediated signaling pathway	2/40	26/18723	0.00140019	0.00772325	0.00362395	CCR7/CD226	2
BP	GO:0070920	regulation of production of small RNA involved in gene silencing by RNA	2/40	26/18723	0.00140019	0.00772325	0.00362395	STAT3/TGFB1	2
BP	GO:1904376	negative regulation of protein localization to cell periphery	2/40	26/18723	0.00140019	0.00772325	0.00362395	GBP1/TGFB1	2
BP	GO:1905523	positive regulation of macrophage migration	2/40	26/18723	0.00140019	0.00772325	0.00362395	CCL5/MAPK1	2
BP	GO:0045444	fat cell differentiation	4/40	229/18723	0.00141045	0.00776342	0.0036428	AKT1/FOXO1/PTGS2/TGFB1	4
BP	GO:0032963	collagen metabolic process	3/40	104/18723	0.00141674	0.00776526	0.00364366	ITGB1/MMP9/TGFB1	3
BP	GO:0046634	regulation of alpha-beta T cell activation	3/40	104/18723	0.00141674	0.00776526	0.00364366	ADORA2A/CBLB/PRDM1	3
BP	GO:0046620	regulation of organ growth	3/40	106/18723	0.00149646	0.00816793	0.00383261	AKT1/BCL2L11/MAPK1	3
BP	GO:1905477	positive regulation of protein localization to membrane	3/40	106/18723	0.00149646	0.00816793	0.00383261	AKT1/ITGAM/ITGB1	3
BP	GO:0010758	regulation of macrophage chemotaxis	2/40	27/18723	0.00151017	0.00820838	0.00385159	CCL5/MAPK1	2
BP	GO:0048873	homeostasis of number of cells within a tissue	2/40	27/18723	0.00151017	0.00820838	0.00385159	BCL2/PTPN11	2
BP	GO:1903557	positive regulation of tumor necrosis factor superfamily cytokine production	3/40	107/18723	0.00153736	0.00833883	0.00391279	IFIH1/PTPN11/STAT3	3
BP	GO:0048738	cardiac muscle tissue development	4/40	236/18723	0.00157525	0.00850894	0.00399262	ITGB1/MAPK1/TGFB1/VEGFA	4
BP	GO:0048762	mesenchymal cell differentiation	4/40	236/18723	0.00157525	0.00850894	0.00399262	BCL2/MAPK1/STAT1/TGFB1	4
BP	GO:0060537	muscle tissue development	5/40	403/18723	0.00159528	0.00858843	0.00402991	BCL2/ITGB1/MAPK1/TGFB1/VEGFA	5
BP	GO:0031334	positive regulation of protein-containing complex assembly	4/40	237/18723	0.00159984	0.00858843	0.00402991	BCL2L11/CCR7/TGFB1/VEGFA	4
BP	GO:0033673	negative regulation of kinase activity	4/40	237/18723	0.00159984	0.00858843	0.00402991	ADORA2A/AKT1/CBLB/CEACAM1	4
BP	GO:0072009	nephron epithelium development	3/40	109/18723	0.00162125	0.00861256	0.00404124	BCL2/STAT1/VEGFA	3
BP	GO:0002675	positive regulation of acute inflammatory response	2/40	28/18723	0.00162414	0.00861256	0.00404124	CCR7/PTGS2	2
BP	GO:0010575	positive regulation of vascular endothelial growth factor production	2/40	28/18723	0.00162414	0.00861256	0.00404124	PTGS2/TGFB1	2
BP	GO:0051894	positive regulation of focal adhesion assembly	2/40	28/18723	0.00162414	0.00861256	0.00404124	PTPN11/VEGFA	2
BP	GO:0090200	positive regulation of release of cytochrome c from mitochondria	2/40	28/18723	0.00162414	0.00861256	0.00404124	BCL2L11/MMP9	2
BP	GO:1990776	response to angiotensin	2/40	28/18723	0.00162414	0.00861256	0.00404124	PTGS2/PTPN11	2
BP	GO:0032611	interleukin-1 beta production	3/40	110/18723	0.00166425	0.00878954	0.00412428	CCR7/STAT3/TLR8	3
BP	GO:0032651	regulation of interleukin-1 beta production	3/40	110/18723	0.00166425	0.00878954	0.00412428	CCR7/STAT3/TLR8	3
BP	GO:0044843	cell cycle G1/S phase transition	4/40	241/18723	0.00170089	0.00896487	0.00420655	AKT1/BCL2/CDKN3/ITGB1	4
BP	GO:0001938	positive regulation of endothelial cell proliferation	3/40	111/18723	0.00170796	0.00898402	0.00421553	AKT1/STAT3/VEGFA	3
BP	GO:0002360	T cell lineage commitment	2/40	29/18723	0.00174209	0.00912675	0.00428251	BCL2/STAT3	2
BP	GO:0060969	negative regulation of gene silencing	2/40	29/18723	0.00174209	0.00912675	0.00428251	STAT3/TGFB1	2
BP	GO:0009141	nucleoside triphosphate metabolic process	3/40	112/18723	0.00175238	0.00914394	0.00429058	SAMHD1/STAT3/TGFB1	3
BP	GO:0046632	alpha-beta T cell differentiation	3/40	112/18723	0.00175238	0.00914394	0.00429058	BCL2/PRDM1/STAT3	3
BP	GO:0006898	receptor-mediated endocytosis	4/40	244/18723	0.00177953	0.00926706	0.00434835	CEACAM1/ITGAM/ITGB1/VEGFA	4
BP	GO:0031623	receptor internalization	3/40	113/18723	0.00179753	0.00934212	0.00438357	CEACAM1/ITGB1/VEGFA	3
BP	GO:0031668	cellular response to extracellular stimulus	4/40	246/18723	0.00183335	0.00950935	0.00446203	AXL/BCL2/FOXO1/MAPK1	4
BP	GO:0046660	female sex differentiation	3/40	114/18723	0.00184339	0.00954246	0.00447757	AXL/BCL2/VEGFA	3
BP	GO:0010800	positive regulation of peptidyl-threonine phosphorylation	2/40	30/18723	0.00186401	0.00955443	0.00448319	MAPK1/TGFB1	2
BP	GO:0034694	response to prostaglandin	2/40	30/18723	0.00186401	0.00955443	0.00448319	AKT1/CCR7	2
BP	GO:0051968	positive regulation of synaptic transmission, glutamatergic	2/40	30/18723	0.00186401	0.00955443	0.00448319	ADORA2A/PTGS2	2
BP	GO:0060674	placenta blood vessel development	2/40	30/18723	0.00186401	0.00955443	0.00448319	AKT1/MAPK1	2
BP	GO:2000637	positive regulation of gene silencing by miRNA	2/40	30/18723	0.00186401	0.00955443	0.00448319	STAT3/TGFB1	2
BP	GO:0051209	release of sequestered calcium ion into cytosol	3/40	115/18723	0.00188998	0.00966853	0.00453673	CCR7/CXCL9/FASLG	3
BP	GO:0007006	mitochondrial membrane organization	3/40	116/18723	0.0019373	0.00985265	0.00462312	BCL2/BCL2L11/STAT3	3
BP	GO:0021782	glial cell development	3/40	116/18723	0.0019373	0.00985265	0.00462312	ADORA2A/AKT1/S100A8	3
BP	GO:0051283	negative regulation of sequestering of calcium ion	3/40	116/18723	0.0019373	0.00985265	0.00462312	CCR7/CXCL9/FASLG	3
BP	GO:0072676	lymphocyte migration	3/40	117/18723	0.00198535	0.0100224	0.00470276	AKT1/CCL5/CCR7	3
BP	GO:0001782	B cell homeostasis	2/40	31/18723	0.00198988	0.0100224	0.00470276	BCL2/BCL2L11	2
BP	GO:0030212	hyaluronan metabolic process	2/40	31/18723	0.00198988	0.0100224	0.00470276	AKT1/TGFB1	2
BP	GO:0060148	positive regulation of posttranscriptional gene silencing	2/40	31/18723	0.00198988	0.0100224	0.00470276	STAT3/TGFB1	2
BP	GO:0090183	regulation of kidney development	2/40	31/18723	0.00198988	0.0100224	0.00470276	STAT1/VEGFA	2
BP	GO:0022612	gland morphogenesis	3/40	118/18723	0.00203414	0.0102059	0.00478888	BCL2/CEACAM1/TGFB1	3
BP	GO:0051282	regulation of sequestering of calcium ion	3/40	118/18723	0.00203414	0.0102059	0.00478888	CCR7/CXCL9/FASLG	3
BP	GO:0048568	embryonic organ development	5/40	427/18723	0.00205508	0.0102912	0.00482889	AKT1/MAPK1/PRDM1/TGFB1/VEGFA	5
BP	GO:0006839	mitochondrial transport	4/40	254/18723	0.00205995	0.0102958	0.00483107	AKT1/BCL2/BCL2L11/STAT3	4
BP	GO:0043254	regulation of protein-containing complex assembly	5/40	428/18723	0.00207614	0.0103569	0.00485971	BCL2L11/CCR7/PTPN11/TGFB1/VEGFA	5
BP	GO:1905476	negative regulation of protein localization to membrane	2/40	32/18723	0.00211967	0.0105539	0.00495215	GBP1/TGFB1	2
BP	GO:0045165	cell fate commitment	4/40	258/18723	0.00218023	0.0108347	0.00508394	BCL2/ITGB1/PRDM1/STAT3	4
BP	GO:0051208	sequestering of calcium ion	3/40	122/18723	0.00223678	0.0110095	0.00516595	CCR7/CXCL9/FASLG	3
BP	GO:0051091	positive regulation of DNA-binding transcription factor activity	4/40	260/18723	0.00224216	0.0110095	0.00516595	AKT1/S100A8/STAT3/VEGFA	4
BP	GO:0034110	regulation of homotypic cell-cell adhesion	2/40	33/18723	0.00225339	0.0110095	0.00516595	CCL5/CEACAM1	2
BP	GO:0036336	dendritic cell migration	2/40	33/18723	0.00225339	0.0110095	0.00516595	CCL5/CCR7	2
BP	GO:0043552	positive regulation of phosphatidylinositol 3-kinase activity	2/40	33/18723	0.00225339	0.0110095	0.00516595	CCR7/TGFB1	2
BP	GO:0045648	positive regulation of erythrocyte differentiation	2/40	33/18723	0.00225339	0.0110095	0.00516595	STAT1/STAT3	2
BP	GO:0150117	positive regulation of cell-substrate junction organization	2/40	33/18723	0.00225339	0.0110095	0.00516595	PTPN11/VEGFA	2
BP	GO:1901099	negative regulation of signal transduction in absence of ligand	2/40	33/18723	0.00225339	0.0110095	0.00516595	AKT1/BCL2	2
BP	GO:2001240	negative regulation of extrinsic apoptotic signaling pathway in absence of ligand	2/40	33/18723	0.00225339	0.0110095	0.00516595	AKT1/BCL2	2
BP	GO:0010811	positive regulation of cell-substrate adhesion	3/40	123/18723	0.00228932	0.0111434	0.00522876	CCR7/PTPN11/VEGFA	3
BP	GO:0030168	platelet activation	3/40	123/18723	0.00228932	0.0111434	0.00522876	AXL/CEACAM1/PIK3CA	3
BP	GO:0009636	response to toxic substance	4/40	262/18723	0.0023053	0.0111794	0.00524567	BCL2/CCL5/MAPK1/PTGS2	4
BP	GO:0031330	negative regulation of cellular catabolic process	4/40	262/18723	0.0023053	0.0111794	0.00524567	AKT1/BCL2/PIK3CA/STAT3	4
BP	GO:0050804	modulation of chemical synaptic transmission	5/40	439/18723	0.00231834	0.0112218	0.00526556	ADORA2A/ITGB1/MAPK1/PTGS2/STAT3	5
BP	GO:0002443	leukocyte mediated immunity	5/40	440/18723	0.00234134	0.0112766	0.00529128	CD226/CEACAM1/ITGAM/TGFB1/TLR8	5
BP	GO:0099177	regulation of trans-synaptic signaling	5/40	440/18723	0.00234134	0.0112766	0.00529128	ADORA2A/ITGB1/MAPK1/PTGS2/STAT3	5
BP	GO:0001909	leukocyte mediated cytotoxicity	3/40	124/18723	0.00234263	0.0112766	0.00529128	CD226/CEACAM1/ITGAM	3
BP	GO:0016242	negative regulation of macroautophagy	2/40	34/18723	0.002391	0.0114461	0.00537079	AKT1/PIK3CA	2
BP	GO:0048536	spleen development	2/40	34/18723	0.002391	0.0114461	0.00537079	BCL2/BCL2L11	2
BP	GO:0055094	response to lipoprotein particle	2/40	34/18723	0.002391	0.0114461	0.00537079	AKT1/ITGB1	2
BP	GO:0055007	cardiac muscle cell differentiation	3/40	125/18723	0.0023967	0.0114524	0.00537375	ITGB1/TGFB1/VEGFA	3
BP	GO:2001235	positive regulation of apoptotic signaling pathway	3/40	126/18723	0.00245155	0.011693	0.00548667	ADORA2A/BCL2L11/S100A8	3
BP	GO:0050708	regulation of protein secretion	4/40	268/18723	0.00250206	0.0118905	0.00557933	ADORA2A/CCL5/PTPN11/TGFB1	4
BP	GO:0051348	negative regulation of transferase activity	4/40	268/18723	0.00250206	0.0118905	0.00557933	ADORA2A/AKT1/CBLB/CEACAM1	4
BP	GO:0032814	regulation of natural killer cell activation	2/40	35/18723	0.00253249	0.011905	0.00558612	AXL/PRDM1	2
BP	GO:0034405	response to fluid shear stress	2/40	35/18723	0.00253249	0.011905	0.00558612	AKT1/PTGS2	2
BP	GO:0042462	eye photoreceptor cell development	2/40	35/18723	0.00253249	0.011905	0.00558612	PRDM1/VEGFA	2
BP	GO:0045907	positive regulation of vasoconstriction	2/40	35/18723	0.00253249	0.011905	0.00558612	AKT1/PTGS2	2
BP	GO:0045922	negative regulation of fatty acid metabolic process	2/40	35/18723	0.00253249	0.011905	0.00558612	AKT1/CEACAM1	2
BP	GO:0090050	positive regulation of cell migration involved in sprouting angiogenesis	2/40	35/18723	0.00253249	0.011905	0.00558612	PTGS2/VEGFA	2
BP	GO:0007498	mesoderm development	3/40	129/18723	0.00262073	0.0122756	0.00576001	IKZF1/ITGB1/VEGFA	3
BP	GO:0043280	positive regulation of cysteine-type endopeptidase activity involved in apoptotic process	3/40	129/18723	0.00262073	0.0122756	0.00576001	BCL2L11/FASLG/S100A8	3
BP	GO:0042119	neutrophil activation	2/40	36/18723	0.00267785	0.0123913	0.00581433	CCL5/ITGAM	2
BP	GO:0042755	eating behavior	2/40	36/18723	0.00267785	0.0123913	0.00581433	ADORA2A/STAT3	2
BP	GO:0045742	positive regulation of epidermal growth factor receptor signaling pathway	2/40	36/18723	0.00267785	0.0123913	0.00581433	FASLG/MMP9	2
BP	GO:0051955	regulation of amino acid transport	2/40	36/18723	0.00267785	0.0123913	0.00581433	ADORA2A/ITGB1	2
BP	GO:0060338	regulation of type I interferon-mediated signaling pathway	2/40	36/18723	0.00267785	0.0123913	0.00581433	PTPN11/SAMHD1	2
BP	GO:0071402	cellular response to lipoprotein particle stimulus	2/40	36/18723	0.00267785	0.0123913	0.00581433	AKT1/ITGB1	2
BP	GO:0043467	regulation of generation of precursor metabolites and energy	3/40	130/18723	0.00267869	0.0123913	0.00581433	AKT1/PIK3CA/STAT3	3
BP	GO:0009314	response to radiation	5/40	456/18723	0.00273247	0.0125961	0.00591041	AKT1/BCL2/ITGB1/MMP9/PTGS2	5
BP	GO:0045089	positive regulation of innate immune response	3/40	131/18723	0.00273744	0.0125961	0.00591041	CCL5/CD226/TLR8	3
BP	GO:0050853	B cell receptor signaling pathway	3/40	131/18723	0.00273744	0.0125961	0.00591041	BCL2/CTLA4/MAPK1	3
BP	GO:0002366	leukocyte activation involved in immune response	4/40	275/18723	0.00274593	0.0126129	0.0059183	CEACAM1/ITGAM/STAT3/TGFB1	4
BP	GO:0007346	regulation of mitotic cell cycle	5/40	457/18723	0.0027584	0.0126479	0.00593473	AKT1/BCL2/MKI67/PTPN11/TGFB1	5
BP	GO:0016202	regulation of striated muscle tissue development	2/40	37/18723	0.00282705	0.0128274	0.00601897	BCL2/TGFB1	2
BP	GO:0032885	regulation of polysaccharide biosynthetic process	2/40	37/18723	0.00282705	0.0128274	0.00601897	AKT1/TGFB1	2
BP	GO:0043368	positive T cell selection	2/40	37/18723	0.00282705	0.0128274	0.00601897	BCL2/STAT3	2
BP	GO:0051954	positive regulation of amine transport	2/40	37/18723	0.00282705	0.0128274	0.00601897	ADORA2A/ITGB1	2
BP	GO:0060416	response to growth hormone	2/40	37/18723	0.00282705	0.0128274	0.00601897	AKT1/STAT3	2
BP	GO:0090218	positive regulation of lipid kinase activity	2/40	37/18723	0.00282705	0.0128274	0.00601897	CCR7/TGFB1	2
BP	GO:0010565	regulation of cellular ketone metabolic process	3/40	133/18723	0.00285732	0.0129423	0.00607285	AKT1/CEACAM1/PTGS2	3
BP	GO:0009410	response to xenobiotic stimulus	5/40	462/18723	0.00289074	0.0130557	0.00612609	ADORA2A/BCL2/PTGS2/STAT1/STAT3	5
BP	GO:0002263	cell activation involved in immune response	4/40	279/18723	0.00289238	0.0130557	0.00612609	CEACAM1/ITGAM/STAT3/TGFB1	4
BP	GO:0002705	positive regulation of leukocyte mediated immunity	3/40	134/18723	0.00291845	0.013128	0.00616	CD226/ITGAM/TGFB1	3
BP	GO:0032147	activation of protein kinase activity	3/40	134/18723	0.00291845	0.013128	0.00616	CCL5/PIK3CA/VEGFA	3
BP	GO:0006470	protein dephosphorylation	4/40	281/18723	0.00296758	0.0132907	0.00623634	BCL2/CDKN3/PTPN11/TGFB1	4
BP	GO:0010742	macrophage derived foam cell differentiation	2/40	38/18723	0.00298009	0.0132907	0.00623634	STAT1/TGFB1	2
BP	GO:0048246	macrophage chemotaxis	2/40	38/18723	0.00298009	0.0132907	0.00623634	CCL5/MAPK1	2
BP	GO:0090077	foam cell differentiation	2/40	38/18723	0.00298009	0.0132907	0.00623634	STAT1/TGFB1	2
BP	GO:1901186	positive regulation of ERBB signaling pathway	2/40	38/18723	0.00298009	0.0132907	0.00623634	FASLG/MMP9	2
BP	GO:1903532	positive regulation of secretion by cell	4/40	282/18723	0.00300567	0.0133819	0.00627914	ADORA2A/ITGAM/PTPN11/TGFB1	4
BP	GO:0072073	kidney epithelium development	3/40	136/18723	0.00304314	0.0135026	0.00633578	BCL2/STAT1/VEGFA	3
BP	GO:1903305	regulation of regulated secretory pathway	3/40	136/18723	0.00304314	0.0135026	0.00633578	ADORA2A/CEACAM1/ITGAM	3
BP	GO:0072659	protein localization to plasma membrane	4/40	284/18723	0.00308288	0.0136557	0.00640762	AKT1/GBP1/ITGB1/TGFB1	4
BP	GO:0002347	response to tumor cell	2/40	39/18723	0.00313695	0.0138248	0.00648696	CD226/CEACAM1	2
BP	GO:0046326	positive regulation of glucose import	2/40	39/18723	0.00313695	0.0138248	0.00648696	AKT1/PTPN11	2
BP	GO:1901861	regulation of muscle tissue development	2/40	39/18723	0.00313695	0.0138248	0.00648696	BCL2/TGFB1	2
BP	GO:0046651	lymphocyte proliferation	4/40	288/18723	0.00324134	0.0142608	0.00669154	BCL2/CBLB/CCL5/CTLA4	4
BP	GO:0002714	positive regulation of B cell mediated immunity	2/40	40/18723	0.0032976	0.014387	0.00675077	CD226/TGFB1	2
BP	GO:0002891	positive regulation of immunoglobulin mediated immune response	2/40	40/18723	0.0032976	0.014387	0.00675077	CD226/TGFB1	2
BP	GO:0032892	positive regulation of organic acid transport	2/40	40/18723	0.0032976	0.014387	0.00675077	ADORA2A/ITGB1	2
BP	GO:0045429	positive regulation of nitric oxide biosynthetic process	2/40	40/18723	0.0032976	0.014387	0.00675077	AKT1/PTGS2	2
BP	GO:0150077	regulation of neuroinflammatory response	2/40	40/18723	0.0032976	0.014387	0.00675077	MMP9/PTGS2	2
BP	GO:0032943	mononuclear cell proliferation	4/40	291/18723	0.00336379	0.0146012	0.00685126	BCL2/CBLB/CCL5/CTLA4	4
BP	GO:0060485	mesenchyme development	4/40	291/18723	0.00336379	0.0146012	0.00685126	BCL2/MAPK1/STAT1/TGFB1	4
BP	GO:0035296	regulation of tube diameter	3/40	141/18723	0.00336907	0.0146012	0.00685126	ADORA2A/AKT1/PTGS2	3
BP	GO:0097746	blood vessel diameter maintenance	3/40	141/18723	0.00336907	0.0146012	0.00685126	ADORA2A/AKT1/PTGS2	3
BP	GO:0043410	positive regulation of MAPK cascade	5/40	480/18723	0.00340559	0.014735	0.00691403	CCL5/CCR7/PTPN11/TGFB1/VEGFA	5
BP	GO:0035150	regulation of tube size	3/40	142/18723	0.00343673	0.0147717	0.00693127	ADORA2A/AKT1/PTGS2	3
BP	GO:0050729	positive regulation of inflammatory response	3/40	142/18723	0.00343673	0.0147717	0.00693127	CCR7/PTGS2/S100A8	3
BP	GO:0072006	nephron development	3/40	142/18723	0.00343673	0.0147717	0.00693127	BCL2/STAT1/VEGFA	3
BP	GO:0097553	calcium ion transmembrane import into cytosol	3/40	142/18723	0.00343673	0.0147717	0.00693127	CCR7/CXCL9/FASLG	3
BP	GO:0048634	regulation of muscle organ development	2/40	41/18723	0.00346204	0.0147831	0.00693661	BCL2/TGFB1	2
BP	GO:1904407	positive regulation of nitric oxide metabolic process	2/40	41/18723	0.00346204	0.0147831	0.00693661	AKT1/PTGS2	2
BP	GO:1905521	regulation of macrophage migration	2/40	41/18723	0.00346204	0.0147831	0.00693661	CCL5/MAPK1	2
BP	GO:2000008	regulation of protein localization to cell surface	2/40	41/18723	0.00346204	0.0147831	0.00693661	AKT1/CD247	2
BP	GO:0062013	positive regulation of small molecule metabolic process	3/40	143/18723	0.00350521	0.014943	0.00701163	AKT1/PTGS2/STAT3	3
BP	GO:0010821	regulation of mitochondrion organization	3/40	144/18723	0.00357453	0.0152136	0.00713862	AKT1/BCL2L11/MMP9	3
BP	GO:0030574	collagen catabolic process	2/40	42/18723	0.00363025	0.0153755	0.00721459	ITGB1/MMP9	2
BP	GO:0051452	intracellular pH reduction	2/40	42/18723	0.00363025	0.0153755	0.00721459	BCL2/FASLG	2
BP	GO:1902895	positive regulation of pri-miRNA transcription by RNA polymerase II	2/40	42/18723	0.00363025	0.0153755	0.00721459	STAT3/TGFB1	2
BP	GO:0014002	astrocyte development	2/40	43/18723	0.00380221	0.0159742	0.0074955	ADORA2A/S100A8	2
BP	GO:0036230	granulocyte activation	2/40	43/18723	0.00380221	0.0159742	0.0074955	CCL5/ITGAM	2
BP	GO:0046636	negative regulation of alpha-beta T cell activation	2/40	43/18723	0.00380221	0.0159742	0.0074955	ADORA2A/CBLB	2
BP	GO:1903793	positive regulation of anion transport	2/40	43/18723	0.00380221	0.0159742	0.0074955	ADORA2A/ITGB1	2
BP	GO:2001239	regulation of extrinsic apoptotic signaling pathway in absence of ligand	2/40	43/18723	0.00380221	0.0159742	0.0074955	AKT1/BCL2	2
BP	GO:0014074	response to purine-containing compound	3/40	148/18723	0.00386019	0.0161398	0.00757322	ADORA2A/PTGS2/STAT1	3
BP	GO:0035148	tube formation	3/40	148/18723	0.00386019	0.0161398	0.00757322	BCL2L11/TGFB1/VEGFA	3
BP	GO:2001056	positive regulation of cysteine-type endopeptidase activity	3/40	148/18723	0.00386019	0.0161398	0.00757322	BCL2L11/FASLG/S100A8	3
BP	GO:0015849	organic acid transport	4/40	303/18723	0.00388524	0.0162186	0.00761017	ADORA2A/AKT1/CEACAM1/ITGB1	4
BP	GO:0032368	regulation of lipid transport	3/40	149/18723	0.00393372	0.0163696	0.00768106	AKT1/FASLG/PTPN11	3
BP	GO:0006753	nucleoside phosphate metabolic process	5/40	497/18723	0.00394993	0.0163696	0.00768106	ENTPD1/MAPK1/SAMHD1/STAT3/TGFB1	5
BP	GO:0002066	columnar/cuboidal epithelial cell development	2/40	44/18723	0.00397791	0.0163696	0.00768106	AKT1/PRDM1	2
BP	GO:0032881	regulation of polysaccharide metabolic process	2/40	44/18723	0.00397791	0.0163696	0.00768106	AKT1/TGFB1	2
BP	GO:0042269	regulation of natural killer cell mediated cytotoxicity	2/40	44/18723	0.00397791	0.0163696	0.00768106	CD226/CEACAM1	2
BP	GO:0048066	developmental pigmentation	2/40	44/18723	0.00397791	0.0163696	0.00768106	BCL2/BCL2L11	2
BP	GO:0048806	genitalia development	2/40	44/18723	0.00397791	0.0163696	0.00768106	AXL/PTPN11	2
BP	GO:0060324	face development	2/40	44/18723	0.00397791	0.0163696	0.00768106	MAPK1/PTPN11	2
BP	GO:0060711	labyrinthine layer development	2/40	44/18723	0.00397791	0.0163696	0.00768106	AKT1/MAPK1	2
BP	GO:0070665	positive regulation of leukocyte proliferation	3/40	150/18723	0.0040081	0.0164679	0.00772718	BCL2/CCL5/MAPK1	3
BP	GO:0001666	response to hypoxia	4/40	307/18723	0.00407061	0.0166984	0.00783534	AKT1/BCL2/PTGS2/VEGFA	4
BP	GO:0030902	hindbrain development	3/40	151/18723	0.00408334	0.0167244	0.00784752	BCL2/ITGB1/PTPN11	3
BP	GO:0008631	intrinsic apoptotic signaling pathway in response to oxidative stress	2/40	45/18723	0.00415732	0.0169741	0.00796469	AKT1/BCL2	2
BP	GO:0071364	cellular response to epidermal growth factor stimulus	2/40	45/18723	0.00415732	0.0169741	0.00796469	AKT1/PTPN11	2
BP	GO:0019932	second-messenger-mediated signaling	4/40	312/18723	0.00431065	0.0175297	0.00822541	CCR7/CXCR6/GBP1/VEGFA	4
BP	GO:0070588	calcium ion transmembrane transport	4/40	312/18723	0.00431065	0.0175297	0.00822541	AKT1/CCR7/CXCL9/FASLG	4
BP	GO:0010828	positive regulation of glucose transmembrane transport	2/40	46/18723	0.00434044	0.0175297	0.00822541	AKT1/PTPN11	2
BP	GO:0035094	response to nicotine	2/40	46/18723	0.00434044	0.0175297	0.00822541	BCL2/MAPK1	2
BP	GO:0043300	regulation of leukocyte degranulation	2/40	46/18723	0.00434044	0.0175297	0.00822541	CEACAM1/ITGAM	2
BP	GO:0045851	pH reduction	2/40	46/18723	0.00434044	0.0175297	0.00822541	BCL2/FASLG	2
BP	GO:0060976	coronary vasculature development	2/40	46/18723	0.00434044	0.0175297	0.00822541	PRDM1/VEGFA	2
BP	GO:0001764	neuron migration	3/40	156/18723	0.00447245	0.0180055	0.00844864	AXL/STAT3/VEGFA	3
BP	GO:0009267	cellular response to starvation	3/40	156/18723	0.00447245	0.0180055	0.00844864	BCL2/FOXO1/MAPK1	3
BP	GO:0010712	regulation of collagen metabolic process	2/40	47/18723	0.00452725	0.0180055	0.00844864	ITGB1/TGFB1	2
BP	GO:0010799	regulation of peptidyl-threonine phosphorylation	2/40	47/18723	0.00452725	0.0180055	0.00844864	MAPK1/TGFB1	2
BP	GO:0014911	positive regulation of smooth muscle cell migration	2/40	47/18723	0.00452725	0.0180055	0.00844864	BCL2/CCL5	2
BP	GO:0032369	negative regulation of lipid transport	2/40	47/18723	0.00452725	0.0180055	0.00844864	AKT1/PTPN11	2
BP	GO:0035850	epithelial cell differentiation involved in kidney development	2/40	47/18723	0.00452725	0.0180055	0.00844864	MMP9/STAT1	2
BP	GO:0045601	regulation of endothelial cell differentiation	2/40	47/18723	0.00452725	0.0180055	0.00844864	CEACAM1/VEGFA	2
BP	GO:0045646	regulation of erythrocyte differentiation	2/40	47/18723	0.00452725	0.0180055	0.00844864	STAT1/STAT3	2
BP	GO:0097028	dendritic cell differentiation	2/40	47/18723	0.00452725	0.0180055	0.00844864	AXL/CCR7	2
BP	GO:0009895	negative regulation of catabolic process	4/40	320/18723	0.0047144	0.0186211	0.00873752	AKT1/BCL2/PIK3CA/STAT3	4
BP	GO:0002673	regulation of acute inflammatory response	2/40	48/18723	0.00471773	0.0186211	0.00873752	CCR7/PTGS2	2
BP	GO:0002715	regulation of natural killer cell mediated immunity	2/40	48/18723	0.00471773	0.0186211	0.00873752	CD226/CEACAM1	2
BP	GO:0033628	regulation of cell adhesion mediated by integrin	2/40	48/18723	0.00471773	0.0186211	0.00873752	CCL5/PTPN11	2
BP	GO:0045912	negative regulation of carbohydrate metabolic process	2/40	48/18723	0.00471773	0.0186211	0.00873752	STAT3/TGFB1	2
BP	GO:0036293	response to decreased oxygen levels	4/40	322/18723	0.00481919	0.0189929	0.00891195	AKT1/BCL2/PTGS2/VEGFA	4
BP	GO:0006953	acute-phase response	2/40	49/18723	0.00491187	0.0190985	0.0089615	PTGS2/STAT3	2
BP	GO:0038084	vascular endothelial growth factor signaling pathway	2/40	49/18723	0.00491187	0.0190985	0.0089615	PIK3CA/VEGFA	2
BP	GO:0042304	regulation of fatty acid biosynthetic process	2/40	49/18723	0.00491187	0.0190985	0.0089615	CEACAM1/PTGS2	2
BP	GO:0042461	photoreceptor cell development	2/40	49/18723	0.00491187	0.0190985	0.0089615	PRDM1/VEGFA	2
BP	GO:0043330	response to exogenous dsRNA	2/40	49/18723	0.00491187	0.0190985	0.0089615	IFIH1/MAPK1	2
BP	GO:0043457	regulation of cellular respiration	2/40	49/18723	0.00491187	0.0190985	0.0089615	AKT1/PIK3CA	2
BP	GO:0045778	positive regulation of ossification	2/40	49/18723	0.00491187	0.0190985	0.0089615	PTPN11/TGFB1	2
BP	GO:0060964	regulation of gene silencing by miRNA	2/40	49/18723	0.00491187	0.0190985	0.0089615	STAT3/TGFB1	2
BP	GO:1904894	positive regulation of receptor signaling pathway via STAT	2/40	49/18723	0.00491187	0.0190985	0.0089615	CCL5/TGFB1	2
BP	GO:0050680	negative regulation of epithelial cell proliferation	3/40	164/18723	0.00514055	0.0199282	0.00935084	CEACAM1/STAT1/TGFB1	3
BP	GO:0050806	positive regulation of synaptic transmission	3/40	164/18723	0.00514055	0.0199282	0.00935084	ADORA2A/MAPK1/PTGS2	3
BP	GO:0032873	negative regulation of stress-activated MAPK cascade	2/40	51/18723	0.00531106	0.0204676	0.00960392	AKT1/FOXO1	2
BP	GO:0045661	regulation of myoblast differentiation	2/40	51/18723	0.00531106	0.0204676	0.00960392	CXCL9/TGFB1	2
BP	GO:0048013	ephrin receptor signaling pathway	2/40	51/18723	0.00531106	0.0204676	0.00960392	MMP9/PTPN11	2
BP	GO:0070303	negative regulation of stress-activated protein kinase signaling cascade	2/40	51/18723	0.00531106	0.0204676	0.00960392	AKT1/FOXO1	2
BP	GO:1990778	protein localization to cell periphery	4/40	333/18723	0.00542377	0.0208711	0.00979327	AKT1/GBP1/ITGB1/TGFB1	4
BP	GO:0042113	B cell activation	4/40	334/18723	0.00548113	0.0209942	0.00985101	BCL2/CTLA4/ITGB1/TGFB1	4
BP	GO:0062012	regulation of small molecule metabolic process	4/40	334/18723	0.00548113	0.0209942	0.00985101	AKT1/CEACAM1/PTGS2/STAT3	4
BP	GO:0002706	regulation of lymphocyte mediated immunity	3/40	168/18723	0.00549598	0.0209942	0.00985101	CD226/CEACAM1/TGFB1	3
BP	GO:0002822	regulation of adaptive immune response based on somatic recombination of immune receptors built from immunoglobulin superfamily domains	3/40	168/18723	0.00549598	0.0209942	0.00985101	CD226/CEACAM1/TGFB1	3
BP	GO:0002833	positive regulation of response to biotic stimulus	3/40	168/18723	0.00549598	0.0209942	0.00985101	CCL5/CD226/TLR8	3
BP	GO:0035196	production of miRNAs involved in gene silencing by miRNA	2/40	52/18723	0.00551608	0.0210094	0.00985816	STAT3/TGFB1	2
BP	GO:0060147	regulation of posttranscriptional gene silencing	2/40	52/18723	0.00551608	0.0210094	0.00985816	STAT3/TGFB1	2
BP	GO:0031214	biomineral tissue development	3/40	169/18723	0.0055871	0.0212489	0.00997053	FOXO1/PTGS2/TGFB1	3
BP	GO:0007259	receptor signaling pathway via JAK-STAT	3/40	170/18723	0.00567912	0.0215674	0.01012	CCL5/STAT1/STAT3	3
BP	GO:0001541	ovarian follicle development	2/40	53/18723	0.00572469	0.0216774	0.0101716	BCL2/VEGFA	2
BP	GO:0060966	regulation of gene silencing by RNA	2/40	53/18723	0.00572469	0.0216774	0.0101716	STAT3/TGFB1	2
BP	GO:0042129	regulation of T cell proliferation	3/40	171/18723	0.00577205	0.0217069	0.0101855	CBLB/CCL5/CTLA4	3
BP	GO:0046890	regulation of lipid biosynthetic process	3/40	171/18723	0.00577205	0.0217069	0.0101855	AKT1/CEACAM1/PTGS2	3
BP	GO:0048469	cell maturation	3/40	171/18723	0.00577205	0.0217069	0.0101855	AXL/BCL2/VEGFA	3
BP	GO:0110148	biomineralization	3/40	171/18723	0.00577205	0.0217069	0.0101855	FOXO1/PTGS2/TGFB1	3
BP	GO:0002697	regulation of immune effector process	4/40	339/18723	0.00577409	0.0217069	0.0101855	CD226/CEACAM1/ITGAM/TGFB1	4
BP	GO:0031050	dsRNA processing	2/40	54/18723	0.00593688	0.0222228	0.0104275	STAT3/TGFB1	2
BP	GO:0070918	production of small RNA involved in gene silencing by RNA	2/40	54/18723	0.00593688	0.0222228	0.0104275	STAT3/TGFB1	2
BP	GO:1902893	regulation of pri-miRNA transcription by RNA polymerase II	2/40	54/18723	0.00593688	0.0222228	0.0104275	STAT3/TGFB1	2
BP	GO:0045619	regulation of lymphocyte differentiation	3/40	174/18723	0.00605632	0.0226375	0.0106221	AXL/CTLA4/PRDM1	3
BP	GO:0030336	negative regulation of cell migration	4/40	344/18723	0.00607738	0.0226837	0.0106438	AKT1/BCL2/STAT3/TGFB1	4
BP	GO:0043331	response to dsRNA	2/40	55/18723	0.00615263	0.0228349	0.0107147	IFIH1/MAPK1	2
BP	GO:0061614	pri-miRNA transcription by RNA polymerase II	2/40	55/18723	0.00615263	0.0228349	0.0107147	STAT3/TGFB1	2
BP	GO:1905517	macrophage migration	2/40	55/18723	0.00615263	0.0228349	0.0107147	CCL5/MAPK1	2
BP	GO:0048771	tissue remodeling	3/40	175/18723	0.00615291	0.0228349	0.0107147	AXL/CEACAM1/TGFB1	3
BP	GO:0043087	regulation of GTPase activity	4/40	348/18723	0.00632755	0.0233161	0.0109405	CBLB/CCL5/CCR7/ITGB1	4
BP	GO:0001658	branching involved in ureteric bud morphogenesis	2/40	56/18723	0.00637193	0.0233161	0.0109405	BCL2/VEGFA	2
BP	GO:0001912	positive regulation of leukocyte mediated cytotoxicity	2/40	56/18723	0.00637193	0.0233161	0.0109405	CD226/ITGAM	2
BP	GO:0015800	acidic amino acid transport	2/40	56/18723	0.00637193	0.0233161	0.0109405	ADORA2A/ITGB1	2
BP	GO:0043388	positive regulation of DNA binding	2/40	56/18723	0.00637193	0.0233161	0.0109405	MMP9/TGFB1	2
BP	GO:0045071	negative regulation of viral genome replication	2/40	56/18723	0.00637193	0.0233161	0.0109405	CCL5/IFIH1	2
BP	GO:0045599	negative regulation of fat cell differentiation	2/40	56/18723	0.00637193	0.0233161	0.0109405	FOXO1/TGFB1	2
BP	GO:0046622	positive regulation of organ growth	2/40	56/18723	0.00637193	0.0233161	0.0109405	AKT1/MAPK1	2
BP	GO:0071385	cellular response to glucocorticoid stimulus	2/40	56/18723	0.00637193	0.0233161	0.0109405	BCL2L11/FOXO1	2
BP	GO:1904645	response to amyloid-beta	2/40	56/18723	0.00637193	0.0233161	0.0109405	BCL2L11/MMP9	2
BP	GO:0006109	regulation of carbohydrate metabolic process	3/40	178/18723	0.00644824	0.0235217	0.011037	AKT1/STAT3/TGFB1	3
BP	GO:0009266	response to temperature stimulus	3/40	178/18723	0.00644824	0.0235217	0.011037	AKT1/FOXO1/PTGS2	3
BP	GO:0002449	lymphocyte mediated immunity	4/40	350/18723	0.00645518	0.0235217	0.011037	CD226/CEACAM1/TGFB1/TLR8	4
BP	GO:0006887	exocytosis	4/40	352/18723	0.00658452	0.0238307	0.011182	ADORA2A/CCL5/CEACAM1/ITGAM	4
BP	GO:0006611	protein export from nucleus	2/40	57/18723	0.00659476	0.0238307	0.011182	PTPN11/TGFB1	2
BP	GO:0006754	ATP biosynthetic process	2/40	57/18723	0.00659476	0.0238307	0.011182	STAT3/TGFB1	2
BP	GO:0051155	positive regulation of striated muscle cell differentiation	2/40	57/18723	0.00659476	0.0238307	0.011182	BCL2/TGFB1	2
BP	GO:0060760	positive regulation of response to cytokine stimulus	2/40	57/18723	0.00659476	0.0238307	0.011182	AXL/IFIH1	2
BP	GO:0061005	cell differentiation involved in kidney development	2/40	57/18723	0.00659476	0.0238307	0.011182	MMP9/STAT1	2
BP	GO:0043409	negative regulation of MAPK cascade	3/40	180/18723	0.00664976	0.0239961	0.0112596	AKT1/FOXO1/GBP1	3
BP	GO:0045766	positive regulation of angiogenesis	3/40	181/18723	0.00675192	0.0242641	0.0113854	ITGB1/STAT3/VEGFA	3
BP	GO:1904018	positive regulation of vasculature development	3/40	181/18723	0.00675192	0.0242641	0.0113854	ITGB1/STAT3/VEGFA	3
BP	GO:1905952	regulation of lipid localization	3/40	181/18723	0.00675192	0.0242641	0.0113854	AKT1/FASLG/PTPN11	3
BP	GO:0002931	response to ischemia	2/40	58/18723	0.00682111	0.0243785	0.011439	AKT1/BCL2	2
BP	GO:0010559	regulation of glycoprotein biosynthetic process	2/40	58/18723	0.00682111	0.0243785	0.011439	BCL2/CCR7	2
BP	GO:0010574	regulation of vascular endothelial growth factor production	2/40	58/18723	0.00682111	0.0243785	0.011439	PTGS2/TGFB1	2
BP	GO:2001244	positive regulation of intrinsic apoptotic signaling pathway	2/40	58/18723	0.00682111	0.0243785	0.011439	BCL2L11/S100A8	2
BP	GO:1904062	regulation of cation transmembrane transport	4/40	357/18723	0.00691539	0.0246816	0.0115813	AKT1/CXCL9/ITGB1/MMP9	4
BP	GO:0002819	regulation of adaptive immune response	3/40	183/18723	0.00695904	0.0248035	0.0116384	CD226/CEACAM1/TGFB1	3
BP	GO:0009306	protein secretion	4/40	359/18723	0.00705079	0.0248931	0.0116805	ADORA2A/CCL5/PTPN11/TGFB1	4
BP	GO:0051052	regulation of DNA metabolic process	4/40	359/18723	0.00705079	0.0248931	0.0116805	AKT1/MAPK1/PIK3CA/TGFB1	4
BP	GO:0071900	regulation of protein serine/threonine kinase activity	4/40	359/18723	0.00705079	0.0248931	0.0116805	AKT1/CDKN3/TGFB1/VEGFA	4
BP	GO:2000146	negative regulation of cell motility	4/40	359/18723	0.00705079	0.0248931	0.0116805	AKT1/BCL2/STAT3/TGFB1	4
BP	GO:0043551	regulation of phosphatidylinositol 3-kinase activity	2/40	59/18723	0.00705097	0.0248931	0.0116805	CCR7/TGFB1	2
BP	GO:0046324	regulation of glucose import	2/40	59/18723	0.00705097	0.0248931	0.0116805	AKT1/PTPN11	2
BP	GO:0048010	vascular endothelial growth factor receptor signaling pathway	2/40	59/18723	0.00705097	0.0248931	0.0116805	AXL/VEGFA	2
BP	GO:0055001	muscle cell development	3/40	184/18723	0.00706401	0.0249054	0.0116863	BCL2/ITGB1/VEGFA	3
BP	GO:0035592	establishment of protein localization to extracellular region	4/40	360/18723	0.00711914	0.0250659	0.0117616	ADORA2A/CCL5/PTPN11/TGFB1	4
BP	GO:0002712	regulation of B cell mediated immunity	2/40	60/18723	0.00728431	0.025544	0.0119859	CD226/TGFB1	2
BP	GO:0002889	regulation of immunoglobulin mediated immune response	2/40	60/18723	0.00728431	0.025544	0.0119859	CD226/TGFB1	2
BP	GO:1903670	regulation of sprouting angiogenesis	2/40	60/18723	0.00728431	0.025544	0.0119859	CEACAM1/VEGFA	2
BP	GO:0051098	regulation of binding	4/40	363/18723	0.00732684	0.0256587	0.0120397	AKT1/CBLB/MMP9/TGFB1	4
BP	GO:0001906	cell killing	3/40	188/18723	0.00749333	0.0262066	0.0122968	CD226/CEACAM1/ITGAM	3
BP	GO:0071384	cellular response to corticosteroid stimulus	2/40	61/18723	0.00752112	0.0262334	0.0123094	BCL2L11/FOXO1	2
BP	GO:2000401	regulation of lymphocyte migration	2/40	61/18723	0.00752112	0.0262334	0.0123094	AKT1/CCL5	2
BP	GO:0051271	negative regulation of cellular component movement	4/40	367/18723	0.00760997	0.0265079	0.0124382	AKT1/BCL2/STAT3/TGFB1	4
BP	GO:0071692	protein localization to extracellular region	4/40	368/18723	0.00768187	0.0267143	0.0125351	ADORA2A/CCL5/PTPN11/TGFB1	4
BP	GO:0010573	vascular endothelial growth factor production	2/40	62/18723	0.00776139	0.0267143	0.0125351	PTGS2/TGFB1	2
BP	GO:0032615	interleukin-12 production	2/40	62/18723	0.00776139	0.0267143	0.0125351	CCR7/TLR8	2
BP	GO:0032655	regulation of interleukin-12 production	2/40	62/18723	0.00776139	0.0267143	0.0125351	CCR7/TLR8	2
BP	GO:0032731	positive regulation of interleukin-1 beta production	2/40	62/18723	0.00776139	0.0267143	0.0125351	STAT3/TLR8	2
BP	GO:0032757	positive regulation of interleukin-8 production	2/40	62/18723	0.00776139	0.0267143	0.0125351	STAT3/TLR8	2
BP	GO:0045428	regulation of nitric oxide biosynthetic process	2/40	62/18723	0.00776139	0.0267143	0.0125351	AKT1/PTGS2	2
BP	GO:0060675	ureteric bud morphogenesis	2/40	62/18723	0.00776139	0.0267143	0.0125351	BCL2/VEGFA	2
BP	GO:1903078	positive regulation of protein localization to plasma membrane	2/40	62/18723	0.00776139	0.0267143	0.0125351	AKT1/ITGB1	2
BP	GO:0022617	extracellular matrix disassembly	2/40	63/18723	0.0080051	0.0274085	0.0128608	MMP9/TGFB1	2
BP	GO:0031343	positive regulation of cell killing	2/40	63/18723	0.0080051	0.0274085	0.0128608	CD226/ITGAM	2
BP	GO:0070059	intrinsic apoptotic signaling pathway in response to endoplasmic reticulum stress	2/40	63/18723	0.0080051	0.0274085	0.0128608	BCL2/BCL2L11	2
BP	GO:0072171	mesonephric tubule morphogenesis	2/40	63/18723	0.0080051	0.0274085	0.0128608	BCL2/VEGFA	2
BP	GO:0002285	lymphocyte activation involved in immune response	3/40	194/18723	0.00816586	0.0278858	0.0130847	CEACAM1/STAT3/TGFB1	3
BP	GO:0050777	negative regulation of immune response	3/40	194/18723	0.00816586	0.0278858	0.0130847	CEACAM1/CTLA4/SAMHD1	3
BP	GO:0030888	regulation of B cell proliferation	2/40	64/18723	0.00825224	0.028034	0.0131543	BCL2/CTLA4	2
BP	GO:0070542	response to fatty acid	2/40	64/18723	0.00825224	0.028034	0.0131543	FOXO1/PTGS2	2
BP	GO:0080164	regulation of nitric oxide metabolic process	2/40	64/18723	0.00825224	0.028034	0.0131543	AKT1/PTGS2	2
BP	GO:1903018	regulation of glycoprotein metabolic process	2/40	64/18723	0.00825224	0.028034	0.0131543	BCL2/CCR7	2
BP	GO:0001763	morphogenesis of a branching structure	3/40	196/18723	0.0083977	0.028454	0.0133514	BCL2/PRDM1/VEGFA	3
BP	GO:0043393	regulation of protein binding	3/40	196/18723	0.0083977	0.028454	0.0133514	AKT1/CBLB/MMP9	3
BP	GO:0003170	heart valve development	2/40	65/18723	0.00850278	0.0286983	0.013466	PRDM1/TGFB1	2
BP	GO:0048524	positive regulation of viral process	2/40	65/18723	0.00850278	0.0286983	0.013466	AXL/CCL5	2
BP	GO:0071677	positive regulation of mononuclear cell migration	2/40	65/18723	0.00850278	0.0286983	0.013466	CCL5/CCR7	2
BP	GO:0042594	response to starvation	3/40	197/18723	0.00851507	0.0287026	0.013468	BCL2/FOXO1/MAPK1	3
BP	GO:0048167	regulation of synaptic plasticity	3/40	198/18723	0.00863341	0.0290265	0.01362	ADORA2A/MAPK1/PTGS2	3
BP	GO:0050864	regulation of B cell activation	3/40	198/18723	0.00863341	0.0290265	0.01362	BCL2/CTLA4/TGFB1	3
BP	GO:0042098	T cell proliferation	3/40	199/18723	0.00875271	0.0291779	0.013691	CBLB/CCL5/CTLA4	3
BP	GO:0019229	regulation of vasoconstriction	2/40	66/18723	0.00875673	0.0291779	0.013691	AKT1/PTGS2	2
BP	GO:0045600	positive regulation of fat cell differentiation	2/40	66/18723	0.00875673	0.0291779	0.013691	AKT1/PTGS2	2
BP	GO:0050918	positive chemotaxis	2/40	66/18723	0.00875673	0.0291779	0.013691	CCL5/VEGFA	2
BP	GO:0051893	regulation of focal adhesion assembly	2/40	66/18723	0.00875673	0.0291779	0.013691	PTPN11/VEGFA	2
BP	GO:0090109	regulation of cell-substrate junction assembly	2/40	66/18723	0.00875673	0.0291779	0.013691	PTPN11/VEGFA	2
BP	GO:1905953	negative regulation of lipid localization	2/40	66/18723	0.00875673	0.0291779	0.013691	AKT1/PTPN11	2
BP	GO:0032535	regulation of cellular component size	4/40	383/18723	0.00881487	0.0293342	0.0137644	AKT1/CCR7/PIK3CA/VEGFA	4
BP	GO:0002791	regulation of peptide secretion	3/40	200/18723	0.00887299	0.0294524	0.0138199	CCL5/PTPN11/S100A8	3
BP	GO:0071902	positive regulation of protein serine/threonine kinase activity	3/40	200/18723	0.00887299	0.0294524	0.0138199	AKT1/TGFB1/VEGFA	3
BP	GO:0022412	cellular process involved in reproduction in multicellular organism	4/40	384/18723	0.00889409	0.029485	0.0138351	AKT1/BCL2/ITGB1/PRDM1	4
BP	GO:0045786	negative regulation of cell cycle	4/40	385/18723	0.00897378	0.029694	0.0139332	BCL2/PTGS2/PTPN11/TGFB1	4
BP	GO:0051054	positive regulation of DNA metabolic process	3/40	201/18723	0.00899424	0.029694	0.0139332	AKT1/MAPK1/TGFB1	3
BP	GO:0016445	somatic diversification of immunoglobulins	2/40	67/18723	0.00901406	0.029694	0.0139332	SAMHD1/TGFB1	2
BP	GO:0042130	negative regulation of T cell proliferation	2/40	67/18723	0.00901406	0.029694	0.0139332	CBLB/CTLA4	2
BP	GO:0061180	mammary gland epithelium development	2/40	67/18723	0.00901406	0.029694	0.0139332	AKT1/MAPK1	2
BP	GO:0017157	regulation of exocytosis	3/40	202/18723	0.00911646	0.029918	0.0140383	ADORA2A/CEACAM1/ITGAM	3
BP	GO:0019722	calcium-mediated signaling	3/40	202/18723	0.00911646	0.029918	0.0140383	CCR7/CXCR6/GBP1	3
BP	GO:0090087	regulation of peptide transport	3/40	202/18723	0.00911646	0.029918	0.0140383	CCL5/PTPN11/S100A8	3
BP	GO:0009206	purine ribonucleoside triphosphate biosynthetic process	2/40	68/18723	0.00927475	0.0303231	0.0142284	STAT3/TGFB1	2
BP	GO:0034394	protein localization to cell surface	2/40	68/18723	0.00927475	0.0303231	0.0142284	AKT1/CD247	2
BP	GO:0042267	natural killer cell mediated cytotoxicity	2/40	68/18723	0.00927475	0.0303231	0.0142284	CD226/CEACAM1	2
BP	GO:0009145	purine nucleoside triphosphate biosynthetic process	2/40	69/18723	0.00953879	0.0310696	0.0145786	STAT3/TGFB1	2
BP	GO:0051966	regulation of synaptic transmission, glutamatergic	2/40	69/18723	0.00953879	0.0310696	0.0145786	ADORA2A/PTGS2	2
BP	GO:1904377	positive regulation of protein localization to cell periphery	2/40	69/18723	0.00953879	0.0310696	0.0145786	AKT1/ITGB1	2
BP	GO:0016064	immunoglobulin mediated immune response	3/40	207/18723	0.00974223	0.0316532	0.0148525	CD226/TGFB1/TLR8	3
BP	GO:0050679	positive regulation of epithelial cell proliferation	3/40	207/18723	0.00974223	0.0316532	0.0148525	AKT1/STAT3/VEGFA	3
BP	GO:0006869	lipid transport	4/40	398/18723	0.0100527	0.0324575	0.0152299	AKT1/CEACAM1/FASLG/PTPN11	4
BP	GO:0002228	natural killer cell mediated immunity	2/40	71/18723	0.0100769	0.0324575	0.0152299	CD226/CEACAM1	2
BP	GO:0043550	regulation of lipid kinase activity	2/40	71/18723	0.0100769	0.0324575	0.0152299	CCR7/TGFB1	2
BP	GO:0045824	negative regulation of innate immune response	2/40	71/18723	0.0100769	0.0324575	0.0152299	CEACAM1/SAMHD1	2
BP	GO:0050795	regulation of behavior	2/40	71/18723	0.0100769	0.0324575	0.0152299	ADORA2A/STAT3	2
BP	GO:0072078	nephron tubule morphogenesis	2/40	71/18723	0.0100769	0.0324575	0.0152299	BCL2/VEGFA	2
BP	GO:0150116	regulation of cell-substrate junction organization	2/40	71/18723	0.0100769	0.0324575	0.0152299	PTPN11/VEGFA	2
BP	GO:0019724	B cell mediated immunity	3/40	210/18723	0.0101295	0.0325867	0.0152905	CD226/TGFB1/TLR8	3
BP	GO:0042180	cellular ketone metabolic process	3/40	211/18723	0.0102606	0.0329677	0.0154693	AKT1/CEACAM1/PTGS2	3
BP	GO:0000271	polysaccharide biosynthetic process	2/40	72/18723	0.0103509	0.0331356	0.0155481	AKT1/TGFB1	2
BP	GO:0030032	lamellipodium assembly	2/40	72/18723	0.0103509	0.0331356	0.0155481	ITGB1/PIK3CA	2
BP	GO:0032729	positive regulation of interferon-gamma production	2/40	72/18723	0.0103509	0.0331356	0.0155481	CD226/TLR8	2
BP	GO:0032732	positive regulation of interleukin-1 production	2/40	73/18723	0.0106282	0.03394	0.0159255	STAT3/TLR8	2
BP	GO:0043299	leukocyte degranulation	2/40	73/18723	0.0106282	0.03394	0.0159255	CEACAM1/ITGAM	2
BP	GO:0031669	cellular response to nutrient levels	3/40	215/18723	0.0107947	0.0344296	0.0161552	BCL2/FOXO1/MAPK1	3
BP	GO:0009201	ribonucleoside triphosphate biosynthetic process	2/40	74/18723	0.0109088	0.0346241	0.0162465	STAT3/TGFB1	2
BP	GO:0010822	positive regulation of mitochondrion organization	2/40	74/18723	0.0109088	0.0346241	0.0162465	BCL2L11/MMP9	2
BP	GO:0046323	glucose import	2/40	74/18723	0.0109088	0.0346241	0.0162465	AKT1/PTPN11	2
BP	GO:0048844	artery morphogenesis	2/40	74/18723	0.0109088	0.0346241	0.0162465	PRDM1/VEGFA	2
BP	GO:0033077	T cell differentiation in thymus	2/40	75/18723	0.0111926	0.0353959	0.0166087	BCL2/CCR7	2
BP	GO:0051453	regulation of intracellular pH	2/40	75/18723	0.0111926	0.0353959	0.0166087	BCL2/FASLG	2
BP	GO:0061333	renal tubule morphogenesis	2/40	75/18723	0.0111926	0.0353959	0.0166087	BCL2/VEGFA	2
BP	GO:0006809	nitric oxide biosynthetic process	2/40	76/18723	0.0114797	0.0361446	0.01696	AKT1/PTGS2	2
BP	GO:0014855	striated muscle cell proliferation	2/40	76/18723	0.0114797	0.0361446	0.01696	MAPK1/STAT3	2
BP	GO:2000379	positive regulation of reactive oxygen species metabolic process	2/40	76/18723	0.0114797	0.0361446	0.01696	ITGAM/TGFB1	2
BP	GO:0002064	epithelial cell development	3/40	220/18723	0.0114848	0.0361446	0.01696	AKT1/PRDM1/VEGFA	3
BP	GO:0008406	gonad development	3/40	221/18723	0.0116258	0.0365443	0.0171475	BCL2/BCL2L11/VEGFA	3
BP	GO:0002200	somatic diversification of immune receptors	2/40	77/18723	0.0117701	0.0368854	0.0173076	SAMHD1/TGFB1	2
BP	GO:0010827	regulation of glucose transmembrane transport	2/40	77/18723	0.0117701	0.0368854	0.0173076	AKT1/PTPN11	2
BP	GO:0016311	dephosphorylation	4/40	417/18723	0.0117767	0.0368854	0.0173076	BCL2/CDKN3/PTPN11/TGFB1	4
BP	GO:0007409	axonogenesis	4/40	418/18723	0.0118724	0.0371405	0.0174273	BCL2/ITGB1/PTPN11/VEGFA	4
BP	GO:0002274	myeloid leukocyte activation	3/40	223/18723	0.0119109	0.0372161	0.0174628	CCL5/CD226/ITGAM	3
BP	GO:0006919	activation of cysteine-type endopeptidase activity involved in apoptotic process	2/40	78/18723	0.0120636	0.0376033	0.0176445	FASLG/S100A8	2
BP	GO:0090049	regulation of cell migration involved in sprouting angiogenesis	2/40	78/18723	0.0120636	0.0376033	0.0176445	PTGS2/VEGFA	2
BP	GO:0044772	mitotic cell cycle phase transition	4/40	424/18723	0.0124572	0.0387837	0.0181983	AKT1/BCL2/CDKN3/ITGB1	4
BP	GO:0045137	development of primary sexual characteristics	3/40	227/18723	0.0124931	0.0388491	0.018229	BCL2/BCL2L11/VEGFA	3
BP	GO:0071229	cellular response to acid chemical	2/40	80/18723	0.0126603	0.0393224	0.0184511	PIK3CA/VEGFA	2
BP	GO:0071695	anatomical structure maturation	3/40	229/18723	0.0127902	0.0396785	0.0186182	AXL/BCL2/VEGFA	3
BP	GO:0045055	regulated exocytosis	3/40	230/18723	0.0129403	0.0399783	0.0187589	ADORA2A/CEACAM1/ITGAM	3
BP	GO:0001960	negative regulation of cytokine-mediated signaling pathway	2/40	81/18723	0.0129635	0.0399783	0.0187589	CCL5/SAMHD1	2
BP	GO:0046209	nitric oxide metabolic process	2/40	81/18723	0.0129635	0.0399783	0.0187589	AKT1/PTGS2	2
BP	GO:0051149	positive regulation of muscle cell differentiation	2/40	81/18723	0.0129635	0.0399783	0.0187589	BCL2/TGFB1	2
BP	GO:0060968	regulation of gene silencing	2/40	81/18723	0.0129635	0.0399783	0.0187589	STAT3/TGFB1	2
BP	GO:0045732	positive regulation of protein catabolic process	3/40	231/18723	0.0130914	0.0403252	0.0189216	AKT1/CBLB/FOXO1	3
BP	GO:0008625	extrinsic apoptotic signaling pathway via death domain receptors	2/40	82/18723	0.0132698	0.0406825	0.0190893	BCL2/FASLG	2
BP	GO:0009205	purine ribonucleoside triphosphate metabolic process	2/40	82/18723	0.0132698	0.0406825	0.0190893	STAT3/TGFB1	2
BP	GO:0046889	positive regulation of lipid biosynthetic process	2/40	82/18723	0.0132698	0.0406825	0.0190893	AKT1/PTGS2	2
BP	GO:2001057	reactive nitrogen species metabolic process	2/40	82/18723	0.0132698	0.0406825	0.0190893	AKT1/PTGS2	2
BP	GO:0050672	negative regulation of lymphocyte proliferation	2/40	83/18723	0.0135792	0.0414849	0.0194658	CBLB/CTLA4	2
BP	GO:0051899	membrane depolarization	2/40	83/18723	0.0135792	0.0414849	0.0194658	ADORA2A/BCL2	2
BP	GO:1901292	nucleoside phosphate catabolic process	2/40	83/18723	0.0135792	0.0414849	0.0194658	ENTPD1/SAMHD1	2
BP	GO:0002699	positive regulation of immune effector process	3/40	235/18723	0.013706	0.0418233	0.0196246	CD226/ITGAM/TGFB1	3
BP	GO:0006835	dicarboxylic acid transport	2/40	84/18723	0.0138918	0.0421438	0.019775	ADORA2A/ITGB1	2
BP	GO:0032945	negative regulation of mononuclear cell proliferation	2/40	84/18723	0.0138918	0.0421438	0.019775	CBLB/CTLA4	2
BP	GO:0042310	vasoconstriction	2/40	84/18723	0.0138918	0.0421438	0.019775	AKT1/PTGS2	2
BP	GO:0045445	myoblast differentiation	2/40	84/18723	0.0138918	0.0421438	0.019775	CXCL9/TGFB1	2
BP	GO:0098586	cellular response to virus	2/40	84/18723	0.0138918	0.0421438	0.019775	CCL5/IFIH1	2
BP	GO:0051090	regulation of DNA-binding transcription factor activity	4/40	440/18723	0.0141064	0.0427451	0.0200571	AKT1/S100A8/STAT3/VEGFA	4
BP	GO:0001656	metanephros development	2/40	85/18723	0.0142075	0.042902	0.0201307	BCL2/STAT1	2
BP	GO:0009142	nucleoside triphosphate biosynthetic process	2/40	85/18723	0.0142075	0.042902	0.0201307	STAT3/TGFB1	2
BP	GO:0097194	execution phase of apoptosis	2/40	85/18723	0.0142075	0.042902	0.0201307	AKT1/FASLG	2
BP	GO:0022411	cellular component disassembly	4/40	443/18723	0.0144304	0.0435247	0.0204229	ITGAM/MMP9/PIK3CA/TGFB1	4
BP	GO:0014031	mesenchymal cell development	2/40	86/18723	0.0145263	0.0436123	0.020464	BCL2/MAPK1	2
BP	GO:0034103	regulation of tissue remodeling	2/40	86/18723	0.0145263	0.0436123	0.020464	CEACAM1/TGFB1	2
BP	GO:0060761	negative regulation of response to cytokine stimulus	2/40	86/18723	0.0145263	0.0436123	0.020464	CCL5/SAMHD1	2
BP	GO:1903510	mucopolysaccharide metabolic process	2/40	86/18723	0.0145263	0.0436123	0.020464	AKT1/TGFB1	2
BP	GO:0002790	peptide secretion	3/40	242/18723	0.0148208	0.0444452	0.0208548	CCL5/PTPN11/S100A8	3
BP	GO:0044070	regulation of anion transport	2/40	87/18723	0.0148482	0.0444764	0.0208695	ADORA2A/ITGB1	2
BP	GO:0010876	lipid localization	4/40	448/18723	0.0149809	0.0448224	0.0210318	AKT1/CEACAM1/FASLG/PTPN11	4
BP	GO:0030101	natural killer cell activation	2/40	88/18723	0.0151732	0.0453457	0.0212774	AXL/PRDM1	2
BP	GO:0009199	ribonucleoside triphosphate metabolic process	2/40	89/18723	0.0155012	0.0461674	0.0216629	STAT3/TGFB1	2
BP	GO:0014910	regulation of smooth muscle cell migration	2/40	89/18723	0.0155012	0.0461674	0.0216629	BCL2/CCL5	2
BP	GO:0051781	positive regulation of cell division	2/40	89/18723	0.0155012	0.0461674	0.0216629	TGFB1/VEGFA	2
BP	GO:0034109	homotypic cell-cell adhesion	2/40	90/18723	0.0158323	0.0468327	0.0219751	CCL5/CEACAM1	2
BP	GO:0034644	cellular response to UV	2/40	90/18723	0.0158323	0.0468327	0.0219751	MMP9/PTGS2	2
BP	GO:0042475	odontogenesis of dentin-containing tooth	2/40	90/18723	0.0158323	0.0468327	0.0219751	BCL2L11/FOXO1	2
BP	GO:0061097	regulation of protein tyrosine kinase activity	2/40	90/18723	0.0158323	0.0468327	0.0219751	CBLB/CCL5	2
BP	GO:0070664	negative regulation of leukocyte proliferation	2/40	90/18723	0.0158323	0.0468327	0.0219751	CBLB/CTLA4	2
BP	GO:0097581	lamellipodium organization	2/40	90/18723	0.0158323	0.0468327	0.0219751	ITGB1/PIK3CA	2
BP	GO:0043122	regulation of I-kappaB kinase/NF-kappaB signaling	3/40	249/18723	0.0159857	0.0472331	0.022163	CCR7/FASLG/STAT1	3
BP	GO:0001657	ureteric bud development	2/40	91/18723	0.0161664	0.0476052	0.0223376	BCL2/VEGFA	2
BP	GO:0002065	columnar/cuboidal epithelial cell differentiation	2/40	91/18723	0.0161664	0.0476052	0.0223376	AKT1/PRDM1	2
BP	GO:0051952	regulation of amine transport	2/40	91/18723	0.0161664	0.0476052	0.0223376	ADORA2A/ITGB1	2
BP	GO:0061448	connective tissue development	3/40	252/18723	0.0165005	0.0483796	0.022701	PIK3CA/PTPN11/TGFB1	3
BP	GO:0035249	synaptic transmission, glutamatergic	2/40	92/18723	0.0165036	0.0483796	0.022701	ADORA2A/PTGS2	2
BP	GO:0072163	mesonephric epithelium development	2/40	92/18723	0.0165036	0.0483796	0.022701	BCL2/VEGFA	2
BP	GO:0072164	mesonephric tubule development	2/40	92/18723	0.0165036	0.0483796	0.022701	BCL2/VEGFA	2
BP	GO:1901796	regulation of signal transduction by p53 class mediator	2/40	93/18723	0.0168438	0.0492808	0.0231238	AKT1/BCL2	2
BP	GO:0009165	nucleotide biosynthetic process	3/40	254/18723	0.0168488	0.0492808	0.0231238	MAPK1/STAT3/TGFB1	3
BP	GO:0007611	learning or memory	3/40	255/18723	0.0170245	0.0496833	0.0233127	ITGB1/MAPK1/PTGS2	3
BP	GO:0043547	positive regulation of GTPase activity	3/40	255/18723	0.0170245	0.0496833	0.0233127	CCL5/CCR7/ITGB1	3
BP	GO:0000079	regulation of cyclin-dependent protein serine/threonine kinase activity	2/40	94/18723	0.0171869	0.0500312	0.0234759	AKT1/CDKN3	2
BP	GO:0061564	axon development	4/40	467/18723	0.0171943	0.0500312	0.0234759	BCL2/ITGB1/PTPN11/VEGFA	4
BP	GO:1901293	nucleoside phosphate biosynthetic process	3/40	256/18723	0.0172012	0.0500312	0.0234759	MAPK1/STAT3/TGFB1	3
BP	GO:0006417	regulation of translation	4/40	468/18723	0.0173161	0.0503094	0.0236065	AKT1/CCL5/MAPK1/STAT3	4
BP	GO:0008585	female gonad development	2/40	95/18723	0.0175331	0.05077	0.0238226	BCL2/VEGFA	2
BP	GO:0008593	regulation of Notch signaling pathway	2/40	95/18723	0.0175331	0.05077	0.0238226	AKT1/STAT3	2
BP	GO:0036473	cell death in response to oxidative stress	2/40	95/18723	0.0175331	0.05077	0.0238226	AKT1/BCL2	2
BP	GO:0031348	negative regulation of defense response	3/40	258/18723	0.0175578	0.0507853	0.0238298	ADORA2A/CEACAM1/SAMHD1	3
BP	GO:0001823	mesonephros development	2/40	96/18723	0.0178822	0.051552	0.0241895	BCL2/VEGFA	2
BP	GO:0002718	regulation of cytokine production involved in immune response	2/40	96/18723	0.0178822	0.051552	0.0241895	CD226/TGFB1	2
BP	GO:1901655	cellular response to ketone	2/40	96/18723	0.0178822	0.051552	0.0241895	AKT1/FOXO1	2
BP	GO:0014909	smooth muscle cell migration	2/40	97/18723	0.0182342	0.0523357	0.0245573	BCL2/CCL5	2
BP	GO:0035335	peptidyl-tyrosine dephosphorylation	2/40	97/18723	0.0182342	0.0523357	0.0245573	CDKN3/PTPN11	2
BP	GO:0043255	regulation of carbohydrate biosynthetic process	2/40	97/18723	0.0182342	0.0523357	0.0245573	AKT1/TGFB1	2
BP	GO:2001237	negative regulation of extrinsic apoptotic signaling pathway	2/40	97/18723	0.0182342	0.0523357	0.0245573	AKT1/BCL2	2
BP	GO:0002367	cytokine production involved in immune response	2/40	98/18723	0.0185892	0.0531791	0.024953	CD226/TGFB1	2
BP	GO:0043473	pigmentation	2/40	98/18723	0.0185892	0.0531791	0.024953	BCL2/BCL2L11	2
BP	GO:1904029	regulation of cyclin-dependent protein kinase activity	2/40	98/18723	0.0185892	0.0531791	0.024953	AKT1/CDKN3	2
BP	GO:0015833	peptide transport	3/40	264/18723	0.0186524	0.0533014	0.0250104	CCL5/PTPN11/S100A8	3
BP	GO:0007631	feeding behavior	2/40	99/18723	0.0189472	0.0537902	0.0252398	ADORA2A/STAT3	2
BP	GO:0008630	intrinsic apoptotic signaling pathway in response to DNA damage	2/40	99/18723	0.0189472	0.0537902	0.0252398	BCL2/BCL2L11	2
BP	GO:0015837	amine transport	2/40	99/18723	0.0189472	0.0537902	0.0252398	ADORA2A/ITGB1	2
BP	GO:0042100	B cell proliferation	2/40	99/18723	0.0189472	0.0537902	0.0252398	BCL2/CTLA4	2
BP	GO:0051153	regulation of striated muscle cell differentiation	2/40	99/18723	0.0189472	0.0537902	0.0252398	BCL2/TGFB1	2
BP	GO:0060291	long-term synaptic potentiation	2/40	99/18723	0.0189472	0.0537902	0.0252398	ADORA2A/MAPK1	2
BP	GO:0045807	positive regulation of endocytosis	2/40	100/18723	0.019308	0.054518	0.0255813	AXL/VEGFA	2
BP	GO:0046545	development of primary female sexual characteristics	2/40	100/18723	0.019308	0.054518	0.0255813	BCL2/VEGFA	2
BP	GO:0051588	regulation of neurotransmitter transport	2/40	100/18723	0.019308	0.054518	0.0255813	ADORA2A/ITGB1	2
BP	GO:0060079	excitatory postsynaptic potential	2/40	100/18723	0.019308	0.054518	0.0255813	ADORA2A/AKT1	2
BP	GO:0060840	artery development	2/40	100/18723	0.019308	0.054518	0.0255813	PRDM1/VEGFA	2
BP	GO:0009117	nucleotide metabolic process	4/40	489/18723	0.0200026	0.0562153	0.0263777	MAPK1/SAMHD1/STAT3/TGFB1	4
BP	GO:0010522	regulation of calcium ion transport into cytosol	2/40	102/18723	0.0200384	0.0562153	0.0263777	BCL2/CXCL9	2
BP	GO:0032677	regulation of interleukin-8 production	2/40	102/18723	0.0200384	0.0562153	0.0263777	STAT3/TLR8	2
BP	GO:0045833	negative regulation of lipid metabolic process	2/40	102/18723	0.0200384	0.0562153	0.0263777	AKT1/CEACAM1	2
BP	GO:1902106	negative regulation of leukocyte differentiation	2/40	102/18723	0.0200384	0.0562153	0.0263777	CEACAM1/CTLA4	2
BP	GO:1904063	negative regulation of cation transmembrane transport	2/40	102/18723	0.0200384	0.0562153	0.0263777	AKT1/MMP9	2
BP	GO:0034765	regulation of ion transmembrane transport	4/40	491/18723	0.0202712	0.0568072	0.0266554	AKT1/CXCL9/ITGB1/MMP9	4
BP	GO:0046942	carboxylic acid transport	3/40	273/18723	0.0203645	0.056885	0.0266919	ADORA2A/CEACAM1/ITGB1	3
BP	GO:0098742	cell-cell adhesion via plasma-membrane adhesion molecules	3/40	273/18723	0.0203645	0.056885	0.0266919	CEACAM1/ITGAM/ITGB1	3
BP	GO:0009896	positive regulation of catabolic process	4/40	492/18723	0.0204063	0.056885	0.0266919	AKT1/BCL2L11/CBLB/FOXO1	4
BP	GO:0019233	sensory perception of pain	2/40	103/18723	0.0204079	0.056885	0.0266919	MAPK1/PTGS2	2
BP	GO:0032637	interleukin-8 production	2/40	103/18723	0.0204079	0.056885	0.0266919	STAT3/TLR8	2
BP	GO:1901890	positive regulation of cell junction assembly	2/40	104/18723	0.0207803	0.0570447	0.0267668	PTPN11/VEGFA	2
BP	GO:0120034	positive regulation of plasma membrane bounded cell projection assembly	2/40	105/18723	0.0211555	0.0570447	0.0267668	CCR7/PIK3CA	2
BP	GO:0001865	NK T cell differentiation	1/40	10/18723	0.0211649	0.0570447	0.0267668	PRDM1	1
BP	GO:0001915	negative regulation of T cell mediated cytotoxicity	1/40	10/18723	0.0211649	0.0570447	0.0267668	CEACAM1	1
BP	GO:0002524	hypersensitivity	1/40	10/18723	0.0211649	0.0570447	0.0267668	CCR7	1
BP	GO:0009750	response to fructose	1/40	10/18723	0.0211649	0.0570447	0.0267668	PTGS2	1
BP	GO:0010728	regulation of hydrogen peroxide biosynthetic process	1/40	10/18723	0.0211649	0.0570447	0.0267668	STAT3	1
BP	GO:0014041	regulation of neuron maturation	1/40	10/18723	0.0211649	0.0570447	0.0267668	BCL2	1
BP	GO:0015911	long-chain fatty acid import across plasma membrane	1/40	10/18723	0.0211649	0.0570447	0.0267668	AKT1	1
BP	GO:0021548	pons development	1/40	10/18723	0.0211649	0.0570447	0.0267668	BCL2	1
BP	GO:0021932	hindbrain radial glia guided cell migration	1/40	10/18723	0.0211649	0.0570447	0.0267668	ITGB1	1
BP	GO:0030214	hyaluronan catabolic process	1/40	10/18723	0.0211649	0.0570447	0.0267668	TGFB1	1
BP	GO:0031915	positive regulation of synaptic plasticity	1/40	10/18723	0.0211649	0.0570447	0.0267668	PTGS2	1
BP	GO:0032070	regulation of deoxyribonuclease activity	1/40	10/18723	0.0211649	0.0570447	0.0267668	AKT1	1
BP	GO:0035747	natural killer cell chemotaxis	1/40	10/18723	0.0211649	0.0570447	0.0267668	CCL5	1
BP	GO:0045792	negative regulation of cell size	1/40	10/18723	0.0211649	0.0570447	0.0267668	AKT1	1
BP	GO:0045843	negative regulation of striated muscle tissue development	1/40	10/18723	0.0211649	0.0570447	0.0267668	TGFB1	1
BP	GO:0060068	vagina development	1/40	10/18723	0.0211649	0.0570447	0.0267668	AXL	1
BP	GO:0060368	regulation of Fc receptor mediated stimulatory signaling pathway	1/40	10/18723	0.0211649	0.0570447	0.0267668	CD226	1
BP	GO:0060439	trachea morphogenesis	1/40	10/18723	0.0211649	0.0570447	0.0267668	MAPK1	1
BP	GO:0060947	cardiac vascular smooth muscle cell differentiation	1/40	10/18723	0.0211649	0.0570447	0.0267668	VEGFA	1
BP	GO:0070099	regulation of chemokine-mediated signaling pathway	1/40	10/18723	0.0211649	0.0570447	0.0267668	CCL5	1
BP	GO:0072203	cell proliferation involved in metanephros development	1/40	10/18723	0.0211649	0.0570447	0.0267668	STAT1	1
BP	GO:0090037	positive regulation of protein kinase C signaling	1/40	10/18723	0.0211649	0.0570447	0.0267668	VEGFA	1
BP	GO:0097084	vascular associated smooth muscle cell development	1/40	10/18723	0.0211649	0.0570447	0.0267668	VEGFA	1
BP	GO:1901203	positive regulation of extracellular matrix assembly	1/40	10/18723	0.0211649	0.0570447	0.0267668	TGFB1	1
BP	GO:1901725	regulation of histone deacetylase activity	1/40	10/18723	0.0211649	0.0570447	0.0267668	VEGFA	1
BP	GO:1902237	positive regulation of endoplasmic reticulum stress-induced intrinsic apoptotic signaling pathway	1/40	10/18723	0.0211649	0.0570447	0.0267668	BCL2L11	1
BP	GO:2000048	negative regulation of cell-cell adhesion mediated by cadherin	1/40	10/18723	0.0211649	0.0570447	0.0267668	VEGFA	1
BP	GO:2000510	positive regulation of dendritic cell chemotaxis	1/40	10/18723	0.0211649	0.0570447	0.0267668	CCR7	1
BP	GO:2000849	regulation of glucocorticoid secretion	1/40	10/18723	0.0211649	0.0570447	0.0267668	PTPN11	1
BP	GO:2001223	negative regulation of neuron migration	1/40	10/18723	0.0211649	0.0570447	0.0267668	STAT3	1
BP	GO:0007281	germ cell development	3/40	278/18723	0.0213521	0.0574306	0.0269479	AKT1/BCL2/PRDM1	3
BP	GO:0022898	regulation of transmembrane transporter activity	3/40	278/18723	0.0213521	0.0574306	0.0269479	BCL2/ITGB1/MMP9	3
BP	GO:0002062	chondrocyte differentiation	2/40	106/18723	0.0215336	0.0577402	0.0270932	PTPN11/TGFB1	2
BP	GO:0099565	chemical synaptic transmission, postsynaptic	2/40	106/18723	0.0215336	0.0577402	0.0270932	ADORA2A/AKT1	2
BP	GO:1903707	negative regulation of hemopoiesis	2/40	106/18723	0.0215336	0.0577402	0.0270932	CEACAM1/CTLA4	2
BP	GO:0021700	developmental maturation	3/40	280/18723	0.0217544	0.0582724	0.0273429	AXL/BCL2/VEGFA	3
BP	GO:0002824	positive regulation of adaptive immune response based on somatic recombination of immune receptors built from immunoglobulin superfamily domains	2/40	107/18723	0.0219145	0.058461	0.0274314	CD226/TGFB1	2
BP	GO:0005976	polysaccharide metabolic process	2/40	107/18723	0.0219145	0.058461	0.0274314	AKT1/TGFB1	2
BP	GO:0042303	molting cycle	2/40	107/18723	0.0219145	0.058461	0.0274314	BCL2/PTGS2	2
BP	GO:0042633	hair cycle	2/40	107/18723	0.0219145	0.058461	0.0274314	BCL2/PTGS2	2
BP	GO:0002832	negative regulation of response to biotic stimulus	2/40	108/18723	0.0222982	0.0593027	0.0278264	CEACAM1/SAMHD1	2
BP	GO:0022037	metencephalon development	2/40	108/18723	0.0222982	0.0593027	0.0278264	BCL2/PTPN11	2
BP	GO:0034446	substrate adhesion-dependent cell spreading	2/40	108/18723	0.0222982	0.0593027	0.0278264	AXL/GBP1	2
BP	GO:0015850	organic hydroxy compound transport	3/40	284/18723	0.0225717	0.0598994	0.0281064	ADORA2A/CEACAM1/PTPN11	3
BP	GO:0034766	negative regulation of ion transmembrane transport	2/40	109/18723	0.0226847	0.0598994	0.0281064	AKT1/MMP9	2
BP	GO:0002698	negative regulation of immune effector process	2/40	110/18723	0.0230739	0.0598994	0.0281064	CEACAM1/TGFB1	2
BP	GO:0003014	renal system process	2/40	110/18723	0.0230739	0.0598994	0.0281064	ADORA2A/BCL2	2
BP	GO:0009408	response to heat	2/40	110/18723	0.0230739	0.0598994	0.0281064	AKT1/PTGS2	2
BP	GO:0014812	muscle cell migration	2/40	110/18723	0.0230739	0.0598994	0.0281064	BCL2/CCL5	2
BP	GO:0018958	phenol-containing compound metabolic process	2/40	110/18723	0.0230739	0.0598994	0.0281064	BCL2/ITGAM	2
BP	GO:1904659	glucose transmembrane transport	2/40	110/18723	0.0230739	0.0598994	0.0281064	AKT1/PTPN11	2
BP	GO:0001660	fever generation	1/40	11/18723	0.0232572	0.0598994	0.0281064	PTGS2	1
BP	GO:0002604	regulation of dendritic cell antigen processing and presentation	1/40	11/18723	0.0232572	0.0598994	0.0281064	CCR7	1
BP	GO:0002645	positive regulation of tolerance induction	1/40	11/18723	0.0232572	0.0598994	0.0281064	CBLB	1
BP	GO:0009155	purine deoxyribonucleotide catabolic process	1/40	11/18723	0.0232572	0.0598994	0.0281064	SAMHD1	1
BP	GO:0010918	positive regulation of mitochondrial membrane potential	1/40	11/18723	0.0232572	0.0598994	0.0281064	AKT1	1
BP	GO:0031652	positive regulation of heat generation	1/40	11/18723	0.0232572	0.0598994	0.0281064	PTGS2	1
BP	GO:0033033	negative regulation of myeloid cell apoptotic process	1/40	11/18723	0.0232572	0.0598994	0.0281064	BCL2	1
BP	GO:0033210	leptin-mediated signaling pathway	1/40	11/18723	0.0232572	0.0598994	0.0281064	STAT3	1
BP	GO:0033632	regulation of cell-cell adhesion mediated by integrin	1/40	11/18723	0.0232572	0.0598994	0.0281064	CCL5	1
BP	GO:0035457	cellular response to interferon-alpha	1/40	11/18723	0.0232572	0.0598994	0.0281064	AXL	1
BP	GO:0039530	MDA-5 signaling pathway	1/40	11/18723	0.0232572	0.0598994	0.0281064	IFIH1	1
BP	GO:0042789	mRNA transcription by RNA polymerase II	1/40	11/18723	0.0232572	0.0598994	0.0281064	STAT3	1
BP	GO:0043312	neutrophil degranulation	1/40	11/18723	0.0232572	0.0598994	0.0281064	ITGAM	1
BP	GO:0045060	negative thymic T cell selection	1/40	11/18723	0.0232572	0.0598994	0.0281064	CCR7	1
BP	GO:0048635	negative regulation of muscle organ development	1/40	11/18723	0.0232572	0.0598994	0.0281064	TGFB1	1
BP	GO:0070417	cellular response to cold	1/40	11/18723	0.0232572	0.0598994	0.0281064	FOXO1	1
BP	GO:0071492	cellular response to UV-A	1/40	11/18723	0.0232572	0.0598994	0.0281064	MMP9	1
BP	GO:0071679	commissural neuron axon guidance	1/40	11/18723	0.0232572	0.0598994	0.0281064	VEGFA	1
BP	GO:0098883	synapse pruning	1/40	11/18723	0.0232572	0.0598994	0.0281064	ITGAM	1
BP	GO:0106049	regulation of cellular response to osmotic stress	1/40	11/18723	0.0232572	0.0598994	0.0281064	PTGS2	1
BP	GO:1901862	negative regulation of muscle tissue development	1/40	11/18723	0.0232572	0.0598994	0.0281064	TGFB1	1
BP	GO:1902667	regulation of axon guidance	1/40	11/18723	0.0232572	0.0598994	0.0281064	VEGFA	1
BP	GO:1903961	positive regulation of anion transmembrane transport	1/40	11/18723	0.0232572	0.0598994	0.0281064	ITGB1	1
BP	GO:1905050	positive regulation of metallopeptidase activity	1/40	11/18723	0.0232572	0.0598994	0.0281064	STAT3	1
BP	GO:0014066	regulation of phosphatidylinositol 3-kinase signaling	2/40	111/18723	0.023466	0.0603774	0.0283306	CCL5/CEACAM1	2
BP	GO:0044403	biological process involved in symbiotic interaction	3/40	290/18723	0.0238288	0.0612121	0.0287223	AXL/CCL5/ITGB1	3
BP	GO:0002821	positive regulation of adaptive immune response	2/40	112/18723	0.0238608	0.0612121	0.0287223	CD226/TGFB1	2
BP	GO:0043406	positive regulation of MAP kinase activity	2/40	112/18723	0.0238608	0.0612121	0.0287223	TGFB1/VEGFA	2
BP	GO:0002708	positive regulation of lymphocyte mediated immunity	2/40	113/18723	0.0242583	0.0620489	0.029115	CD226/TGFB1	2
BP	GO:0044344	cellular response to fibroblast growth factor stimulus	2/40	113/18723	0.0242583	0.0620489	0.029115	CCL5/PTPN11	2
BP	GO:0071347	cellular response to interleukin-1	2/40	113/18723	0.0242583	0.0620489	0.029115	CCL5/GBP1	2
BP	GO:0002244	hematopoietic progenitor cell differentiation	2/40	114/18723	0.0246586	0.0627377	0.0294382	BCL2/TGFB1	2
BP	GO:0002286	T cell activation involved in immune response	2/40	114/18723	0.0246586	0.0627377	0.0294382	CEACAM1/STAT3	2
BP	GO:0008645	hexose transmembrane transport	2/40	114/18723	0.0246586	0.0627377	0.0294382	AKT1/PTPN11	2
BP	GO:1904892	regulation of receptor signaling pathway via STAT	2/40	114/18723	0.0246586	0.0627377	0.0294382	CCL5/TGFB1	2
BP	GO:0050890	cognition	3/40	296/18723	0.0251235	0.0627377	0.0294382	ITGB1/MAPK1/PTGS2	3
BP	GO:0002664	regulation of T cell tolerance induction	1/40	12/18723	0.0253452	0.0627377	0.0294382	CBLB	1
BP	GO:0002863	positive regulation of inflammatory response to antigenic stimulus	1/40	12/18723	0.0253452	0.0627377	0.0294382	CCR7	1
BP	GO:0009886	post-embryonic animal morphogenesis	1/40	12/18723	0.0253452	0.0627377	0.0294382	BCL2L11	1
BP	GO:0033629	negative regulation of cell adhesion mediated by integrin	1/40	12/18723	0.0253452	0.0627377	0.0294382	PTPN11	1
BP	GO:0035933	glucocorticoid secretion	1/40	12/18723	0.0253452	0.0627377	0.0294382	PTPN11	1
BP	GO:0043129	surfactant homeostasis	1/40	12/18723	0.0253452	0.0627377	0.0294382	VEGFA	1
BP	GO:0043301	negative regulation of leukocyte degranulation	1/40	12/18723	0.0253452	0.0627377	0.0294382	CEACAM1	1
BP	GO:0043383	negative T cell selection	1/40	12/18723	0.0253452	0.0627377	0.0294382	CCR7	1
BP	GO:0045602	negative regulation of endothelial cell differentiation	1/40	12/18723	0.0253452	0.0627377	0.0294382	VEGFA	1
BP	GO:0046322	negative regulation of fatty acid oxidation	1/40	12/18723	0.0253452	0.0627377	0.0294382	AKT1	1
BP	GO:0048548	regulation of pinocytosis	1/40	12/18723	0.0253452	0.0627377	0.0294382	AXL	1
BP	GO:0048742	regulation of skeletal muscle fiber development	1/40	12/18723	0.0253452	0.0627377	0.0294382	BCL2	1
BP	GO:0051549	positive regulation of keratinocyte migration	1/40	12/18723	0.0253452	0.0627377	0.0294382	MMP9	1
BP	GO:0060019	radial glial cell differentiation	1/40	12/18723	0.0253452	0.0627377	0.0294382	STAT3	1
BP	GO:0060123	regulation of growth hormone secretion	1/40	12/18723	0.0253452	0.0627377	0.0294382	PTPN11	1
BP	GO:0060134	prepulse inhibition	1/40	12/18723	0.0253452	0.0627377	0.0294382	ADORA2A	1
BP	GO:0061307	cardiac neural crest cell differentiation involved in heart development	1/40	12/18723	0.0253452	0.0627377	0.0294382	MAPK1	1
BP	GO:0061308	cardiac neural crest cell development involved in heart development	1/40	12/18723	0.0253452	0.0627377	0.0294382	MAPK1	1
BP	GO:0061517	macrophage proliferation	1/40	12/18723	0.0253452	0.0627377	0.0294382	MAPK1	1
BP	GO:0072182	regulation of nephron tubule epithelial cell differentiation	1/40	12/18723	0.0253452	0.0627377	0.0294382	STAT1	1
BP	GO:0072584	caveolin-mediated endocytosis	1/40	12/18723	0.0253452	0.0627377	0.0294382	MAPK1	1
BP	GO:0090331	negative regulation of platelet aggregation	1/40	12/18723	0.0253452	0.0627377	0.0294382	CEACAM1	1
BP	GO:0140052	cellular response to oxidised low-density lipoprotein particle stimulus	1/40	12/18723	0.0253452	0.0627377	0.0294382	AKT1	1
BP	GO:0150065	regulation of deacetylase activity	1/40	12/18723	0.0253452	0.0627377	0.0294382	VEGFA	1
BP	GO:1902563	regulation of neutrophil activation	1/40	12/18723	0.0253452	0.0627377	0.0294382	ITGAM	1
BP	GO:1903800	positive regulation of production of miRNAs involved in gene silencing by miRNA	1/40	12/18723	0.0253452	0.0627377	0.0294382	TGFB1	1
BP	GO:2000508	regulation of dendritic cell chemotaxis	1/40	12/18723	0.0253452	0.0627377	0.0294382	CCR7	1
BP	GO:2000727	positive regulation of cardiac muscle cell differentiation	1/40	12/18723	0.0253452	0.0627377	0.0294382	TGFB1	1
BP	GO:2001214	positive regulation of vasculogenesis	1/40	12/18723	0.0253452	0.0627377	0.0294382	CEACAM1	1
BP	GO:0015749	monosaccharide transmembrane transport	2/40	116/18723	0.0254672	0.0629801	0.0295519	AKT1/PTPN11	2
BP	GO:0010720	positive regulation of cell development	3/40	298/18723	0.0255634	0.0631582	0.0296355	BCL2/TGFB1/VEGFA	3
BP	GO:0002702	positive regulation of production of molecular mediator of immune response	2/40	117/18723	0.0258756	0.0637483	0.0299124	CD226/TGFB1	2
BP	GO:0014902	myotube differentiation	2/40	117/18723	0.0258756	0.0637483	0.0299124	BCL2/CXCL9	2
BP	GO:1903828	negative regulation of cellular protein localization	2/40	117/18723	0.0258756	0.0637483	0.0299124	GBP1/TGFB1	2
BP	GO:0030198	extracellular matrix organization	3/40	301/18723	0.0262312	0.0643962	0.0302164	ITGB1/MMP9/TGFB1	3
BP	GO:0042886	amide transport	3/40	301/18723	0.0262312	0.0643962	0.0302164	CCL5/PTPN11/S100A8	3
BP	GO:0030203	glycosaminoglycan metabolic process	2/40	118/18723	0.0262867	0.0643962	0.0302164	AKT1/TGFB1	2
BP	GO:0034219	carbohydrate transmembrane transport	2/40	118/18723	0.0262867	0.0643962	0.0302164	AKT1/PTPN11	2
BP	GO:0045446	endothelial cell differentiation	2/40	118/18723	0.0262867	0.0643962	0.0302164	CEACAM1/VEGFA	2
BP	GO:0051101	regulation of DNA binding	2/40	118/18723	0.0262867	0.0643962	0.0302164	MMP9/TGFB1	2
BP	GO:0043062	extracellular structure organization	3/40	302/18723	0.0264558	0.0647498	0.0303823	ITGB1/MMP9/TGFB1	3
BP	GO:0030282	bone mineralization	2/40	119/18723	0.0267004	0.0650561	0.030526	PTGS2/TGFB1	2
BP	GO:0045229	external encapsulating structure organization	3/40	304/18723	0.0269083	0.0650561	0.030526	ITGB1/MMP9/TGFB1	3
BP	GO:0002761	regulation of myeloid leukocyte differentiation	2/40	120/18723	0.0271168	0.0650561	0.030526	CEACAM1/TGFB1	2
BP	GO:0048675	axon extension	2/40	120/18723	0.0271168	0.0650561	0.030526	ITGB1/VEGFA	2
BP	GO:0071774	response to fibroblast growth factor	2/40	120/18723	0.0271168	0.0650561	0.030526	CCL5/PTPN11	2
BP	GO:0001768	establishment of T cell polarity	1/40	13/18723	0.0274288	0.0650561	0.030526	CCR7	1
BP	GO:0001973	G protein-coupled adenosine receptor signaling pathway	1/40	13/18723	0.0274288	0.0650561	0.030526	ADORA2A	1
BP	GO:0002551	mast cell chemotaxis	1/40	13/18723	0.0274288	0.0650561	0.030526	VEGFA	1
BP	GO:0003337	mesenchymal to epithelial transition involved in metanephros morphogenesis	1/40	13/18723	0.0274288	0.0650561	0.030526	STAT1	1
BP	GO:0006983	ER overload response	1/40	13/18723	0.0274288	0.0650561	0.030526	BCL2L11	1
BP	GO:0007183	SMAD protein complex assembly	1/40	13/18723	0.0274288	0.0650561	0.030526	TGFB1	1
BP	GO:0009134	nucleoside diphosphate catabolic process	1/40	13/18723	0.0274288	0.0650561	0.030526	ENTPD1	1
BP	GO:0009143	nucleoside triphosphate catabolic process	1/40	13/18723	0.0274288	0.0650561	0.030526	SAMHD1	1
BP	GO:0010958	regulation of amino acid import across plasma membrane	1/40	13/18723	0.0274288	0.0650561	0.030526	ITGB1	1
BP	GO:0014745	negative regulation of muscle adaptation	1/40	13/18723	0.0274288	0.0650561	0.030526	FOXO1	1
BP	GO:0014842	regulation of skeletal muscle satellite cell proliferation	1/40	13/18723	0.0274288	0.0650561	0.030526	STAT3	1
BP	GO:0031053	primary miRNA processing	1/40	13/18723	0.0274288	0.0650561	0.030526	STAT3	1
BP	GO:0031272	regulation of pseudopodium assembly	1/40	13/18723	0.0274288	0.0650561	0.030526	CCR7	1
BP	GO:0031274	positive regulation of pseudopodium assembly	1/40	13/18723	0.0274288	0.0650561	0.030526	CCR7	1
BP	GO:0031392	regulation of prostaglandin biosynthetic process	1/40	13/18723	0.0274288	0.0650561	0.030526	PTGS2	1
BP	GO:0032230	positive regulation of synaptic transmission, GABAergic	1/40	13/18723	0.0274288	0.0650561	0.030526	ADORA2A	1
BP	GO:0033689	negative regulation of osteoblast proliferation	1/40	13/18723	0.0274288	0.0650561	0.030526	BCL2	1
BP	GO:0034112	positive regulation of homotypic cell-cell adhesion	1/40	13/18723	0.0274288	0.0650561	0.030526	CCL5	1
BP	GO:0035588	G protein-coupled purinergic receptor signaling pathway	1/40	13/18723	0.0274288	0.0650561	0.030526	ADORA2A	1
BP	GO:0036302	atrioventricular canal development	1/40	13/18723	0.0274288	0.0650561	0.030526	PTPN11	1
BP	GO:0046642	negative regulation of alpha-beta T cell proliferation	1/40	13/18723	0.0274288	0.0650561	0.030526	CBLB	1
BP	GO:0060707	trophoblast giant cell differentiation	1/40	13/18723	0.0274288	0.0650561	0.030526	PRDM1	1
BP	GO:0061418	regulation of transcription from RNA polymerase II promoter in response to hypoxia	1/40	13/18723	0.0274288	0.0650561	0.030526	VEGFA	1
BP	GO:0070234	positive regulation of T cell apoptotic process	1/40	13/18723	0.0274288	0.0650561	0.030526	CCL5	1
BP	GO:0070486	leukocyte aggregation	1/40	13/18723	0.0274288	0.0650561	0.030526	S100A8	1
BP	GO:0098814	spontaneous synaptic transmission	1/40	13/18723	0.0274288	0.0650561	0.030526	ITGB1	1
BP	GO:1900103	positive regulation of endoplasmic reticulum unfolded protein response	1/40	13/18723	0.0274288	0.0650561	0.030526	BCL2L11	1
BP	GO:1903054	negative regulation of extracellular matrix organization	1/40	13/18723	0.0274288	0.0650561	0.030526	TGFB1	1
BP	GO:1903789	regulation of amino acid transmembrane transport	1/40	13/18723	0.0274288	0.0650561	0.030526	ITGB1	1
BP	GO:0001704	formation of primary germ layer	2/40	121/18723	0.0275358	0.0651914	0.0305895	ITGB1/MMP9	2
BP	GO:0045931	positive regulation of mitotic cell cycle	2/40	121/18723	0.0275358	0.0651914	0.0305895	AKT1/PTPN11	2
BP	GO:0002440	production of molecular mediator of immune response	3/40	308/18723	0.0278257	0.065818	0.0308835	CD226/SAMHD1/TGFB1	3
BP	GO:0051928	positive regulation of calcium ion transport	2/40	122/18723	0.0279574	0.0660697	0.0310016	CCL5/CXCL9	2
BP	GO:0032409	regulation of transporter activity	3/40	310/18723	0.0282907	0.0667967	0.0313428	BCL2/ITGB1/MMP9	3
BP	GO:0003231	cardiac ventricle development	2/40	123/18723	0.0283817	0.0668906	0.0313868	PRDM1/TGFB1	2
BP	GO:0071482	cellular response to light stimulus	2/40	123/18723	0.0283817	0.0668906	0.0313868	MMP9/PTGS2	2
BP	GO:0009132	nucleoside diphosphate metabolic process	2/40	124/18723	0.0288086	0.0673547	0.0316046	ENTPD1/STAT3	2
BP	GO:0010508	positive regulation of autophagy	2/40	124/18723	0.0288086	0.0673547	0.0316046	BCL2L11/FOXO1	2
BP	GO:0045787	positive regulation of cell cycle	3/40	313/18723	0.0289959	0.0673547	0.0316046	AKT1/BCL2L11/PTPN11	3
BP	GO:0001767	establishment of lymphocyte polarity	1/40	14/18723	0.029508	0.0673547	0.0316046	CCR7	1
BP	GO:0001771	immunological synapse formation	1/40	14/18723	0.029508	0.0673547	0.0316046	CCR7	1
BP	GO:0002517	T cell tolerance induction	1/40	14/18723	0.029508	0.0673547	0.0316046	CBLB	1
BP	GO:0002864	regulation of acute inflammatory response to antigenic stimulus	1/40	14/18723	0.029508	0.0673547	0.0316046	CCR7	1
BP	GO:0003376	sphingosine-1-phosphate receptor signaling pathway	1/40	14/18723	0.029508	0.0673547	0.0316046	AKT1	1
BP	GO:0007175	negative regulation of epidermal growth factor-activated receptor activity	1/40	14/18723	0.029508	0.0673547	0.0316046	CBLB	1
BP	GO:0010771	negative regulation of cell morphogenesis involved in differentiation	1/40	14/18723	0.029508	0.0673547	0.0316046	GBP1	1
BP	GO:0030213	hyaluronan biosynthetic process	1/40	14/18723	0.029508	0.0673547	0.0316046	TGFB1	1
BP	GO:0031650	regulation of heat generation	1/40	14/18723	0.029508	0.0673547	0.0316046	PTGS2	1
BP	GO:0034111	negative regulation of homotypic cell-cell adhesion	1/40	14/18723	0.029508	0.0673547	0.0316046	CEACAM1	1
BP	GO:0035810	positive regulation of urine volume	1/40	14/18723	0.029508	0.0673547	0.0316046	ADORA2A	1
BP	GO:0035815	positive regulation of renal sodium excretion	1/40	14/18723	0.029508	0.0673547	0.0316046	ADORA2A	1
BP	GO:0036295	cellular response to increased oxygen levels	1/40	14/18723	0.029508	0.0673547	0.0316046	FOXO1	1
BP	GO:0036444	calcium import into the mitochondrion	1/40	14/18723	0.029508	0.0673547	0.0316046	AKT1	1
BP	GO:0043374	CD8-positive, alpha-beta T cell differentiation	1/40	14/18723	0.029508	0.0673547	0.0316046	BCL2	1
BP	GO:0043922	negative regulation by host of viral transcription	1/40	14/18723	0.029508	0.0673547	0.0316046	CCL5	1
BP	GO:0045820	negative regulation of glycolytic process	1/40	14/18723	0.029508	0.0673547	0.0316046	STAT3	1
BP	GO:0047484	regulation of response to osmotic stress	1/40	14/18723	0.029508	0.0673547	0.0316046	PTGS2	1
BP	GO:0048875	chemical homeostasis within a tissue	1/40	14/18723	0.029508	0.0673547	0.0316046	VEGFA	1
BP	GO:0050930	induction of positive chemotaxis	1/40	14/18723	0.029508	0.0673547	0.0316046	VEGFA	1
BP	GO:0051547	regulation of keratinocyte migration	1/40	14/18723	0.029508	0.0673547	0.0316046	MMP9	1
BP	GO:0060080	inhibitory postsynaptic potential	1/40	14/18723	0.029508	0.0673547	0.0316046	ADORA2A	1
BP	GO:0060576	intestinal epithelial cell development	1/40	14/18723	0.029508	0.0673547	0.0316046	PRDM1	1
BP	GO:0060841	venous blood vessel development	1/40	14/18723	0.029508	0.0673547	0.0316046	VEGFA	1
BP	GO:0072160	nephron tubule epithelial cell differentiation	1/40	14/18723	0.029508	0.0673547	0.0316046	STAT1	1
BP	GO:0072540	T-helper 17 cell lineage commitment	1/40	14/18723	0.029508	0.0673547	0.0316046	STAT3	1
BP	GO:0090281	negative regulation of calcium ion import	1/40	14/18723	0.029508	0.0673547	0.0316046	AKT1	1
BP	GO:0097531	mast cell migration	1/40	14/18723	0.029508	0.0673547	0.0316046	VEGFA	1
BP	GO:1900025	negative regulation of substrate adhesion-dependent cell spreading	1/40	14/18723	0.029508	0.0673547	0.0316046	GBP1	1
BP	GO:1902166	negative regulation of intrinsic apoptotic signaling pathway in response to DNA damage by p53 class mediator	1/40	14/18723	0.029508	0.0673547	0.0316046	BCL2	1
BP	GO:1903894	regulation of IRE1-mediated unfolded protein response	1/40	14/18723	0.029508	0.0673547	0.0316046	BCL2L11	1
BP	GO:2001140	positive regulation of phospholipid transport	1/40	14/18723	0.029508	0.0673547	0.0316046	FASLG	1
BP	GO:2001171	positive regulation of ATP biosynthetic process	1/40	14/18723	0.029508	0.0673547	0.0316046	STAT3	1
BP	GO:0031929	TOR signaling	2/40	126/18723	0.0296701	0.0676063	0.0317226	AKT1/PIK3CA	2
BP	GO:0032874	positive regulation of stress-activated MAPK cascade	2/40	126/18723	0.0296701	0.0676063	0.0317226	CCR7/VEGFA	2
BP	GO:0006959	humoral immune response	3/40	317/18723	0.0299509	0.0681866	0.0319949	BCL2/CCR7/CXCL9	3
BP	GO:0035270	endocrine system development	2/40	127/18723	0.0301047	0.0684174	0.0321032	AKT1/MAPK1	2
BP	GO:0048565	digestive tract development	2/40	127/18723	0.0301047	0.0684174	0.0321032	BCL2/PRDM1	2
BP	GO:0070304	positive regulation of stress-activated protein kinase signaling cascade	2/40	128/18723	0.0305419	0.0693505	0.032541	CCR7/VEGFA	2
BP	GO:0006022	aminoglycan metabolic process	2/40	129/18723	0.0309816	0.0698304	0.0327662	AKT1/TGFB1	2
BP	GO:0042476	odontogenesis	2/40	130/18723	0.0314238	0.0698304	0.0327662	BCL2L11/FOXO1	2
BP	GO:0002468	dendritic cell antigen processing and presentation	1/40	15/18723	0.0315829	0.0698304	0.0327662	CCR7	1
BP	GO:0002836	positive regulation of response to tumor cell	1/40	15/18723	0.0315829	0.0698304	0.0327662	CD226	1
BP	GO:0002839	positive regulation of immune response to tumor cell	1/40	15/18723	0.0315829	0.0698304	0.0327662	CD226	1
BP	GO:0010820	positive regulation of T cell chemotaxis	1/40	15/18723	0.0315829	0.0698304	0.0327662	CCL5	1
BP	GO:0014048	regulation of glutamate secretion	1/40	15/18723	0.0315829	0.0698304	0.0327662	ADORA2A	1
BP	GO:0014841	skeletal muscle satellite cell proliferation	1/40	15/18723	0.0315829	0.0698304	0.0327662	STAT3	1
BP	GO:0014857	regulation of skeletal muscle cell proliferation	1/40	15/18723	0.0315829	0.0698304	0.0327662	STAT3	1
BP	GO:0016446	somatic hypermutation of immunoglobulin genes	1/40	15/18723	0.0315829	0.0698304	0.0327662	SAMHD1	1
BP	GO:0023035	CD40 signaling pathway	1/40	15/18723	0.0315829	0.0698304	0.0327662	ITGB1	1
BP	GO:0030252	growth hormone secretion	1/40	15/18723	0.0315829	0.0698304	0.0327662	PTPN11	1
BP	GO:0030852	regulation of granulocyte differentiation	1/40	15/18723	0.0315829	0.0698304	0.0327662	CEACAM1	1
BP	GO:0031269	pseudopodium assembly	1/40	15/18723	0.0315829	0.0698304	0.0327662	CCR7	1
BP	GO:0042976	activation of Janus kinase activity	1/40	15/18723	0.0315829	0.0698304	0.0327662	CCL5	1
BP	GO:0045725	positive regulation of glycogen biosynthetic process	1/40	15/18723	0.0315829	0.0698304	0.0327662	AKT1	1
BP	GO:0045986	negative regulation of smooth muscle contraction	1/40	15/18723	0.0315829	0.0698304	0.0327662	PTGS2	1
BP	GO:0048308	organelle inheritance	1/40	15/18723	0.0315829	0.0698304	0.0327662	MAPK1	1
BP	GO:0048313	Golgi inheritance	1/40	15/18723	0.0315829	0.0698304	0.0327662	MAPK1	1
BP	GO:0051938	L-glutamate import	1/40	15/18723	0.0315829	0.0698304	0.0327662	ITGB1	1
BP	GO:0071380	cellular response to prostaglandin E stimulus	1/40	15/18723	0.0315829	0.0698304	0.0327662	AKT1	1
BP	GO:0072075	metanephric mesenchyme development	1/40	15/18723	0.0315829	0.0698304	0.0327662	STAT1	1
BP	GO:0090594	inflammatory response to wounding	1/40	15/18723	0.0315829	0.0698304	0.0327662	TGFB1	1
BP	GO:0098712	L-glutamate import across plasma membrane	1/40	15/18723	0.0315829	0.0698304	0.0327662	ITGB1	1
BP	GO:1901741	positive regulation of myoblast fusion	1/40	15/18723	0.0315829	0.0698304	0.0327662	CXCL9	1
BP	GO:1903729	regulation of plasma membrane organization	1/40	15/18723	0.0315829	0.0698304	0.0327662	FASLG	1
BP	GO:2000345	regulation of hepatocyte proliferation	1/40	15/18723	0.0315829	0.0698304	0.0327662	CEACAM1	1
BP	GO:2000402	negative regulation of lymphocyte migration	1/40	15/18723	0.0315829	0.0698304	0.0327662	AKT1	1
BP	GO:2001028	positive regulation of endothelial cell chemotaxis	1/40	15/18723	0.0315829	0.0698304	0.0327662	VEGFA	1
BP	GO:2001138	regulation of phospholipid transport	1/40	15/18723	0.0315829	0.0698304	0.0327662	FASLG	1
BP	GO:2001279	regulation of unsaturated fatty acid biosynthetic process	1/40	15/18723	0.0315829	0.0698304	0.0327662	PTGS2	1
BP	GO:0046683	response to organophosphorus	2/40	131/18723	0.0318685	0.0704022	0.0330345	PTGS2/STAT1	2
BP	GO:0060562	epithelial tube morphogenesis	3/40	325/18723	0.0319106	0.0704355	0.0330501	BCL2/TGFB1/VEGFA	3
BP	GO:0046328	regulation of JNK cascade	2/40	133/18723	0.0327655	0.0722614	0.0339069	AKT1/CCR7	2
BP	GO:0061041	regulation of wound healing	2/40	134/18723	0.0332178	0.0724249	0.0339837	CEACAM1/ITGB1	2
BP	GO:0002566	somatic diversification of immune receptors via somatic mutation	1/40	16/18723	0.0336535	0.0724249	0.0339837	SAMHD1	1
BP	GO:0006206	pyrimidine nucleobase metabolic process	1/40	16/18723	0.0336535	0.0724249	0.0339837	MAPK1	1
BP	GO:0009299	mRNA transcription	1/40	16/18723	0.0336535	0.0724249	0.0339837	STAT3	1
BP	GO:0009415	response to water	1/40	16/18723	0.0336535	0.0724249	0.0339837	PIK3CA	1
BP	GO:0010819	regulation of T cell chemotaxis	1/40	16/18723	0.0336535	0.0724249	0.0339837	CCL5	1
BP	GO:0014061	regulation of norepinephrine secretion	1/40	16/18723	0.0336535	0.0724249	0.0339837	ADORA2A	1
BP	GO:0017014	protein nitrosylation	1/40	16/18723	0.0336535	0.0724249	0.0339837	S100A8	1
BP	GO:0018119	peptidyl-cysteine S-nitrosylation	1/40	16/18723	0.0336535	0.0724249	0.0339837	S100A8	1
BP	GO:0021535	cell migration in hindbrain	1/40	16/18723	0.0336535	0.0724249	0.0339837	ITGB1	1
BP	GO:0030540	female genitalia development	1/40	16/18723	0.0336535	0.0724249	0.0339837	AXL	1
BP	GO:0031268	pseudopodium organization	1/40	16/18723	0.0336535	0.0724249	0.0339837	CCR7	1
BP	GO:0045651	positive regulation of macrophage differentiation	1/40	16/18723	0.0336535	0.0724249	0.0339837	TGFB1	1
BP	GO:0045838	positive regulation of membrane potential	1/40	16/18723	0.0336535	0.0724249	0.0339837	AKT1	1
BP	GO:0051238	sequestering of metal ion	1/40	16/18723	0.0336535	0.0724249	0.0339837	S100A8	1
BP	GO:0051770	positive regulation of nitric-oxide synthase biosynthetic process	1/40	16/18723	0.0336535	0.0724249	0.0339837	STAT1	1
BP	GO:0070230	positive regulation of lymphocyte apoptotic process	1/40	16/18723	0.0336535	0.0724249	0.0339837	CCL5	1
BP	GO:0070242	thymocyte apoptotic process	1/40	16/18723	0.0336535	0.0724249	0.0339837	BCL2L11	1
BP	GO:0071732	cellular response to nitric oxide	1/40	16/18723	0.0336535	0.0724249	0.0339837	FOXO1	1
BP	GO:0072283	metanephric renal vesicle morphogenesis	1/40	16/18723	0.0336535	0.0724249	0.0339837	STAT1	1
BP	GO:0090336	positive regulation of brown fat cell differentiation	1/40	16/18723	0.0336535	0.0724249	0.0339837	PTGS2	1
BP	GO:0090520	sphingolipid mediated signaling pathway	1/40	16/18723	0.0336535	0.0724249	0.0339837	AKT1	1
BP	GO:1901163	regulation of trophoblast cell migration	1/40	16/18723	0.0336535	0.0724249	0.0339837	VEGFA	1
BP	GO:1901201	regulation of extracellular matrix assembly	1/40	16/18723	0.0336535	0.0724249	0.0339837	TGFB1	1
BP	GO:1902165	regulation of intrinsic apoptotic signaling pathway in response to DNA damage by p53 class mediator	1/40	16/18723	0.0336535	0.0724249	0.0339837	BCL2	1
BP	GO:1904683	regulation of metalloendopeptidase activity	1/40	16/18723	0.0336535	0.0724249	0.0339837	STAT3	1
BP	GO:2000846	regulation of corticosteroid hormone secretion	1/40	16/18723	0.0336535	0.0724249	0.0339837	PTPN11	1
BP	GO:2001212	regulation of vasculogenesis	1/40	16/18723	0.0336535	0.0724249	0.0339837	CEACAM1	1
BP	GO:2001267	regulation of cysteine-type endopeptidase activity involved in apoptotic signaling pathway	1/40	16/18723	0.0336535	0.0724249	0.0339837	MMP9	1
BP	GO:0001101	response to acid chemical	2/40	135/18723	0.0336725	0.0724249	0.0339837	PIK3CA/VEGFA	2
BP	GO:0003158	endothelium development	2/40	136/18723	0.0341296	0.0732874	0.0343883	CEACAM1/VEGFA	2
BP	GO:0045727	positive regulation of translation	2/40	136/18723	0.0341296	0.0732874	0.0343883	CCL5/MAPK1	2
BP	GO:0045471	response to ethanol	2/40	137/18723	0.0345892	0.0739699	0.0347086	S100A8/STAT3	2
BP	GO:0050671	positive regulation of lymphocyte proliferation	2/40	137/18723	0.0345892	0.0739699	0.0347086	BCL2/CCL5	2
BP	GO:0050714	positive regulation of protein secretion	2/40	137/18723	0.0345892	0.0739699	0.0347086	ADORA2A/TGFB1	2
BP	GO:0055123	digestive system development	2/40	137/18723	0.0345892	0.0739699	0.0347086	BCL2/PRDM1	2
BP	GO:0060078	regulation of postsynaptic membrane potential	2/40	137/18723	0.0345892	0.0739699	0.0347086	ADORA2A/AKT1	2
BP	GO:0032946	positive regulation of mononuclear cell proliferation	2/40	138/18723	0.0350513	0.0743166	0.0348713	BCL2/CCL5	2
BP	GO:0001780	neutrophil homeostasis	1/40	17/18723	0.0357198	0.0743166	0.0348713	AXL	1
BP	GO:0009151	purine deoxyribonucleotide metabolic process	1/40	17/18723	0.0357198	0.0743166	0.0348713	SAMHD1	1
BP	GO:0009200	deoxyribonucleoside triphosphate metabolic process	1/40	17/18723	0.0357198	0.0743166	0.0348713	SAMHD1	1
BP	GO:0010224	response to UV-B	1/40	17/18723	0.0357198	0.0743166	0.0348713	BCL2	1
BP	GO:0010612	regulation of cardiac muscle adaptation	1/40	17/18723	0.0357198	0.0743166	0.0348713	FOXO1	1
BP	GO:0010715	regulation of extracellular matrix disassembly	1/40	17/18723	0.0357198	0.0743166	0.0348713	TGFB1	1
BP	GO:0010934	macrophage cytokine production	1/40	17/18723	0.0357198	0.0743166	0.0348713	TGFB1	1
BP	GO:0010935	regulation of macrophage cytokine production	1/40	17/18723	0.0357198	0.0743166	0.0348713	TGFB1	1
BP	GO:0014856	skeletal muscle cell proliferation	1/40	17/18723	0.0357198	0.0743166	0.0348713	STAT3	1
BP	GO:0030002	cellular anion homeostasis	1/40	17/18723	0.0357198	0.0743166	0.0348713	FASLG	1
BP	GO:0035855	megakaryocyte development	1/40	17/18723	0.0357198	0.0743166	0.0348713	PTPN11	1
BP	GO:0036092	phosphatidylinositol-3-phosphate biosynthetic process	1/40	17/18723	0.0357198	0.0743166	0.0348713	PIK3CA	1
BP	GO:0042053	regulation of dopamine metabolic process	1/40	17/18723	0.0357198	0.0743166	0.0348713	ITGAM	1
BP	GO:0042069	regulation of catecholamine metabolic process	1/40	17/18723	0.0357198	0.0743166	0.0348713	ITGAM	1
BP	GO:0042753	positive regulation of circadian rhythm	1/40	17/18723	0.0357198	0.0743166	0.0348713	ADORA2A	1
BP	GO:0044539	long-chain fatty acid import into cell	1/40	17/18723	0.0357198	0.0743166	0.0348713	AKT1	1
BP	GO:0048243	norepinephrine secretion	1/40	17/18723	0.0357198	0.0743166	0.0348713	ADORA2A	1
BP	GO:0051580	regulation of neurotransmitter uptake	1/40	17/18723	0.0357198	0.0743166	0.0348713	ITGB1	1
BP	GO:0055064	chloride ion homeostasis	1/40	17/18723	0.0357198	0.0743166	0.0348713	FASLG	1
BP	GO:0055083	monovalent inorganic anion homeostasis	1/40	17/18723	0.0357198	0.0743166	0.0348713	FASLG	1
BP	GO:0055119	relaxation of cardiac muscle	1/40	17/18723	0.0357198	0.0743166	0.0348713	PIK3CA	1
BP	GO:0060644	mammary gland epithelial cell differentiation	1/40	17/18723	0.0357198	0.0743166	0.0348713	AKT1	1
BP	GO:0060977	coronary vasculature morphogenesis	1/40	17/18723	0.0357198	0.0743166	0.0348713	VEGFA	1
BP	GO:0061450	trophoblast cell migration	1/40	17/18723	0.0357198	0.0743166	0.0348713	VEGFA	1
BP	GO:0070875	positive regulation of glycogen metabolic process	1/40	17/18723	0.0357198	0.0743166	0.0348713	AKT1	1
BP	GO:0090036	regulation of protein kinase C signaling	1/40	17/18723	0.0357198	0.0743166	0.0348713	VEGFA	1
BP	GO:0140354	lipid import into cell	1/40	17/18723	0.0357198	0.0743166	0.0348713	AKT1	1
BP	GO:1901550	regulation of endothelial cell development	1/40	17/18723	0.0357198	0.0743166	0.0348713	VEGFA	1
BP	GO:1902894	negative regulation of pri-miRNA transcription by RNA polymerase II	1/40	17/18723	0.0357198	0.0743166	0.0348713	TGFB1	1
BP	GO:1903140	regulation of establishment of endothelial barrier	1/40	17/18723	0.0357198	0.0743166	0.0348713	VEGFA	1
BP	GO:1903242	regulation of cardiac muscle hypertrophy in response to stress	1/40	17/18723	0.0357198	0.0743166	0.0348713	FOXO1	1
BP	GO:1903358	regulation of Golgi organization	1/40	17/18723	0.0357198	0.0743166	0.0348713	MAPK1	1
BP	GO:1904355	positive regulation of telomere capping	1/40	17/18723	0.0357198	0.0743166	0.0348713	MAPK1	1
BP	GO:0007292	female gamete generation	2/40	140/18723	0.0359826	0.0748036	0.0350998	BCL2/PTGS2	2
BP	GO:0008584	male gonad development	2/40	141/18723	0.0364518	0.0755984	0.0354727	BCL2/BCL2L11	2
BP	GO:0016241	regulation of macroautophagy	2/40	141/18723	0.0364518	0.0755984	0.0354727	AKT1/PIK3CA	2
BP	GO:0030183	B cell differentiation	2/40	141/18723	0.0364518	0.0755984	0.0354727	BCL2/ITGB1	2
BP	GO:0007009	plasma membrane organization	2/40	142/18723	0.0369235	0.0762946	0.0357994	AKT1/FASLG	2
BP	GO:0046546	development of primary male sexual characteristics	2/40	142/18723	0.0369235	0.0762946	0.0357994	BCL2/BCL2L11	2
BP	GO:2000045	regulation of G1/S transition of mitotic cell cycle	2/40	142/18723	0.0369235	0.0762946	0.0357994	AKT1/BCL2	2
BP	GO:0006865	amino acid transport	2/40	143/18723	0.0373975	0.0762946	0.0357994	ADORA2A/ITGB1	2
BP	GO:0030010	establishment of cell polarity	2/40	143/18723	0.0373975	0.0762946	0.0357994	CCR7/ITGB1	2
BP	GO:0034763	negative regulation of transmembrane transport	2/40	143/18723	0.0373975	0.0762946	0.0357994	AKT1/MMP9	2
BP	GO:0070555	response to interleukin-1	2/40	143/18723	0.0373975	0.0762946	0.0357994	CCL5/GBP1	2
BP	GO:0001956	positive regulation of neurotransmitter secretion	1/40	18/18723	0.0377818	0.0762946	0.0357994	ADORA2A	1
BP	GO:0002283	neutrophil activation involved in immune response	1/40	18/18723	0.0377818	0.0762946	0.0357994	ITGAM	1
BP	GO:0002295	T-helper cell lineage commitment	1/40	18/18723	0.0377818	0.0762946	0.0357994	STAT3	1
BP	GO:0002643	regulation of tolerance induction	1/40	18/18723	0.0377818	0.0762946	0.0357994	CBLB	1
BP	GO:0030728	ovulation	1/40	18/18723	0.0377818	0.0762946	0.0357994	PTGS2	1
BP	GO:0030889	negative regulation of B cell proliferation	1/40	18/18723	0.0377818	0.0762946	0.0357994	CTLA4	1
BP	GO:0031000	response to caffeine	1/40	18/18723	0.0377818	0.0762946	0.0357994	ADORA2A	1
BP	GO:0031649	heat generation	1/40	18/18723	0.0377818	0.0762946	0.0357994	PTGS2	1
BP	GO:0035930	corticosteroid hormone secretion	1/40	18/18723	0.0377818	0.0762946	0.0357994	PTPN11	1
BP	GO:0043217	myelin maintenance	1/40	18/18723	0.0377818	0.0762946	0.0357994	AKT1	1
BP	GO:0045187	regulation of circadian sleep/wake cycle, sleep	1/40	18/18723	0.0377818	0.0762946	0.0357994	ADORA2A	1
BP	GO:0045953	negative regulation of natural killer cell mediated cytotoxicity	1/40	18/18723	0.0377818	0.0762946	0.0357994	CEACAM1	1
BP	GO:0048535	lymph node development	1/40	18/18723	0.0377818	0.0762946	0.0357994	TGFB1	1
BP	GO:0048643	positive regulation of skeletal muscle tissue development	1/40	18/18723	0.0377818	0.0762946	0.0357994	BCL2	1
BP	GO:0050665	hydrogen peroxide biosynthetic process	1/40	18/18723	0.0377818	0.0762946	0.0357994	STAT3	1
BP	GO:0060391	positive regulation of SMAD protein signal transduction	1/40	18/18723	0.0377818	0.0762946	0.0357994	TGFB1	1
BP	GO:0060438	trachea development	1/40	18/18723	0.0377818	0.0762946	0.0357994	MAPK1	1
BP	GO:0060749	mammary gland alveolus development	1/40	18/18723	0.0377818	0.0762946	0.0357994	VEGFA	1
BP	GO:0061377	mammary gland lobule development	1/40	18/18723	0.0377818	0.0762946	0.0357994	VEGFA	1
BP	GO:0071318	cellular response to ATP	1/40	18/18723	0.0377818	0.0762946	0.0357994	PTGS2	1
BP	GO:0071360	cellular response to exogenous dsRNA	1/40	18/18723	0.0377818	0.0762946	0.0357994	IFIH1	1
BP	GO:0072234	metanephric nephron tubule development	1/40	18/18723	0.0377818	0.0762946	0.0357994	STAT1	1
BP	GO:0090190	positive regulation of branching involved in ureteric bud morphogenesis	1/40	18/18723	0.0377818	0.0762946	0.0357994	VEGFA	1
BP	GO:0097709	connective tissue replacement	1/40	18/18723	0.0377818	0.0762946	0.0357994	TGFB1	1
BP	GO:1902001	fatty acid transmembrane transport	1/40	18/18723	0.0377818	0.0762946	0.0357994	AKT1	1
BP	GO:1902170	cellular response to reactive nitrogen species	1/40	18/18723	0.0377818	0.0762946	0.0357994	FOXO1	1
BP	GO:2000641	regulation of early endosome to late endosome transport	1/40	18/18723	0.0377818	0.0762946	0.0357994	MAPK1	1
BP	GO:0007612	learning	2/40	144/18723	0.0378739	0.0763624	0.0358312	ITGB1/PTGS2	2
BP	GO:0046718	viral entry into host cell	2/40	144/18723	0.0378739	0.0763624	0.0358312	AXL/ITGB1	2
BP	GO:0007189	adenylate cyclase-activating G protein-coupled receptor signaling pathway	2/40	146/18723	0.0388337	0.0781164	0.0366543	ADORA2A/CXCL9	2
BP	GO:0010675	regulation of cellular carbohydrate metabolic process	2/40	146/18723	0.0388337	0.0781164	0.0366543	AKT1/STAT3	2
BP	GO:0045580	regulation of T cell differentiation	2/40	146/18723	0.0388337	0.0781164	0.0366543	CTLA4/PRDM1	2
BP	GO:0031346	positive regulation of cell projection organization	3/40	353/18723	0.03929	0.078803	0.0369764	CCR7/PIK3CA/VEGFA	3
BP	GO:0001889	liver development	2/40	147/18723	0.0393171	0.078803	0.0369764	CEACAM1/PIK3CA	2
BP	GO:1903531	negative regulation of secretion by cell	2/40	147/18723	0.0393171	0.078803	0.0369764	CEACAM1/PTPN11	2
BP	GO:0015711	organic anion transport	3/40	354/18723	0.0395684	0.078803	0.0369764	ADORA2A/CEACAM1/ITGB1	3
BP	GO:0002523	leukocyte migration involved in inflammatory response	1/40	19/18723	0.0398395	0.078803	0.0369764	S100A8	1
BP	GO:0002716	negative regulation of natural killer cell mediated immunity	1/40	19/18723	0.0398395	0.078803	0.0369764	CEACAM1	1
BP	GO:0002888	positive regulation of myeloid leukocyte mediated immunity	1/40	19/18723	0.0398395	0.078803	0.0369764	ITGAM	1
BP	GO:0010544	negative regulation of platelet activation	1/40	19/18723	0.0398395	0.078803	0.0369764	CEACAM1	1
BP	GO:0030220	platelet formation	1/40	19/18723	0.0398395	0.078803	0.0369764	PTPN11	1
BP	GO:0031065	positive regulation of histone deacetylation	1/40	19/18723	0.0398395	0.078803	0.0369764	VEGFA	1
BP	GO:0031290	retinal ganglion cell axon guidance	1/40	19/18723	0.0398395	0.078803	0.0369764	VEGFA	1
BP	GO:0036344	platelet morphogenesis	1/40	19/18723	0.0398395	0.078803	0.0369764	PTPN11	1
BP	GO:0036498	IRE1-mediated unfolded protein response	1/40	19/18723	0.0398395	0.078803	0.0369764	BCL2L11	1
BP	GO:0044320	cellular response to leptin stimulus	1/40	19/18723	0.0398395	0.078803	0.0369764	STAT3	1
BP	GO:0048245	eosinophil chemotaxis	1/40	19/18723	0.0398395	0.078803	0.0369764	CCL5	1
BP	GO:0051546	keratinocyte migration	1/40	19/18723	0.0398395	0.078803	0.0369764	MMP9	1
BP	GO:0070233	negative regulation of T cell apoptotic process	1/40	19/18723	0.0398395	0.078803	0.0369764	CCL5	1
BP	GO:0072074	kidney mesenchyme development	1/40	19/18723	0.0398395	0.078803	0.0369764	STAT1	1
BP	GO:0072077	renal vesicle morphogenesis	1/40	19/18723	0.0398395	0.078803	0.0369764	STAT1	1
BP	GO:0140131	positive regulation of lymphocyte chemotaxis	1/40	19/18723	0.0398395	0.078803	0.0369764	CCL5	1
BP	GO:1901739	regulation of myoblast fusion	1/40	19/18723	0.0398395	0.078803	0.0369764	CXCL9	1
BP	GO:2000831	regulation of steroid hormone secretion	1/40	19/18723	0.0398395	0.078803	0.0369764	PTPN11	1
BP	GO:0016525	negative regulation of angiogenesis	2/40	149/18723	0.0402908	0.0795751	0.0373387	FASLG/STAT1	2
BP	GO:1905039	carboxylic acid transmembrane transport	2/40	149/18723	0.0402908	0.0795751	0.0373387	AKT1/ITGB1	2
BP	GO:0061008	hepaticobiliary system development	2/40	150/18723	0.0407811	0.0804217	0.0377359	CEACAM1/PIK3CA	2
BP	GO:1903825	organic acid transmembrane transport	2/40	150/18723	0.0407811	0.0804217	0.0377359	AKT1/ITGB1	2
BP	GO:0044409	entry into host	2/40	151/18723	0.0412737	0.0809618	0.0379894	AXL/ITGB1	2
BP	GO:0048754	branching morphogenesis of an epithelial tube	2/40	151/18723	0.0412737	0.0809618	0.0379894	BCL2/VEGFA	2
BP	GO:2000181	negative regulation of blood vessel morphogenesis	2/40	151/18723	0.0412737	0.0809618	0.0379894	FASLG/STAT1	2
BP	GO:2001236	regulation of extrinsic apoptotic signaling pathway	2/40	151/18723	0.0412737	0.0809618	0.0379894	AKT1/BCL2	2
BP	GO:0008643	carbohydrate transport	2/40	152/18723	0.0417685	0.0809618	0.0379894	AKT1/PTPN11	2
BP	GO:0050871	positive regulation of B cell activation	2/40	152/18723	0.0417685	0.0809618	0.0379894	BCL2/TGFB1	2
BP	GO:0051092	positive regulation of NF-kappaB transcription factor activity	2/40	152/18723	0.0417685	0.0809618	0.0379894	S100A8/STAT3	2
BP	GO:1901343	negative regulation of vasculature development	2/40	152/18723	0.0417685	0.0809618	0.0379894	FASLG/STAT1	2
BP	GO:0002577	regulation of antigen processing and presentation	1/40	20/18723	0.0418928	0.0809618	0.0379894	CCR7	1
BP	GO:0006607	NLS-bearing protein import into nucleus	1/40	20/18723	0.0418928	0.0809618	0.0379894	CBLB	1
BP	GO:0006851	mitochondrial calcium ion transmembrane transport	1/40	20/18723	0.0418928	0.0809618	0.0379894	AKT1	1
BP	GO:0010042	response to manganese ion	1/40	20/18723	0.0418928	0.0809618	0.0379894	PTGS2	1
BP	GO:0010523	negative regulation of calcium ion transport into cytosol	1/40	20/18723	0.0418928	0.0809618	0.0379894	BCL2	1
BP	GO:0014047	glutamate secretion	1/40	20/18723	0.0418928	0.0809618	0.0379894	ADORA2A	1
BP	GO:0017121	plasma membrane phospholipid scrambling	1/40	20/18723	0.0418928	0.0809618	0.0379894	FASLG	1
BP	GO:0032793	positive regulation of CREB transcription factor activity	1/40	20/18723	0.0418928	0.0809618	0.0379894	VEGFA	1
BP	GO:0033005	positive regulation of mast cell activation	1/40	20/18723	0.0418928	0.0809618	0.0379894	CD226	1
BP	GO:0045844	positive regulation of striated muscle tissue development	1/40	20/18723	0.0418928	0.0809618	0.0379894	BCL2	1
BP	GO:0048636	positive regulation of muscle organ development	1/40	20/18723	0.0418928	0.0809618	0.0379894	BCL2	1
BP	GO:0051900	regulation of mitochondrial depolarization	1/40	20/18723	0.0418928	0.0809618	0.0379894	BCL2	1
BP	GO:0060231	mesenchymal to epithelial transition	1/40	20/18723	0.0418928	0.0809618	0.0379894	STAT1	1
BP	GO:0060339	negative regulation of type I interferon-mediated signaling pathway	1/40	20/18723	0.0418928	0.0809618	0.0379894	SAMHD1	1
BP	GO:0070166	enamel mineralization	1/40	20/18723	0.0418928	0.0809618	0.0379894	FOXO1	1
BP	GO:0071379	cellular response to prostaglandin stimulus	1/40	20/18723	0.0418928	0.0809618	0.0379894	AKT1	1
BP	GO:0072087	renal vesicle development	1/40	20/18723	0.0418928	0.0809618	0.0379894	STAT1	1
BP	GO:0090201	negative regulation of release of cytochrome c from mitochondria	1/40	20/18723	0.0418928	0.0809618	0.0379894	AKT1	1
BP	GO:1902176	negative regulation of oxidative stress-induced intrinsic apoptotic signaling pathway	1/40	20/18723	0.0418928	0.0809618	0.0379894	AKT1	1
BP	GO:0051168	nuclear export	2/40	154/18723	0.042765	0.0825862	0.0387516	PTPN11/TGFB1	2
BP	GO:0007519	skeletal muscle tissue development	2/40	155/18723	0.0432666	0.083136	0.0390096	BCL2/TGFB1	2
BP	GO:0046434	organophosphate catabolic process	2/40	155/18723	0.0432666	0.083136	0.0390096	ENTPD1/SAMHD1	2
BP	GO:0051147	regulation of muscle cell differentiation	2/40	155/18723	0.0432666	0.083136	0.0390096	BCL2/TGFB1	2
BP	GO:0006925	inflammatory cell apoptotic process	1/40	21/18723	0.0439419	0.083136	0.0390096	FASLG	1
BP	GO:0007252	I-kappaB phosphorylation	1/40	21/18723	0.0439419	0.083136	0.0390096	AKT1	1
BP	GO:0031998	regulation of fatty acid beta-oxidation	1/40	21/18723	0.0439419	0.083136	0.0390096	AKT1	1
BP	GO:0033630	positive regulation of cell adhesion mediated by integrin	1/40	21/18723	0.0439419	0.083136	0.0390096	CCL5	1
BP	GO:0035455	response to interferon-alpha	1/40	21/18723	0.0439419	0.083136	0.0390096	AXL	1
BP	GO:0035813	regulation of renal sodium excretion	1/40	21/18723	0.0439419	0.083136	0.0390096	ADORA2A	1
BP	GO:0038083	peptidyl-tyrosine autophosphorylation	1/40	21/18723	0.0439419	0.083136	0.0390096	VEGFA	1
BP	GO:0043373	CD4-positive, alpha-beta T cell lineage commitment	1/40	21/18723	0.0439419	0.083136	0.0390096	STAT3	1
BP	GO:0045717	negative regulation of fatty acid biosynthetic process	1/40	21/18723	0.0439419	0.083136	0.0390096	CEACAM1	1
BP	GO:0050802	circadian sleep/wake cycle, sleep	1/40	21/18723	0.0439419	0.083136	0.0390096	ADORA2A	1
BP	GO:0051767	nitric-oxide synthase biosynthetic process	1/40	21/18723	0.0439419	0.083136	0.0390096	STAT1	1
BP	GO:0051769	regulation of nitric-oxide synthase biosynthetic process	1/40	21/18723	0.0439419	0.083136	0.0390096	STAT1	1
BP	GO:0071498	cellular response to fluid shear stress	1/40	21/18723	0.0439419	0.083136	0.0390096	PTGS2	1
BP	GO:0072111	cell proliferation involved in kidney development	1/40	21/18723	0.0439419	0.083136	0.0390096	STAT1	1
BP	GO:0072170	metanephric tubule development	1/40	21/18723	0.0439419	0.083136	0.0390096	STAT1	1
BP	GO:0072243	metanephric nephron epithelium development	1/40	21/18723	0.0439419	0.083136	0.0390096	STAT1	1
BP	GO:0090026	positive regulation of monocyte chemotaxis	1/40	21/18723	0.0439419	0.083136	0.0390096	CCL5	1
BP	GO:0090189	regulation of branching involved in ureteric bud morphogenesis	1/40	21/18723	0.0439419	0.083136	0.0390096	VEGFA	1
BP	GO:0150146	cell junction disassembly	1/40	21/18723	0.0439419	0.083136	0.0390096	ITGAM	1
BP	GO:1901863	positive regulation of muscle tissue development	1/40	21/18723	0.0439419	0.083136	0.0390096	BCL2	1
BP	GO:1902254	negative regulation of intrinsic apoptotic signaling pathway by p53 class mediator	1/40	21/18723	0.0439419	0.083136	0.0390096	BCL2	1
BP	GO:1903427	negative regulation of reactive oxygen species biosynthetic process	1/40	21/18723	0.0439419	0.083136	0.0390096	STAT3	1
BP	GO:1903429	regulation of cell maturation	1/40	21/18723	0.0439419	0.083136	0.0390096	BCL2	1
BP	GO:1905209	positive regulation of cardiocyte differentiation	1/40	21/18723	0.0439419	0.083136	0.0390096	TGFB1	1
BP	GO:2000047	regulation of cell-cell adhesion mediated by cadherin	1/40	21/18723	0.0439419	0.083136	0.0390096	VEGFA	1
BP	GO:1902107	positive regulation of leukocyte differentiation	2/40	157/18723	0.0442765	0.0836476	0.0392496	AXL/TGFB1	2
BP	GO:1903708	positive regulation of hemopoiesis	2/40	157/18723	0.0442765	0.0836476	0.0392496	AXL/TGFB1	2
BP	GO:1903169	regulation of calcium ion transmembrane transport	2/40	159/18723	0.0452951	0.0852732	0.0400124	AKT1/CXCL9	2
BP	GO:0002053	positive regulation of mesenchymal cell proliferation	1/40	22/18723	0.0459868	0.0852732	0.0400124	STAT1	1
BP	GO:0002320	lymphoid progenitor cell differentiation	1/40	22/18723	0.0459868	0.0852732	0.0400124	BCL2	1
BP	GO:0006907	pinocytosis	1/40	22/18723	0.0459868	0.0852732	0.0400124	AXL	1
BP	GO:0007398	ectoderm development	1/40	22/18723	0.0459868	0.0852732	0.0400124	ITGAM	1
BP	GO:0010310	regulation of hydrogen peroxide metabolic process	1/40	22/18723	0.0459868	0.0852732	0.0400124	STAT3	1
BP	GO:0032069	regulation of nuclease activity	1/40	22/18723	0.0459868	0.0852732	0.0400124	AKT1	1
BP	GO:0032816	positive regulation of natural killer cell activation	1/40	22/18723	0.0459868	0.0852732	0.0400124	AXL	1
BP	GO:0032891	negative regulation of organic acid transport	1/40	22/18723	0.0459868	0.0852732	0.0400124	AKT1	1
BP	GO:0035024	negative regulation of Rho protein signal transduction	1/40	22/18723	0.0459868	0.0852732	0.0400124	ITGB1	1
BP	GO:0035809	regulation of urine volume	1/40	22/18723	0.0459868	0.0852732	0.0400124	ADORA2A	1
BP	GO:0042749	regulation of circadian sleep/wake cycle	1/40	22/18723	0.0459868	0.0852732	0.0400124	ADORA2A	1
BP	GO:0045061	thymic T cell selection	1/40	22/18723	0.0459868	0.0852732	0.0400124	CCR7	1
BP	GO:0045663	positive regulation of myoblast differentiation	1/40	22/18723	0.0459868	0.0852732	0.0400124	CXCL9	1
BP	GO:0046628	positive regulation of insulin receptor signaling pathway	1/40	22/18723	0.0459868	0.0852732	0.0400124	PTPN11	1
BP	GO:0055093	response to hyperoxia	1/40	22/18723	0.0459868	0.0852732	0.0400124	FOXO1	1
BP	GO:0061042	vascular wound healing	1/40	22/18723	0.0459868	0.0852732	0.0400124	VEGFA	1
BP	GO:0071359	cellular response to dsRNA	1/40	22/18723	0.0459868	0.0852732	0.0400124	IFIH1	1
BP	GO:0071404	cellular response to low-density lipoprotein particle stimulus	1/40	22/18723	0.0459868	0.0852732	0.0400124	ITGB1	1
BP	GO:0072574	hepatocyte proliferation	1/40	22/18723	0.0459868	0.0852732	0.0400124	CEACAM1	1
BP	GO:0072575	epithelial cell proliferation involved in liver morphogenesis	1/40	22/18723	0.0459868	0.0852732	0.0400124	CEACAM1	1
BP	GO:1900120	regulation of receptor binding	1/40	22/18723	0.0459868	0.0852732	0.0400124	MMP9	1
BP	GO:1900543	negative regulation of purine nucleotide metabolic process	1/40	22/18723	0.0459868	0.0852732	0.0400124	STAT3	1
BP	GO:1901522	positive regulation of transcription from RNA polymerase II promoter involved in cellular response to chemical stimulus	1/40	22/18723	0.0459868	0.0852732	0.0400124	VEGFA	1
BP	GO:1903589	positive regulation of blood vessel endothelial cell proliferation involved in sprouting angiogenesis	1/40	22/18723	0.0459868	0.0852732	0.0400124	VEGFA	1
BP	GO:2000725	regulation of cardiac muscle cell differentiation	1/40	22/18723	0.0459868	0.0852732	0.0400124	TGFB1	1
BP	GO:0003205	cardiac chamber development	2/40	161/18723	0.0463225	0.0858348	0.0402759	PRDM1/TGFB1	2
BP	GO:0034250	positive regulation of cellular amide metabolic process	2/40	162/18723	0.0468394	0.0867311	0.0406965	CCL5/MAPK1	2
BP	GO:0006633	fatty acid biosynthetic process	2/40	163/18723	0.0473585	0.0871372	0.040887	CEACAM1/PTGS2	2
BP	GO:0072331	signal transduction by p53 class mediator	2/40	163/18723	0.0473585	0.0871372	0.040887	AKT1/BCL2	2
BP	GO:0002700	regulation of production of molecular mediator of immune response	2/40	164/18723	0.0478797	0.0871372	0.040887	CD226/TGFB1	2
BP	GO:0002052	positive regulation of neuroblast proliferation	1/40	23/18723	0.0480273	0.0871372	0.040887	VEGFA	1
BP	GO:0003323	type B pancreatic cell development	1/40	23/18723	0.0480273	0.0871372	0.040887	AKT1	1
BP	GO:0010640	regulation of platelet-derived growth factor receptor signaling pathway	1/40	23/18723	0.0480273	0.0871372	0.040887	CBLB	1
BP	GO:0032740	positive regulation of interleukin-17 production	1/40	23/18723	0.0480273	0.0871372	0.040887	TGFB1	1
BP	GO:0035162	embryonic hemopoiesis	1/40	23/18723	0.0480273	0.0871372	0.040887	VEGFA	1
BP	GO:0035812	renal sodium excretion	1/40	23/18723	0.0480273	0.0871372	0.040887	ADORA2A	1
BP	GO:0035929	steroid hormone secretion	1/40	23/18723	0.0480273	0.0871372	0.040887	PTPN11	1
BP	GO:0035994	response to muscle stretch	1/40	23/18723	0.0480273	0.0871372	0.040887	PIK3CA	1
BP	GO:0036303	lymph vessel morphogenesis	1/40	23/18723	0.0480273	0.0871372	0.040887	VEGFA	1
BP	GO:0045662	negative regulation of myoblast differentiation	1/40	23/18723	0.0480273	0.0871372	0.040887	TGFB1	1
BP	GO:0045723	positive regulation of fatty acid biosynthetic process	1/40	23/18723	0.0480273	0.0871372	0.040887	PTGS2	1
BP	GO:0045932	negative regulation of muscle contraction	1/40	23/18723	0.0480273	0.0871372	0.040887	PTGS2	1
BP	GO:0045980	negative regulation of nucleotide metabolic process	1/40	23/18723	0.0480273	0.0871372	0.040887	STAT3	1
BP	GO:0051882	mitochondrial depolarization	1/40	23/18723	0.0480273	0.0871372	0.040887	BCL2	1
BP	GO:0060143	positive regulation of syncytium formation by plasma membrane fusion	1/40	23/18723	0.0480273	0.0871372	0.040887	CXCL9	1
BP	GO:0060396	growth hormone receptor signaling pathway	1/40	23/18723	0.0480273	0.0871372	0.040887	STAT3	1
BP	GO:0060575	intestinal epithelial cell differentiation	1/40	23/18723	0.0480273	0.0871372	0.040887	PRDM1	1
BP	GO:0071514	genetic imprinting	1/40	23/18723	0.0480273	0.0871372	0.040887	PIK3CA	1
BP	GO:0071636	positive regulation of transforming growth factor beta production	1/40	23/18723	0.0480273	0.0871372	0.040887	PTGS2	1
BP	GO:0072576	liver morphogenesis	1/40	23/18723	0.0480273	0.0871372	0.040887	CEACAM1	1
BP	GO:0072677	eosinophil migration	1/40	23/18723	0.0480273	0.0871372	0.040887	CCL5	1
BP	GO:0090335	regulation of brown fat cell differentiation	1/40	23/18723	0.0480273	0.0871372	0.040887	PTGS2	1
BP	GO:1900273	positive regulation of long-term synaptic potentiation	1/40	23/18723	0.0480273	0.0871372	0.040887	ADORA2A	1
BP	GO:1903306	negative regulation of regulated secretory pathway	1/40	23/18723	0.0480273	0.0871372	0.040887	CEACAM1	1
BP	GO:2000737	negative regulation of stem cell differentiation	1/40	23/18723	0.0480273	0.0871372	0.040887	STAT3	1
BP	GO:2001169	regulation of ATP biosynthetic process	1/40	23/18723	0.0480273	0.0871372	0.040887	STAT3	1
BP	GO:0046661	male sex differentiation	2/40	165/18723	0.048403	0.0876969	0.0411497	BCL2/BCL2L11	2
BP	GO:0050796	regulation of insulin secretion	2/40	165/18723	0.048403	0.0876969	0.0411497	CCL5/PTPN11	2
BP	GO:0060538	skeletal muscle organ development	2/40	166/18723	0.0489285	0.0885532	0.0415515	BCL2/TGFB1	2
BP	GO:0007156	homophilic cell adhesion via plasma membrane adhesion molecules	2/40	167/18723	0.049456	0.0885532	0.0415515	CEACAM1/ITGB1	2
BP	GO:0007254	JNK cascade	2/40	167/18723	0.049456	0.0885532	0.0415515	AKT1/CCR7	2
BP	GO:0034767	positive regulation of ion transmembrane transport	2/40	167/18723	0.049456	0.0885532	0.0415515	CXCL9/ITGB1	2
BP	GO:1903034	regulation of response to wounding	2/40	167/18723	0.049456	0.0885532	0.0415515	CEACAM1/ITGB1	2
BP	GO:1902806	regulation of cell cycle G1/S phase transition	2/40	168/18723	0.0499857	0.0885532	0.0415515	AKT1/BCL2	2
CC	GO:0009897	external side of plasma membrane	11/40	421/19550	5.34753e-10	7.16569e-08	4.89721e-08	CCR7/CD226/CTLA4/CXCL9/CXCR6/FASLG/FCGR3A/ITGAM/ITGB1/TLR8/TNFRSF9	11
CC	GO:0045121	membrane raft	8/40	335/19550	3.2614e-07	1.45676e-05	9.95586e-06	CBLB/CD226/FASLG/ITGAM/ITGB1/MAPK1/PTGS2/PTPN11	8
CC	GO:0098857	membrane microdomain	8/40	335/19550	3.2614e-07	1.45676e-05	9.95586e-06	CBLB/CD226/FASLG/ITGAM/ITGB1/MAPK1/PTGS2/PTPN11	8
CC	GO:0044853	plasma membrane raft	5/40	116/19550	3.75909e-06	0.00012593	8.60635e-05	FASLG/ITGAM/MAPK1/PTGS2/PTPN11	5
CC	GO:0098636	protein complex involved in cell adhesion	3/40	36/19550	5.40617e-05	0.00144885	0.000990183	CTLA4/ITGAM/ITGB1	3
CC	GO:0060205	cytoplasmic vesicle lumen	5/40	325/19550	0.000502572	0.00989266	0.00676089	FASLG/MAPK1/S100A8/TGFB1/VEGFA	5
CC	GO:0031983	vesicle lumen	5/40	327/19550	0.000516781	0.00989266	0.00676089	FASLG/MAPK1/S100A8/TGFB1/VEGFA	5
CC	GO:0005901	caveola	3/40	84/19550	0.000674045	0.0112903	0.00771604	FASLG/MAPK1/PTGS2	3
CC	GO:0008305	integrin complex	2/40	31/19550	0.00182811	0.0272185	0.0186018	ITGAM/ITGB1	2
CC	GO:0005911	cell-cell junction	5/40	494/19550	0.00320291	0.0429191	0.029332	AKT1/CEACAM1/ITGB1/PIK3CA/VEGFA	5
CC	GO:0034774	secretory granule lumen	4/40	322/19550	0.00413826	0.0449793	0.03074	MAPK1/S100A8/TGFB1/VEGFA	4
CC	GO:0043209	myelin sheath	2/40	48/19550	0.00433839	0.0449793	0.03074	BCL2/ITGB1	2
CC	GO:0070820	tertiary granule	3/40	164/19550	0.00456082	0.0449793	0.03074	CEACAM1/ITGAM/MMP9	3
CC	GO:0014704	intercalated disc	2/40	50/19550	0.00469933	0.0449793	0.03074	ITGB1/PIK3CA	2
CC	GO:0030027	lamellipodium	3/40	202/19550	0.00810724	0.0687422	0.0469801	AKT1/ITGB1/PIK3CA	3
CC	GO:0031093	platelet alpha granule lumen	2/40	67/19550	0.00829815	0.0687422	0.0469801	TGFB1/VEGFA	2
CC	GO:0044291	cell-cell contact zone	2/40	72/19550	0.0095315	0.0687422	0.0469801	ITGB1/PIK3CA	2
CC	GO:0070821	tertiary granule membrane	2/40	73/19550	0.00978741	0.0687422	0.0469801	CEACAM1/ITGAM	2
CC	GO:0098858	actin-based cell projection	3/40	221/19550	0.0103508	0.0687422	0.0469801	CEACAM1/ITGB1/TGFB1	3
CC	GO:0031252	cell leading edge	4/40	422/19550	0.0105953	0.0687422	0.0469801	ADORA2A/AKT1/ITGB1/PIK3CA	4
CC	GO:0098685	Schaffer collateral - CA1 synapse	2/40	78/19550	0.0111124	0.0687422	0.0469801	ITGB1/STAT3	2
CC	GO:0031968	organelle outer membrane	3/40	230/19550	0.0115275	0.0687422	0.0469801	BCL2/BCL2L11/PTGS2	3
CC	GO:0019867	outer membrane	3/40	232/19550	0.011799	0.0687422	0.0469801	BCL2/BCL2L11/PTGS2	3
MF	GO:0019902	phosphatase binding	7/40	196/18368	1.95825e-07	4.4648e-05	2.74154e-05	AKT1/BCL2/CEACAM1/FOXO1/MAPK1/STAT1/STAT3	7
MF	GO:0051721	protein phosphatase 2A binding	4/40	32/18368	6.63351e-07	6.22427e-05	3.82192e-05	AKT1/BCL2/FOXO1/STAT1	4
MF	GO:0019903	protein phosphatase binding	6/40	150/18368	8.18983e-07	6.22427e-05	3.82192e-05	AKT1/BCL2/CEACAM1/FOXO1/STAT1/STAT3	6
MF	GO:0005126	cytokine receptor binding	7/40	271/18368	1.73167e-06	9.87051e-05	6.06084e-05	CCL5/CXCL9/FASLG/STAT1/STAT3/TGFB1/VEGFA	7
MF	GO:1990782	protein tyrosine kinase binding	5/40	105/18368	3.11245e-06	0.000141928	8.71486e-05	CBLB/CD247/CEACAM1/ITGB1/PTPN11	5
MF	GO:0019955	cytokine binding	5/40	139/18368	1.22782e-05	0.000466573	0.000286492	CCR7/CXCR6/GBP1/ITGB1/TNFRSF9	5
MF	GO:0042379	chemokine receptor binding	4/40	72/18368	1.78243e-05	0.000580563	0.000356486	CCL5/CXCL9/STAT1/STAT3	4
MF	GO:0001664	G protein-coupled receptor binding	6/40	295/18368	3.95461e-05	0.00112706	0.000692056	ADORA2A/CCL5/CXCL9/PTPN11/STAT1/STAT3	6
MF	GO:0019956	chemokine binding	3/40	33/18368	4.98865e-05	0.00126379	0.000776011	CCR7/CXCR6/ITGB1	3
MF	GO:0001784	phosphotyrosine residue binding	3/40	44/18368	0.000119102	0.00271552	0.00166742	CBLB/MAPK1/PTPN11	3
MF	GO:0005125	cytokine activity	5/40	235/18368	0.000150011	0.0029375	0.00180373	CCL5/CXCL9/FASLG/TGFB1/VEGFA	5
MF	GO:0048020	CCR chemokine receptor binding	3/40	48/18368	0.000154605	0.0029375	0.00180373	CCL5/STAT1/STAT3	3
MF	GO:0045309	protein phosphorylated amino acid binding	3/40	56/18368	0.000244812	0.00409074	0.00251186	CBLB/MAPK1/PTPN11	3
MF	GO:0043560	insulin receptor substrate binding	2/40	11/18368	0.000251186	0.00409074	0.00251186	PIK3CA/PTPN11	2
MF	GO:0051219	phosphoprotein binding	3/40	88/18368	0.000923547	0.0140379	0.00861977	CBLB/MAPK1/PTPN11	3
MF	GO:0016493	C-C chemokine receptor activity	2/40	23/18368	0.00113651	0.0161953	0.00994446	CCR7/CXCR6	2
MF	GO:0019957	C-C chemokine binding	2/40	24/18368	0.00123812	0.0166054	0.0101963	CCR7/CXCR6	2
MF	GO:0001637	G protein-coupled chemoattractant receptor activity	2/40	26/18368	0.00145393	0.0174471	0.0107131	CCR7/CXCR6	2
MF	GO:0004950	chemokine receptor activity	2/40	26/18368	0.00145393	0.0174471	0.0107131	CCR7/CXCR6	2
MF	GO:0001968	fibronectin binding	2/40	28/18368	0.00168638	0.0192248	0.0118047	ITGB1/VEGFA	2
MF	GO:0005164	tumor necrosis factor receptor binding	2/40	31/18368	0.00206598	0.0224306	0.0137732	FASLG/STAT1	2
MF	GO:0042056	chemoattractant activity	2/40	37/18368	0.00293471	0.0304142	0.0186754	CCL5/VEGFA	2
MF	GO:0005178	integrin binding	3/40	144/18368	0.00377067	0.0369213	0.022671	CD226/ITGAM/ITGB1	3
MF	GO:0048018	receptor ligand activity	5/40	487/18368	0.00392916	0.0369213	0.022671	CCL5/CXCL9/FASLG/TGFB1/VEGFA	5
MF	GO:0004712	protein serine/threonine/tyrosine kinase activity	2/40	44/18368	0.00412864	0.0369213	0.022671	AKT1/MAPK1	2
MF	GO:0030546	signaling receptor activator activity	5/40	495/18368	0.00421032	0.0369213	0.022671	CCL5/CXCL9/FASLG/TGFB1/VEGFA	5
MF	GO:0015026	coreceptor activity	2/40	48/18368	0.00489599	0.0400756	0.0246078	CXCR6/ITGB1	2
MF	GO:0008009	chemokine activity	2/40	49/18368	0.00509734	0.0400756	0.0246078	CCL5/CXCL9	2
MF	GO:0032813	tumor necrosis factor receptor superfamily binding	2/40	49/18368	0.00509734	0.0400756	0.0246078	FASLG/STAT1	2
MF	GO:0050840	extracellular matrix binding	2/40	56/18368	0.00661133	0.0502461	0.0308529	ITGB1/VEGFA	2
MF	GO:1990841	promoter-specific chromatin binding	2/40	62/18368	0.00805174	0.0573705	0.0352275	PRDM1/STAT1	2
MF	GO:0042578	phosphoric ester hydrolase activity	4/40	366/18368	0.008052	0.0573705	0.0352275	CCL5/CDKN3/PTPN11/SAMHD1	4
MF	GO:0005518	collagen binding	2/40	69/18368	0.00989386	0.0683576	0.0419739	ITGB1/MMP9	2
MF	GO:0003725	double-stranded RNA binding	2/40	74/18368	0.0113134	0.0750586	0.0460886	IFIH1/TLR8	2
MF	GO:0001618	virus receptor activity	2/40	76/18368	0.0119049	0.0750586	0.0460886	AXL/ITGB1	2
MF	GO:0140272	exogenous protein binding	2/40	77/18368	0.0122057	0.0750586	0.0460886	AXL/ITGB1	2
MF	GO:0001221	transcription coregulator binding	2/40	78/18368	0.0125098	0.0750586	0.0460886	FOXO1/STAT1	2
MF	GO:0030971	receptor tyrosine kinase binding	2/40	78/18368	0.0125098	0.0750586	0.0460886	CBLB/PTPN11	2
MF	GO:0035591	signaling adaptor activity	2/40	81/18368	0.0134419	0.0785832	0.0482528	PTPN11/STAT3	2
