# Supplementary material for: Identifying key genes related to inflammasome in severe COVID-19 patients based on a joint model with random forest and artificial neural network
Source: Front Cell Infect Microbiol. 2023 Apr 11;13:1139998. doi: 10.3389/fcimb.2023.1139998 (PMC10126306; doi:10.3389/fcimb.2023.1139998)
Supplement: Supplementary file 9 [file Table_8.xls]

## Sheet: Supplementary Table S8
Supplementary Table S8. The KEGG enrichment results of 40 IADEGs.
ID	Description	GeneRatio	BgRatio	pvalue	p.adjust	qvalue	geneID	Count
hsa04933	AGE-RAGE signaling pathway in diabetic complications	9/35	100/8209	2.22748e-10	4.18766e-08	1.54751e-08	AKT1/BCL2/FOXO1/MAPK1/PIK3CA/STAT1/STAT3/TGFB1/VEGFA	9
hsa05161	Hepatitis B	10/35	162/8209	8.14552e-10	6.12774e-08	2.26445e-08	AKT1/BCL2/FASLG/IFIH1/MAPK1/MMP9/PIK3CA/STAT1/STAT3/TGFB1	10
hsa01521	EGFR tyrosine kinase inhibitor resistance	8/35	79/8209	9.7783e-10	6.12774e-08	2.26445e-08	AKT1/AXL/BCL2/BCL2L11/MAPK1/PIK3CA/STAT3/VEGFA	8
hsa05205	Proteoglycans in cancer	10/35	205/8209	8.07049e-09	3.79313e-07	1.40172e-07	AKT1/FASLG/ITGB1/MAPK1/MMP9/PIK3CA/PTPN11/STAT3/TGFB1/VEGFA	10
hsa05212	Pancreatic cancer	7/35	76/8209	2.40453e-08	8.26275e-07	3.05342e-07	AKT1/MAPK1/PIK3CA/STAT1/STAT3/TGFB1/VEGFA	7
hsa05140	Leishmaniasis	7/35	77/8209	2.63705e-08	8.26275e-07	3.05342e-07	FCGR3A/ITGAM/ITGB1/MAPK1/PTGS2/STAT1/TGFB1	7
hsa04068	FoxO signaling pathway	8/35	131/8209	5.5611e-08	1.49355e-06	5.51929e-07	AKT1/BCL2L11/FASLG/FOXO1/MAPK1/PIK3CA/STAT3/TGFB1	8
hsa04062	Chemokine signaling pathway	9/35	192/8209	7.2508e-08	1.5224e-06	5.62588e-07	AKT1/CCL5/CCR7/CXCL9/CXCR6/MAPK1/PIK3CA/STAT1/STAT3	9
hsa05235	PD-L1 expression and PD-1 checkpoint pathway in cancer	7/35	89/8209	7.28807e-08	1.5224e-06	5.62588e-07	AKT1/CD247/MAPK1/PIK3CA/PTPN11/STAT1/STAT3	7
hsa05162	Measles	8/35	139/8209	8.83858e-08	1.66165e-06	6.14049e-07	AKT1/BCL2/CBLB/FASLG/IFIH1/PIK3CA/STAT1/STAT3	8
hsa05142	Chagas disease	7/35	102/8209	1.87842e-07	3.10615e-06	1.14785e-06	AKT1/CCL5/CD247/FASLG/MAPK1/PIK3CA/TGFB1	7
hsa04620	Toll-like receptor signaling pathway	7/35	104/8209	2.14787e-07	3.10615e-06	1.14785e-06	AKT1/CCL5/CXCL9/MAPK1/PIK3CA/STAT1/TLR8	7
hsa04625	C-type lectin receptor signaling pathway	7/35	104/8209	2.14787e-07	3.10615e-06	1.14785e-06	AKT1/CBLB/MAPK1/PIK3CA/PTGS2/PTPN11/STAT1	7
hsa05145	Toxoplasmosis	7/35	112/8209	3.57579e-07	4.74686e-06	1.75416e-06	AKT1/BCL2/ITGB1/MAPK1/STAT1/STAT3/TGFB1	7
hsa05211	Renal cell carcinoma	6/35	69/8209	3.78738e-07	4.74686e-06	1.75416e-06	AKT1/MAPK1/PIK3CA/PTPN11/TGFB1/VEGFA	6
hsa05210	Colorectal cancer	6/35	86/8209	1.41049e-06	1.65733e-05	6.1245e-06	AKT1/BCL2/BCL2L11/MAPK1/PIK3CA/TGFB1	6
hsa05169	Epstein-Barr virus infection	8/35	202/8209	1.55632e-06	1.7211e-05	6.36018e-06	AKT1/BCL2/BCL2L11/CD247/ENTPD1/PIK3CA/STAT1/STAT3	8
hsa05417	Lipid and atherosclerosis	8/35	215/8209	2.48738e-06	2.59793e-05	9.6004e-06	AKT1/BCL2/CCL5/FASLG/MAPK1/MMP9/PIK3CA/STAT3	8
hsa05215	Prostate cancer	6/35	97/8209	2.8669e-06	2.83672e-05	1.04829e-05	AKT1/BCL2/FOXO1/MAPK1/MMP9/PIK3CA	6
hsa05163	Human cytomegalovirus infection	8/35	225/8209	3.49419e-06	3.28454e-05	1.21377e-05	AKT1/CCL5/FASLG/MAPK1/PIK3CA/PTGS2/STAT3/VEGFA	8
hsa04660	T cell receptor signaling pathway	6/35	104/8209	4.30937e-06	3.79582e-05	1.40271e-05	AKT1/CBLB/CD247/CTLA4/MAPK1/PIK3CA	6
hsa04370	VEGF signaling pathway	5/35	59/8209	4.44192e-06	3.79582e-05	1.40271e-05	AKT1/MAPK1/PIK3CA/PTGS2/VEGFA	5
hsa04066	HIF-1 signaling pathway	6/35	109/8209	5.66411e-06	4.62979e-05	1.7109e-05	AKT1/BCL2/MAPK1/PIK3CA/STAT3/VEGFA	6
hsa05164	Influenza A	7/35	171/8209	6.18858e-06	4.84772e-05	1.79143e-05	AKT1/CCL5/FASLG/IFIH1/MAPK1/PIK3CA/STAT1	7
hsa04668	TNF signaling pathway	6/35	112/8209	6.6308e-06	4.98636e-05	1.84266e-05	AKT1/CCL5/MAPK1/MMP9/PIK3CA/PTGS2	6
hsa05165	Human papillomavirus infection	9/35	331/8209	7.0486e-06	5.09668e-05	1.88343e-05	AKT1/FASLG/FOXO1/ITGB1/MAPK1/PIK3CA/PTGS2/STAT1/VEGFA	9
hsa05221	Acute myeloid leukemia	5/35	67/8209	8.36191e-06	5.82237e-05	2.1516e-05	AKT1/ITGAM/MAPK1/PIK3CA/STAT3	5
hsa05152	Tuberculosis	7/35	180/8209	8.67867e-06	5.8271e-05	2.15335e-05	AKT1/BCL2/FCGR3A/ITGAM/MAPK1/STAT1/TGFB1	7
hsa04722	Neurotrophin signaling pathway	6/35	119/8209	9.41471e-06	6.10333e-05	2.25543e-05	AKT1/BCL2/FASLG/MAPK1/PIK3CA/PTPN11	6
hsa04917	Prolactin signaling pathway	5/35	70/8209	1.03836e-05	6.50705e-05	2.40462e-05	AKT1/MAPK1/PIK3CA/STAT1/STAT3	5
hsa01524	Platinum drug resistance	5/35	73/8209	1.27689e-05	7.74372e-05	2.86162e-05	AKT1/BCL2/FASLG/MAPK1/PIK3CA	5
hsa05167	Kaposi sarcoma-associated herpesvirus infection	7/35	194/8209	1.4175e-05	8.15602e-05	3.01398e-05	AKT1/MAPK1/PIK3CA/PTGS2/STAT1/STAT3/VEGFA	7
hsa04380	Osteoclast differentiation	6/35	128/8209	1.43164e-05	8.15602e-05	3.01398e-05	AKT1/FCGR3A/MAPK1/PIK3CA/STAT1/TGFB1	6
hsa04926	Relaxin signaling pathway	6/35	129/8209	1.4969e-05	8.277e-05	3.05869e-05	AKT1/MAPK1/MMP9/PIK3CA/TGFB1/VEGFA	6
hsa05220	Chronic myeloid leukemia	5/35	76/8209	1.55623e-05	8.35919e-05	3.08906e-05	AKT1/MAPK1/PIK3CA/PTPN11/TGFB1	5
hsa04650	Natural killer cell mediated cytotoxicity	6/35	131/8209	1.63466e-05	8.53657e-05	3.15461e-05	CD247/FASLG/FCGR3A/MAPK1/PIK3CA/PTPN11	6
hsa04210	Apoptosis	6/35	136/8209	2.02437e-05	0.00010286	3.8011e-05	AKT1/BCL2/BCL2L11/FASLG/MAPK1/PIK3CA	6
hsa04015	Rap1 signaling pathway	7/35	210/8209	2.37184e-05	0.000117344	4.33632e-05	ADORA2A/AKT1/ITGAM/ITGB1/MAPK1/PIK3CA/VEGFA	7
hsa05170	Human immunodeficiency virus 1 infection	7/35	212/8209	2.52168e-05	0.000121558	4.49207e-05	AKT1/BCL2/CD247/FASLG/MAPK1/PIK3CA/SAMHD1	7
hsa05206	MicroRNAs in cancer	8/35	310/8209	3.64516e-05	0.000171322	6.33106e-05	BCL2/BCL2L11/MAPK1/MMP9/PIK3CA/PTGS2/STAT3/VEGFA	8
hsa05222	Small cell lung cancer	5/35	92/8209	3.94481e-05	0.000180884	6.68441e-05	AKT1/BCL2/ITGB1/PIK3CA/PTGS2	5
hsa05160	Hepatitis C	6/35	157/8209	4.56242e-05	0.000204223	7.54686e-05	AKT1/FASLG/MAPK1/PIK3CA/STAT1/STAT3	6
hsa01522	Endocrine resistance	5/35	98/8209	5.3486e-05	0.000233846	8.64156e-05	AKT1/BCL2/MAPK1/MMP9/PIK3CA	5
hsa04630	JAK-STAT signaling pathway	6/35	166/8209	6.23467e-05	0.00026639	9.84421e-05	AKT1/BCL2/PIK3CA/PTPN11/STAT1/STAT3	6
hsa05131	Shigellosis	7/35	247/8209	6.70473e-05	0.000280109	0.000103512	AKT1/BCL2/CCL5/FOXO1/ITGB1/MAPK1/PIK3CA	7
hsa04659	Th17 cell differentiation	5/35	108/8209	8.515e-05	0.0003406	0.000125866	CD247/MAPK1/STAT1/STAT3/TGFB1	5
hsa04931	Insulin resistance	5/35	108/8209	8.515e-05	0.0003406	0.000125866	AKT1/FOXO1/PIK3CA/PTPN11/STAT3	5
hsa04151	PI3K-Akt signaling pathway	8/35	354/8209	9.34384e-05	0.000365967	0.00013524	AKT1/BCL2/BCL2L11/FASLG/ITGB1/MAPK1/PIK3CA/VEGFA	8
hsa04670	Leukocyte transendothelial migration	5/35	114/8209	0.000110104	0.000422439	0.000156108	ITGAM/ITGB1/MMP9/PIK3CA/PTPN11	5
hsa04613	Neutrophil extracellular trap formation	6/35	190/8209	0.000131797	0.000495556	0.000183128	AKT1/FCGR3A/ITGAM/MAPK1/PIK3CA/TLR8	6
hsa04935	Growth hormone synthesis, secretion and action	5/35	120/8209	0.000140338	0.000517324	0.000191173	AKT1/MAPK1/PIK3CA/STAT1/STAT3	5
hsa04919	Thyroid hormone signaling pathway	5/35	121/8209	0.00014594	0.00052763	0.000194981	AKT1/FOXO1/MAPK1/PIK3CA/STAT1	5
hsa04510	Focal adhesion	6/35	201/8209	0.000179419	0.00063643	0.000235187	AKT1/BCL2/ITGB1/MAPK1/PIK3CA/VEGFA	6
hsa04060	Cytokine-cytokine receptor interaction	7/35	295/8209	0.000203738	0.000709311	0.000262119	CCL5/CCR7/CXCL9/CXCR6/FASLG/TGFB1/TNFRSF9	7
hsa05223	Non-small cell lung cancer	4/35	72/8209	0.000231942	0.000792821	0.00029298	AKT1/MAPK1/PIK3CA/STAT3	4
hsa05207	Chemical carcinogenesis - receptor activation	6/35	212/8209	0.000239779	0.000804973	0.00029747	AKT1/BCL2/MAPK1/PIK3CA/STAT3/VEGFA	6
hsa04910	Insulin signaling pathway	5/35	137/8209	0.000261159	0.000861367	0.00031831	AKT1/CBLB/FOXO1/MAPK1/PIK3CA	5
hsa04915	Estrogen signaling pathway	5/35	138/8209	0.00027015	0.000875659	0.000323592	AKT1/BCL2/MAPK1/MMP9/PIK3CA	5
hsa05418	Fluid shear stress and atherosclerosis	5/35	139/8209	0.000279375	0.000890212	0.00032897	AKT1/BCL2/MMP9/PIK3CA/VEGFA	5
hsa05226	Gastric cancer	5/35	149/8209	0.0003854	0.00120136	0.00044395	AKT1/BCL2/MAPK1/PIK3CA/TGFB1	5
hsa05171	Coronavirus disease - COVID-19	6/35	232/8209	0.000389802	0.00120136	0.00044395	IFIH1/MAPK1/PIK3CA/STAT1/STAT3/TLR8	6
hsa04014	Ras signaling pathway	6/35	236/8209	0.000427125	0.00129515	0.000478612	AKT1/FASLG/MAPK1/PIK3CA/PTPN11/VEGFA	6
hsa04012	ErbB signaling pathway	4/35	85/8209	0.000438914	0.00130977	0.000484015	AKT1/CBLB/MAPK1/PIK3CA	4
hsa04932	Non-alcoholic fatty liver disease	5/35	155/8209	0.000462194	0.00135769	0.000501723	AKT1/BCL2L11/FASLG/PIK3CA/TGFB1	5
hsa04218	Cellular senescence	5/35	156/8209	0.000476041	0.00137686	0.000508805	AKT1/FOXO1/MAPK1/PIK3CA/TGFB1	5
hsa05323	Rheumatoid arthritis	4/35	93/8209	0.000617807	0.00175982	0.000650324	CCL5/CTLA4/TGFB1/VEGFA	4
hsa04657	IL-17 signaling pathway	4/35	94/8209	0.00064332	0.00180514	0.000667072	MAPK1/MMP9/PTGS2/S100A8	4
hsa05219	Bladder cancer	3/35	41/8209	0.000677421	0.00187287	0.000692102	MAPK1/MMP9/VEGFA	3
hsa04666	Fc gamma R-mediated phagocytosis	4/35	97/8209	0.000724351	0.00197359	0.000729323	AKT1/FCGR3A/MAPK1/PIK3CA	4
hsa04621	NOD-like receptor signaling pathway	5/35	184/8209	0.00100751	0.00270588	0.000999934	BCL2/CCL5/GBP1/MAPK1/STAT1	5
hsa04725	Cholinergic synapse	4/35	113/8209	0.00128262	0.00339624	0.00125505	AKT1/BCL2/MAPK1/PIK3CA	4
hsa04071	Sphingolipid signaling pathway	4/35	119/8209	0.00155346	0.00405625	0.00149895	AKT1/BCL2/MAPK1/PIK3CA	4
hsa04611	Platelet activation	4/35	124/8209	0.0018078	0.0046557	0.00172047	AKT1/ITGB1/MAPK1/PIK3CA	4
hsa04923	Regulation of lipolysis in adipocytes	3/35	58/8209	0.00186603	0.00467752	0.00172853	AKT1/PIK3CA/PTGS2	3
hsa05213	Endometrial cancer	3/35	58/8209	0.00186603	0.00467752	0.00172853	AKT1/MAPK1/PIK3CA	3
hsa04213	Longevity regulating pathway - multiple species	3/35	62/8209	0.0022607	0.00559225	0.00206657	AKT1/FOXO1/PIK3CA	3
hsa05208	Chemical carcinogenesis - reactive oxygen species	5/35	223/8209	0.00236099	0.00576449	0.00213021	AKT1/MAPK1/PIK3CA/PTPN11/VEGFA	5
hsa04929	GnRH secretion	3/35	64/8209	0.00247602	0.00596784	0.00220536	AKT1/MAPK1/PIK3CA	3
hsa05321	Inflammatory bowel disease	3/35	65/8209	0.00258828	0.0061154	0.00225989	STAT1/STAT3/TGFB1	3
hsa05135	Yersinia infection	4/35	137/8209	0.0026023	0.0061154	0.00225989	AKT1/ITGB1/MAPK1/PIK3CA	4
hsa04810	Regulation of actin cytoskeleton	5/35	229/8209	0.00265032	0.00615135	0.00227318	AKT1/ITGAM/ITGB1/MAPK1/PIK3CA	5
hsa04140	Autophagy - animal	4/35	141/8209	0.00288845	0.00662231	0.00244721	AKT1/BCL2/MAPK1/PIK3CA	4
hsa04664	Fc epsilon RI signaling pathway	3/35	68/8209	0.00294384	0.00666798	0.00246409	AKT1/MAPK1/PIK3CA	3
hsa04550	Signaling pathways regulating pluripotency of stem cells	4/35	143/8209	0.00303934	0.00678727	0.00250817	AKT1/MAPK1/PIK3CA/STAT3	4
hsa04920	Adipocytokine signaling pathway	3/35	69/8209	0.00306871	0.00678727	0.00250817	AKT1/PTPN11/STAT3	3
hsa05230	Central carbon metabolism in cancer	3/35	70/8209	0.0031968	0.00698836	0.00258249	AKT1/MAPK1/PIK3CA	3
hsa04072	Phospholipase D signaling pathway	4/35	148/8209	0.00344006	0.00739772	0.00273376	AKT1/MAPK1/PIK3CA/PTPN11	4
hsa05218	Melanoma	3/35	72/8209	0.00346276	0.00739772	0.00273376	AKT1/MAPK1/PIK3CA	3
hsa05214	Glioma	3/35	75/8209	0.00388653	0.00820975	0.00303384	AKT1/MAPK1/PIK3CA	3
hsa05133	Pertussis	3/35	76/8209	0.00403451	0.00842763	0.00311436	ITGAM/ITGB1/MAPK1	3
hsa04514	Cell adhesion molecules	4/35	157/8209	0.00424982	0.00877986	0.00324452	CD226/CTLA4/ITGAM/ITGB1	4
hsa04217	Necroptosis	4/35	159/8209	0.00444588	0.00908506	0.0033573	BCL2/FASLG/STAT1/STAT3	4
hsa04662	B cell receptor signaling pathway	3/35	82/8209	0.00499461	0.0100966	0.00373112	AKT1/MAPK1/PIK3CA	3
hsa05225	Hepatocellular carcinoma	4/35	168/8209	0.0054042	0.0108084	0.00399415	AKT1/MAPK1/PIK3CA/TGFB1	4
hsa04211	Longevity regulating pathway	3/35	89/8209	0.00627593	0.0124197	0.0045896	AKT1/FOXO1/PIK3CA	3
hsa04658	Th1 and Th2 cell differentiation	3/35	92/8209	0.00687983	0.013473	0.00497882	CD247/MAPK1/STAT1	3
hsa04360	Axon guidance	4/35	182/8209	0.00715645	0.0138702	0.00512562	ITGB1/MAPK1/PIK3CA/PTPN11	4
hsa04010	MAPK signaling pathway	5/35	294/8209	0.00765274	0.0146808	0.00542514	AKT1/FASLG/MAPK1/TGFB1/VEGFA	5
hsa04215	Apoptosis - multiple species	2/35	32/8209	0.00808452	0.0153524	0.00567335	BCL2/BCL2L11	2
hsa05231	Choline metabolism in cancer	3/35	98/8209	0.00818875	0.0153949	0.00568903	AKT1/MAPK1/PIK3CA	3
hsa04061	Viral protein interaction with cytokine and cytokine receptor	3/35	100/8209	0.0086555	0.0161112	0.00595376	CCL5/CCR7/CXCL9	3
hsa04914	Progesterone-mediated oocyte maturation	3/35	102/8209	0.00913766	0.0166785	0.00616337	AKT1/MAPK1/PIK3CA	3
hsa05146	Amoebiasis	3/35	102/8209	0.00913766	0.0166785	0.00616337	ITGAM/PIK3CA/TGFB1	3
hsa05130	Pathogenic Escherichia coli infection	4/35	197/8209	0.0094145	0.0170185	0.00628904	FASLG/ITGB1/MAPK1/PTPN11	4
hsa05415	Diabetic cardiomyopathy	4/35	203/8209	0.0104348	0.0186832	0.00690421	AKT1/MMP9/PIK3CA/TGFB1	4
hsa04960	Aldosterone-regulated sodium reabsorption	2/35	37/8209	0.0107119	0.0189984	0.00702068	MAPK1/PIK3CA	2
hsa04024	cAMP signaling pathway	4/35	221/8209	0.0139204	0.0244583	0.00903834	ADORA2A/AKT1/MAPK1/PIK3CA	4
hsa05166	Human T-cell leukemia virus 1 infection	4/35	222/8209	0.0141334	0.0246025	0.00909163	AKT1/MAPK1/PIK3CA/TGFB1	4
hsa04152	AMPK signaling pathway	3/35	121/8209	0.0145059	0.0250193	0.00924566	AKT1/FOXO1/PIK3CA	3
hsa04930	Type II diabetes mellitus	2/35	46/8209	0.0162533	0.0277784	0.0102652	MAPK1/PIK3CA	2
hsa04973	Carbohydrate digestion and absorption	2/35	47/8209	0.0169307	0.0286754	0.0105967	AKT1/PIK3CA	2
hsa05144	Malaria	2/35	50/8209	0.0190339	0.0319498	0.0118067	KLRB1/TGFB1	2
hsa05132	Salmonella infection	4/35	249/8209	0.0206897	0.0344218	0.0127203	AKT1/BCL2/MAPK1/PIK3CA	4
hsa05320	Autoimmune thyroid disease	2/35	53/8209	0.0212416	0.03503	0.012945	CTLA4/FASLG	2
hsa04936	Alcoholic liver disease	3/35	142/8209	0.022148	0.0362072	0.01338	AKT1/FASLG/FOXO1	3
hsa05224	Breast cancer	3/35	147/8209	0.024237	0.0392806	0.0145158	AKT1/MAPK1/PIK3CA	3
hsa04261	Adrenergic signaling in cardiomyocytes	3/35	150/8209	0.0255403	0.0410392	0.0151656	AKT1/BCL2/MAPK1	3
hsa04145	Phagosome	3/35	152/8209	0.02643	0.0421089	0.0155609	FCGR3A/ITGAM/ITGB1	3
hsa04150	mTOR signaling pathway	3/35	156/8209	0.0282593	0.044645	0.0164982	AKT1/MAPK1/PIK3CA	3
hsa05120	Epithelial cell signaling in Helicobacter pylori infection	2/35	70/8209	0.0355905	0.0557585	0.020605	CCL5/PTPN11	2
hsa05100	Bacterial invasion of epithelial cells	2/35	77/8209	0.042333	0.0657737	0.0243061	ITGB1/PIK3CA	2
hsa05202	Transcriptional misregulation in cancer	3/35	193/8209	0.0483	0.0744296	0.0275048	FOXO1/ITGAM/MMP9	3
